# Supplementary material for: Allele-specific expression in the human heart and its application to postoperative atrial fibrillation and myocardial ischemia
Source: Genome Med. 2016 Dec 6;8:127. doi: 10.1186/s13073-016-0381-1 (PMC5139013; doi:10.1186/s13073-016-0381-1)
Supplement: Additional file 2: — List of SNPs with significant allele-specific expression in LA. (TXT 1290 kb) [file 13073_2016_381_MOESM2_ESM.txt]

SNP	rsSNP	Gene	Chr	Location	NoHeterozygous	MAF	REF	ALT	Total_reads	REF/ALT+REF	P_val_binom	P_val_edgeR_sum	FDR_edgeR_sum	P_val_limma	FDR_limma	logFC_edgeR_ind	P_val_edgeR_ind	FDR_edgeR_ind
kgp1094615	rs3810232	RPS9	19	54704760	35	0.443548387096774	1646	31634	33337	0.0494591346153846	0	6.15615331860891e-09	1.75837436256746e-06	1.11671234481422e-106	2.43848181025514e-104	-4.38830849680449	0	0
kgp6733693	rs111794229	TIMP3	22	33257378	23	0.233870967741935	8508	1036	9569	0.891450125733445	0	2.78232494750525e-05	0.000774409142888073	3.57047555811593e-207	2.0302775229449e-204	2.92894838716693	0	0
kgp18948746	rs202118461	LYRM5	12	25357576	32	0.5	2790	457	3253	0.859254696643055	0	0.000279819462244526	0.00561745092484442	8.04826152500547e-50	8.71920943937247e-48	2.475015258143	1.04907539270167e-308	3.91724751634804e-304
kgp22806413	rs112332443	TGOLN2	2	85545951	15	0.153225806451613	1392	74	2395	0.949522510231924	2.80941005309195e-259	3.95655227803366e-08	4.71002110717673e-06	3.08747913256162e-34	2.23279155861557e-32	4.02395099709751	6.62758004064822e-298	1.85605379038353e-293
kgp8634621	rs422733	COL4A2	13	111164614	33	0.450819672131148	2478	228	2714	0.915742793791574	0	3.26617968581547e-06	0.000133089492355641	9.25362826873193e-41	8.06058661480055e-39	3.32534406910559	7.08740747335638e-296	1.58786277033076e-291
kgp4457002	rs3832425	SSR1	6	7289415	31	0.368852459016393	2091	173	2281	0.923586572438163	0	1.45753400548225e-06	6.82294021287595e-05	3.01352527070712e-36	2.32010378573617e-34	3.47221791753753	2.46724741087138e-271	4.60635091609688e-267
kgp856514	rs1046138	PKP2	12	32944162	32	0.403225806451613	4175	811	9156	0.837344564781388	0	0.000921336614319672	0.0151242859812558	1.06676992102497e-50	1.18316402527938e-48	2.25103133441633	6.21199828919877e-258	9.94097211937208e-254
kgp6256722	rs3210020	PDLIM1	10	96997440	11	0.0887096774193548	1556	189	1746	0.891690544412607	1.54175384359934e-234	3.23351923646731e-05	0.000880668185920418	6.73743579863552e-50	7.32745202100146e-48	2.8623190609815	3.18222785926278e-237	4.45591455993271e-233
kgp1532347	rs1051336	HLA-DRA	6	32412592	19	0.185483870967742	7519	2606	10132	0.742617283950617	0	0.0309642240221252	0.372328507402154	1.75768082297414e-54	2.08134678424485e-52	1.4584981501854	6.40278471804751e-236	7.96933271239647e-232
kgp12451321	rs9512	ABLIM3	5	148639762	30	0.467741935483871	569	2008	2580	0.220799379123011	1.60422133697619e-176	0.00497527539719663	0.0715351495307363	8.31639802792348e-47	8.44608256652755e-45	-1.90734942026854	6.97108366322761e-208	7.80900791954757e-204
rs1962412	rs1962412	ATP5G1	17	46970259	19	0.314516129032258	1025	3093	4141	0.248907236522584	1.25860044934694e-227	0.0123684561394944	0.166548197709601	3.87827799788574e-200	1.99286560239982e-197	-1.65662230124388	1.5822300928752e-179	1.61128559094436e-175
kgp3522460	rs1060391	YWHAB	20	43536807	28	0.338709677419355	2040	497	2540	0.804099329917225	7.90062923721408e-206	0.00420916971748994	0.0611557965957488	1.64785306201198e-46	1.66000449646206e-44	1.91536599010266	6.19738244564669e-168	5.78525651301118e-164
exm1580505	rs1042917	NA	21	47545768	31	0.443548387096774	11110	3674	14799	0.751488095238095	0	0.0240753265586437	0.300057133821886	1.12405061340015e-59	1.45567803136514e-57	1.48952529549996	2.26731951914464e-165	1.81417951810416e-161
rs1042917	rs1042917	NA	21	47545768	31	0.425	11110	3674	14799	0.751488095238095	0	0.0240753265586437	0.300057133821886	1.12405061340015e-59	1.45567803136514e-57	1.48952529549996	2.26731951914464e-165	1.81417951810416e-161
exm1598659	rs200176748	UQCR10	22	30163571	4	0.032258064516129	211	1584	1795	0.117548746518106	4.70787664351301e-230	2.44172519691805e-05	0.000691235927618803	6.51243949372338e-76	1.03331936556217e-73	-2.91676426948679	3.03619011002396e-153	2.26742677416589e-149
rs7292	rs7292	MB	22	36007045	36	0.483870967741935	426322	331225	758690	0.562766402612643	0	0.674388144857669	1	7.10824856863953e-43	6.56985152358911e-41	0.276797205084756	3.58717118151472e-127	2.51146822345799e-123
rs2275863	rs2275863	TNNT2	1	201328824	12	0.0967741935483871	49915	3662	53630	0.931649775090057	0	3.99689804957734e-07	2.47093413824355e-05	8.01281205089864e-68	1.1596837286068e-65	3.63058199295304	5.7043292345296e-125	3.7588174167765e-121
rs3130349	rs3130349	RNF5	6	32147696	13	0.137096774193548	870	136	1006	0.864811133200795	3.65049361256502e-118	0.000232110730351042	0.00469248222593824	4.92203382998766e-34	3.52535952452186e-32	2.54328289627315	2.77970570116183e-123	1.63885596128499e-119
exm-rs3130349	rs3130349	RNF5	6	32147696	13	0.137096774193548	870	136	1006	0.864811133200795	3.65049361256502e-118	0.000232110730351042	0.00469248222593824	4.92203382998766e-34	3.52535952452186e-32	2.54328289627315	2.77970570116183e-123	1.63885596128499e-119
kgp3751835	rs3749302	PHLDB2	3	111693785	14	0.17741935483871	844	110	955	0.884696016771488	1.69582637603918e-124	6.63727577002932e-05	0.00162586405370366	4.79643044439965e-31	3.14208268059444e-29	2.77535185420868	7.71809813028757e-118	4.32290676277407e-114
kgp6254452	rs61927134	LYRM5	12	25357575	32	0.5	2160	739	2906	0.745084511900655	2.77554978832143e-153	0.0294467846438398	0.358234518505848	2.8170226459437e-39	2.36376686740535e-37	1.42356545197025	3.17889596779529e-115	1.69571393482109e-111
rs7911488	rs7911488	MIR1307	10	105154089	27	0.282258064516129	121	1301	1433	0.0850914205344585	1.37881969075443e-214	1.47689808631943e-06	6.91069856430669e-05	8.1247418452658e-34	5.7786259143281e-32	-3.42989407773599	6.79004301410327e-115	3.45736644745386e-111
rs137831	rs137831	ACO2	22	41903813	43	0.346774193548387	8648	322	9055	0.964102564102564	0	1.00298754173346e-09	1.65979705492233e-06	2.27179608778671e-32	1.54609111636614e-30	4.81254129349659	8.60658670476138e-103	4.19178192464074e-99
rs2075846	rs2075846	OXA1L	14	23239512	33	0.459677419354839	4945	470	5489	0.91320406278855	0	3.945128956956e-06	0.000154422237797275	4.867690489611e-44	4.62100583598495e-42	3.30998450682314	4.71595877735462e-94	2.20117375933027e-90
rs7508	rs7508	ASAH1	8	17913970	21	0.217741935483871	2103	822	2934	0.718974358974359	7.85002136613227e-124	0.0575607329817265	0.627592505224925	7.00897851329538e-45	6.84521162213905e-43	1.25412265521091	2.15828060465918e-87	9.67082373335686e-84
rs11549022	rs1061337	ACADM	1	76227022	30	0.311475409836066	8458	12199	20668	0.409449581255749	2.80370032821149e-149	0.346463275702819	1	9.03461889164944e-39	7.496725986982e-37	-0.60665778276033	2.28907271620905e-82	9.86238175652836e-79
rs10985200	rs10985200	GSN	9	124043867	32	0.483870967741935	2465	253	2972	0.90691685062546	0	7.96365208369025e-06	0.000272476574958761	4.29556172629474e-38	3.49701180653733e-36	3.1949352276331	3.84303929061908e-82	1.59443430124129e-78
kgp3700962	rs199965870	SPIN1	9	91090999	9	0.0887096774193548	664	124	789	0.842639593908629	3.62476510909922e-82	0.00085894190588769	0.0141498047496381	6.08924657891995e-30	3.84508118247245e-28	2.25670948481044	7.80755633889488e-82	3.12358021815359e-78
exm245270	rs56324595	TTN-AS1	2	179395573	4	0.032258064516129	8781	2987	11775	0.746176070700204	0	0.0280330223842154	0.345501063646145	1.1775175482784e-100	2.41143538863155e-98	1.38115227972284	8.18298889261825e-82	3.16089108879688e-78
kgp5345043	rs2970912	SMYD1	2	88396123	28	0.295081967213115	838	212	1054	0.798095238095238	6.78502178551799e-83	0.00570326364516746	0.0810452357645133	7.89732947850782e-30	4.95052517169808e-28	1.85095542043261	1.23478350959154e-79	4.61068162481483e-76
kgp2792255	rs77389080	SH3BGR	21	40883671	34	0.403225806451613	3590	392	3983	0.901557006529382	0	1.23826031137692e-05	0.000390182616260037	6.11807691171212e-40	5.22368121684445e-38	3.13888826934274	4.85736410202677e-79	1.70038102096574e-75
exm1571173	rs77389080	SH3BGR	21	40883671	34	0.403225806451613	3590	392	3983	0.901557006529382	0	1.23826031137692e-05	0.000390182616260037	6.11807691171212e-40	5.22368121684445e-38	3.13888826934274	4.85736410202677e-79	1.70038102096574e-75
rs1049232	rs1049232	TRIP10	19	6751293	15	0.201612903225806	719	135	857	0.84192037470726	1.50340823477078e-88	0.000862886939799732	0.0142106137895275	7.42090440314577e-29	4.51297345950266e-27	2.21773993131734	7.76237494884802e-78	2.55747424049987e-74
exm2273568	rs1049232	NA	19	6751293	15	0.201612903225806	719	135	857	0.84192037470726	1.50340823477078e-88	0.000862886939799732	0.0142106137895275	7.42090440314577e-29	4.51297345950266e-27	2.21773993131734	7.76237494884802e-78	2.55747424049987e-74
exm1072752	rs7988661	LMO7	13	76427347	11	0.122950819672131	2231	853	3084	0.723411154345006	9.96999165310277e-136	0.0516974369425373	0.577497695084067	1.87979167647518e-44	1.80905724741194e-42	1.27190833410872	3.55211643696473e-76	1.13688023791082e-72
rs12954944	rs12954944	ATP5A1	18	43664115	30	0.370967741935484	499	1667	2178	0.230378578024007	9.31169025498556e-139	0.00700958874758175	0.0982377244469045	4.05998677903331e-33	2.82659862639721e-31	-1.83168000383737	1.02684523219809e-73	3.19520008085638e-70
kgp22751098	rs201978887	CCDC69	5	150562697	29	0.282258064516129	4090	383	7442	0.914375139727252	0	3.53824605581859e-06	0.000139612119190033	4.24996262922827e-47	4.34776998836668e-45	3.27022569094609	1.07957206476289e-73	3.26847737012808e-70
kgp221287	rs1046379	S100A1	1	153604029	30	0.274193548387097	13262	6325	19596	0.677081737887374	0	0.138012004527389	1	1.74079369010729e-37	1.38496952532542e-35	1.01156586606311	2.83632923350801e-73	8.36120001940966e-70
rs7988661	rs7988661	LMO7	13	76427347	10	0.114754098360656	1951	755	2706	0.720990391722099	8.82667111299319e-117	0.0549355893607179	0.607131483838558	1.91862339709312e-44	1.84326065988312e-42	1.28969804923417	5.33576685464571e-70	1.53259641809593e-66
rs12459191	rs12459191	MIR1268A	19	3938782	21	0.201612903225806	14128	864	15043	0.942369263607257	0	8.41519042900932e-08	8.02859207680641e-06	1.36676013462918e-09	1.83820951232033e-08	4.41180642682452	4.06760744210678e-69	1.139133464162e-65
kgp10073282	rs78729555	SMARCD3	7	150936596	3	0.0245901639344262	317	8	326	0.975384615384615	1.92714574020082e-65	1.58246969087444e-09	1.67333219505065e-06	1.40871243602071e-06	1.2986911948238e-05	4.28135171901532	7.61762689945094e-69	2.08128430555242e-65
kgp7432615	NA	TMEM259	19	1011215	21	0.185483870967742	841	168	1011	0.833498513379584	2.45471826198117e-99	0.00126719067210376	0.0198587995368023	7.78771853947946e-29	4.72834813437664e-27	2.16898872094553	2.02669634161134e-68	5.40548867112623e-65
rs1427384	rs1427384	TIMP3	22	33257322	23	0.25	10947	4806	15771	0.694915254237288	0	0.096886572456381	0.92541216290619	9.28587437463495e-37	7.238717101229e-35	1.11714265476278	1.3721057743013e-66	3.57449508923795e-63
kgp10846038	rs16849815	RGS5	1	163116046	12	0.0967741935483871	1434	527	1971	0.731259561448241	4.97116836386277e-93	0.0432187669533558	0.496268576980851	1.78531945650004e-66	2.52833736431269e-64	1.34652266823351	1.43776917368954e-64	3.66042960992504e-61
rs512715	rs512715	NEAT1	11	65191208	21	0.314516129032258	10984	6737	17736	0.619829580723436	3.03625742161209e-223	0.348113042785418	1	8.39767977083231e-41	7.32068550917226e-39	0.607914433512489	3.75853129862025e-64	9.35623724603202e-61
rs1053329	rs1053329	CCT7	2	73461483	23	0.298387096774194	1124	3590	4729	0.238438693254137	2.81359669195981e-282	0.00884934888640812	0.12203669361756	1.15255490090455e-43	1.08495126049855e-41	-1.83343819791937	8.1575158647409e-63	1.98653245036582e-59
kgp7328904	rs7869	PSAP	10	73576307	27	0.330645161290323	20945	15588	36637	0.573317274792653	8.78594215630696e-173	0.60685094597775	1	1.27117100737094e-36	9.86809260191911e-35	0.328254014120492	7.36101505524647e-62	1.75442746061427e-58
rs1056143	rs1056143	DCAF15	19	14065488	32	0.435483870967742	21	638	659	0.031866464339909	3.06490901793647e-127	6.23253112312649e-10	1.65979705492233e-06	5.04209613676935e-15	1.11162292706338e-13	-4.53360349321848	5.42679659604348e-61	1.26647865560165e-57
exm685560	rs1071645	ASAH1	8	17928811	31	0.459677419354839	2587	1350	3941	0.657099314198628	2.21585299668561e-86	0.198559646081065	1	5.69533562720781e-31	3.71357099510954e-29	0.871585018138706	1.46451193557418e-60	3.28109254046039e-57
kgp3689333	rs1071645	ASAH1	8	17928811	31	0.450819672131148	2587	1350	3941	0.657099314198628	2.21585299668561e-86	0.198559646081065	1	5.69533562720781e-31	3.71357099510954e-29	0.871585018138706	1.46451193557418e-60	3.28109254046039e-57
kgp10660447	rs2230457	PAM	5	102345546	31	0.346774193548387	47698	59183	107076	0.446272022155481	2.59614156236862e-270	0.540357482554001	1	1.55695094058298e-35	1.17605963832843e-33	-0.406653190934527	3.44381078236794e-60	7.56422909491875e-57
kgp8055400	rs17215231	RPS18	6	33239869	8	0.0806451612903226	3606	1643	5259	0.68698799771385	1.65975114854772e-161	0.114532370597205	1	4.97873594508263e-62	6.65534606883241e-60	1.01397420205792	3.78757378683601e-57	8.15930799233404e-54
exm537454	rs1126533	HLA-DPA1	6	33037640	3	0.0241935483870968	621	86	707	0.878359264497878	1.03638849155115e-89	0.000113132080503722	0.00256280195308937	1.93379439631347e-49	2.07692855489008e-47	2.42952688671038	1.48068461196485e-56	3.1295526458925e-53
rs2306391	rs2306391	KRR1	12	75895619	24	0.274193548387097	35	873	911	0.0385462555066079	8.2672307790527e-170	2.0895597529243e-09	1.67333219505065e-06	8.3610383193053e-18	2.2541600782878e-16	-4.5840489637805	7.98973855976e-56	1.65742687678577e-52
rs7428	rs7428	TGOLN2	2	85545490	24	0.274193548387097	2259	1170	3435	0.658792650918635	4.66712353215935e-77	0.193189860907226	1	1.78020837744169e-39	1.50278027461204e-37	0.822336434159257	1.15108260099197e-55	2.34444132660219e-52
kgp22764321	rs201567919	ADAR	1	154556764	26	0.306451612903226	1734	672	2409	0.72069825436409	9.26707868310919e-104	0.0554267935763921	0.612137377149506	1.06055580064938e-36	8.25024033255167e-35	1.24553890217407	1.18032108866323e-55	2.36106372057241e-52
kgp245983	rs999842	CYFIP1	15	23000272	28	0.483870967741935	22	585	613	0.0362438220757825	3.57621386446782e-115	2.0018724617979e-09	1.67333219505065e-06	2.55988699730715e-15	5.76051710402465e-14	-4.33151835963311	7.62968284852199e-53	1.49943346086216e-49
rs6719	rs6719	C1orf43	1	154179679	40	0.419354838709677	8289	10626	18938	0.438223632038065	1.05763171582465e-64	0.494326442079019	1	2.18616292874099e-29	1.35151198276802e-27	-0.456312271819708	3.26780304874594e-51	6.31136719862967e-48
rs2020860	rs2020860	FMO2	1	171162583	4	0.032258064516129	297	34	332	0.897280966767372	5.11314468543411e-47	4.47493854545183e-05	0.00115970318904892	7.31798814246648e-13	1.36014772145196e-11	2.78284258993454	6.15158064347018e-50	1.14850010613588e-46
exm123134	rs2020860	FMO2	1	171162583	4	0.032258064516129	297	34	332	0.897280966767372	5.11314468543411e-47	4.47493854545183e-05	0.00115970318904892	7.31798814246648e-13	1.36014772145196e-11	2.78284258993454	6.15158064347018e-50	1.14850010613588e-46
kgp10458910	rs10880959	SLC38A2	12	46761127	30	0.419354838709677	247	2112	2589	0.104705383637134	3.06320700421573e-322	8.40118989123002e-06	0.000286397228124037	9.86905049590348e-39	8.17700470821825e-37	-3.12631991789574	1.0179112022147e-47	1.86928545691952e-44
rs7772210	rs7772210	MTCH1	6	36936771	29	0.298387096774194	3961	350	4320	0.91881234052424	0	2.19870453422907e-06	9.61729331996643e-05	4.57521174520555e-43	4.2603093906727e-41	3.35680837009001	5.16735160279684e-47	9.20474078623229e-44
kgp3467862	rs1049314	CAV1	7	116199695	21	0.201612903225806	5724	7855	13587	0.421533249871125	1.22268512610653e-74	0.405180492986772	1	3.40426567727645e-35	2.5389203806159e-33	-0.547748369218697	5.17674227399245e-47	9.20474078623229e-44
kgp2478508	rs199935144	CLIC5	6	45871001	27	0.314516129032258	241	6044	6311	0.0383452665075577	0	6.47835325425199e-10	1.65979705492233e-06	1.10901278064422e-47	1.15242682456183e-45	-4.53600407204567	1.87928406394206e-46	3.28933438816858e-43
rs2277080	rs2277080	KIF13A	6	17831419	26	0.258064516129032	1273	483	1756	0.7249430523918	4.41430484973123e-79	0.0504673072225145	0.564939317984018	5.99364826716467e-32	4.02041005322028e-30	1.29124536073058	1.54771883469439e-45	2.66731482865332e-42
rs7965541	rs7965541	CHPT1	12	102120289	35	0.42741935483871	735	266	1002	0.734265734265734	1.64817843277952e-49	0.0407776246595268	0.471355847111773	1.31243638326909e-25	7.04114576886031e-24	1.33466118976083	4.159004860231e-44	7.0589655218648e-41
rs17202544	rs17202544	MFGE8	15	89444180	24	0.5	546	21	568	0.962962962962963	2.52675444950795e-107	9.30714832367465e-09	1.97295265437286e-06	2.53074876130647e-13	4.89966256898636e-12	4.28907275607242	4.3512597826682e-44	7.27504657991778e-41
kgp7030094	rs8486	HLA-DPA1	6	33032968	21	0.201612903225806	5206	612	5827	0.8948092127879	0	2.17441886897117e-05	0.000635145767150326	4.31766287034427e-35	3.2030767863309e-33	3.08276076717058	7.26257509694417e-44	1.1964024446466e-40
rs2506141	rs2506141	NRP1	10	33468014	37	0.459677419354839	1469	2272	3750	0.392675755145683	2.79794451400043e-39	0.27562352860563	1	4.76349177636869e-26	2.60295779896986e-24	-0.728731317432625	8.29236852647347e-44	1.34624800338487e-40
rs9472	rs9472	NA	7	8302284	31	0.362903225806452	304	868	1173	0.25938566552901	9.04766426614727e-61	0.0180226977062727	0.234129954430786	1.81047813066987e-27	1.049196897039e-25	-1.61021791408032	1.12700988569989e-43	1.8035378199443e-40
kgp9000517	rs2531332	RPL3L	16	1994749	33	0.330645161290323	3539	2166	5714	0.620333041191937	9.83880864630539e-74	0.346596842747315	1	2.08443324237414e-23	1.00515803620642e-21	0.617662230039437	1.08060839059095e-42	1.70492608329575e-39
kgp17979372	rs112268055	GPD1L	3	32188249	3	0.0241935483870968	22	209	231	0.0952380952380952	1.95009480082592e-34	1.46011952189477e-05	0.00044725892491838	8.68634850817201e-09	1.06635042179225e-07	-2.95579490387169	1.20213944761961e-42	1.8703286239215e-39
rs4839	rs4839	CTSB	8	11701933	28	0.32258064516129	11224	16316	27558	0.407552650689906	1.13328413312465e-206	0.337671915092927	1	2.98638776283827e-30	1.89861042674883e-28	-0.624551485294733	3.78602099166288e-41	5.80972700665857e-38
kgp11109166	rs111855320	PXDC1	6	3723145	29	0.298387096774194	1801	156	1958	0.920286152273889	2.74142178522298e-302	2.15475723415048e-06	9.43980857917626e-05	1.26301945944191e-32	8.68529403601491e-31	3.22980071793918	4.90927269791171e-41	7.43157740027122e-38
kgp5199678	rs898095	TBCD	17	80890638	38	0.491525423728814	71	1073	1149	0.0620629370629371	1.7233952609915e-192	1.03469417958515e-07	9.19162902435592e-06	2.02849737904616e-21	8.52334120032823e-20	-3.98476919937426	8.05093017071408e-41	1.20248693029786e-37
kgp967201	rs3211475	HLA-DPA1	6	33033058	21	0.201612903225806	4495	2137	6642	0.677774427020507	3.47896908679087e-184	0.136749838334335	1	3.8015629224115e-38	3.10840203334698e-36	0.92880559418532	1.67462726981141e-40	2.46831245742466e-37
kgp9831824	rs34123906	CAV1	7	116199669	12	0.0967741935483871	2262	1325	3589	0.630610538054084	4.67515976729901e-55	0.300606816135894	1	6.87301614038182e-39	5.71577778801463e-37	0.696987193942272	5.40407788275791e-40	7.86188057696806e-37
rs4881111	rs4881111	PITRM1-AS1	10	3190265	38	0.491803278688525	163	2689	2853	0.0571528751753156	0	3.2540919646205e-08	4.04576450473683e-06	8.93633997027433e-34	6.33976442982983e-32	-4.04785819534195	3.68082534511075e-39	5.28623147640136e-36
rs2271047	rs2271047	VAC14	16	70818759	34	0.403225806451613	521	15	536	0.972014925373134	1.7587547232161e-105	1.42769260258535e-09	1.67333219505065e-06	4.88423741342047e-13	9.20633139914793e-12	4.50052130057314	5.91677597716564e-39	8.38983854382398e-36
kgp12228078	rs3204853	NDUFAF1	15	41689166	20	0.193548387096774	1360	534	1897	0.71805702217529	3.88390828039192e-80	0.0594455449943587	0.645198408728055	1.74405564482697e-32	1.19345823661281e-30	1.24488867026268	6.91597157870341e-39	9.56453254625131e-36
exm1150812	rs3204853	NDUFAF1	15	41689166	20	0.193548387096774	1360	534	1897	0.71805702217529	3.88390828039192e-80	0.0594455449943587	0.645198408728055	1.74405564482697e-32	1.19345823661281e-30	1.24488867026268	6.91597157870341e-39	9.56453254625131e-36
kgp7567431	rs11550135	HIBADH	7	27565193	20	0.161290322580645	1670	635	2345	0.724511930585683	7.01124666093182e-103	0.0506506324497546	0.56676494326456	5.38968069565675e-37	4.22499672167578e-35	1.26701307675592	7.94656571464279e-39	1.08557840409059e-35
kgp9708821	rs1041941	LGALS8	1	236711886	23	0.330645161290323	1374	675	2050	0.670571010248902	1.2009976416169e-53	0.158074462079093	1	1.96921998696924e-32	1.34507331061155e-30	0.922600599229183	1.31967949463387e-38	1.78109032516731e-35
kgp8465655	rs17330153	SLC30A5	5	68412051	30	0.426229508196721	36	796	836	0.0432692307692308	1.3405689634878e-152	6.10362187929193e-09	1.75837436256746e-06	5.75218269412928e-18	1.56816623362463e-16	-4.22624861436539	1.58616896396848e-38	2.11526961123511e-35
kgp19637847	rs200156630	GALC	14	88399890	32	0.5	662	23	685	0.966423357664234	3.01965432672837e-131	3.0677844621452e-09	1.67333219505065e-06	2.74661807734562e-14	5.71888767703078e-13	4.39239669402774	2.7893605031414e-38	3.67604898308117e-35
kgp2797241	rs3088364	ITGA1	5	52249028	31	0.42741935483871	1371	536	1908	0.718930256948086	2.61724359754987e-81	0.0583305111292748	0.633894437010221	4.48912368447984e-28	2.64669281650227e-26	1.25380380328387	6.0932808073685e-38	7.93685251210953e-35
kgp8739041	rs76148815	MTR	1	237063719	34	0.403225806451613	317	1540	1858	0.170705438879914	6.79859956001118e-177	0.000615172024789239	0.0105660181258649	1.87404812568395e-35	1.40893202039675e-33	-2.33149671471214	2.45783544811215e-37	3.16467502181062e-34
rs2296612	rs2296612	NEBL	10	21074344	31	0.475806451612903	14893	16848	31821	0.469203868813207	5.46646703483849e-28	0.682740899097866	1	1.5413467997686e-25	8.24554290879078e-24	-0.257602836350534	3.23944021873731e-37	4.12366015116993e-34
rs938298	rs938298	SLFN11	17	33687416	34	0.290322580645161	9	364	373	0.0241286863270777	4.81971146405595e-75	5.0676169424138e-10	1.65979705492233e-06	1.68684673932627e-13	3.30472577635905e-12	-4.47015788405806	4.07073427541765e-37	5.12363655654253e-34
kgp10044893	rs6775309	GPD1L	3	32207732	29	0.362903225806452	3978	2537	6519	0.610590943975441	3.43054932358267e-71	0.394386300086034	1	5.73287614753665e-122	1.43990310772882e-119	0.562247445465806	4.26988336166213e-37	5.31458149081546e-34
kgp10214720	rs34163229	SYNPO2L	10	75406912	21	0.217741935483871	4940	3168	8129	0.609274790330538	4.04920720552891e-86	0.400906298728887	1	2.09233178857345e-32	1.4256873902433e-30	0.573630107189563	7.68071303839752e-37	9.35210298436185e-34
exm834544	rs34163229	SYNPO2L	10	75406912	21	0.221311475409836	4940	3168	8129	0.609274790330538	4.04920720552891e-86	0.400906298728887	1	2.09233178857345e-32	1.4256873902433e-30	0.573630107189563	7.68071303839752e-37	9.35210298436185e-34
kgp1207987	rs4722008	GNA12	7	2768897	28	0.435483870967742	796	335	1132	0.703801945181255	1.37186961769958e-42	0.0838983123950357	0.835180747755434	1.0653592752259e-24	5.47689518177168e-23	1.13353607595495	1.13135238954628e-36	1.36273220082768e-33
rs2556352	rs2556352	SSB	2	170665108	30	0.274193548387097	47	959	1007	0.0467196819085487	2.00900839443703e-181	8.51266915201854e-09	1.90141126078159e-06	2.62818429272884e-18	7.33821546539095e-17	-4.20969045601079	1.95498894466078e-36	2.3297644849032e-33
kgp1599327	rs73852799	PHLDB2	3	111694183	14	0.17741935483871	682	215	900	0.760312151616499	1.37623180910637e-54	0.0204622751556431	0.261993835059451	5.75423951941147e-27	3.25714962589426e-25	1.53816546100416	3.17832458702779e-36	3.74774652883004e-33
exm411960	rs1049544	NA	4	88415636	28	0.370967741935484	19648	23756	43487	0.452677172610819	1.65720806744142e-86	0.578741937823928	1	1.29069706572553e-34	9.44992714395904e-33	-0.349903765312813	3.4272536301042e-36	3.99917657962784e-33
rs2839634	rs2839634	U2AF1	21	44515685	33	0.330645161290323	148	1558	1709	0.0867526377491207	4.71283008371491e-255	1.64796223002823e-06	7.68226088255356e-05	1.6360026591992e-30	1.05264226239801e-28	-3.40429381132862	4.43988257257792e-36	5.12737779154824e-33
rs1059611	rs1059611	LPL	8	19824563	16	0.145161290322581	2810	1621	4445	0.634168359286843	3.04909074249705e-71	0.28498320013784	1	7.9691589180303e-55	9.54764900532357e-53	0.702965372995305	6.33995123149342e-36	7.24695241787646e-33
rs1279912	rs1279912	NA	5	180690937	29	0.314516129032258	604	217	822	0.735688185140073	2.30164724074008e-41	0.0403001715593144	0.466366241536611	1.25955775177984e-21	5.38944458954842e-20	1.34598135409086	1.62158780028512e-35	1.83485116553474e-32
kgp10598570	rs12825	GATA4	8	11616547	39	0.466101694915254	1603	793	2400	0.669031719532554	2.32893788203449e-61	0.162354632064861	1	6.82306019602534e-24	3.36704494783594e-22	0.929044969172545	1.12843378249593e-34	1.26407152315194e-31
rs11196939	rs11196939	FAM160B1	10	116593175	27	0.425	29	664	693	0.0418470418470418	3.70730754302258e-128	5.51878385728731e-09	1.70777394390421e-06	2.66883205999739e-16	6.47591220507133e-15	-4.21647210043692	1.33938850282155e-34	1.48552772362446e-31
rs3740293	rs3740293	SYNPO2L	10	75406141	21	0.217741935483871	5771	3843	9619	0.600270438943208	5.44558334574674e-86	0.448552793580901	1	2.4151206889957e-28	1.43599691922133e-26	0.53159127169902	1.462188889646e-34	1.60582744527593e-31
rs238238	rs238238	ENO3	17	4856376	21	0.282258064516129	5349	3391	8748	0.612013729977117	2.6709793217797e-97	0.386875596028251	1	9.87413498425924e-50	1.06766467271884e-47	0.525283996060355	1.6363654982028e-34	1.76255445296806e-31
exm1892186	rs238238	NA	17	4856376	21	0.282258064516129	5349	3391	8748	0.612013729977117	2.6709793217797e-97	0.386875596028251	1	9.87413498425924e-50	1.06766467271884e-47	0.525283996060355	1.6363654982028e-34	1.76255445296806e-31
kgp12552095	rs200826969	NA	3	49049501	3	0.0241935483870968	159	8	167	0.952095808383233	3.78160828118864e-31	6.71621986304146e-07	3.66107517789735e-05	0.000906425255703431	0.00484528331474988	3.26696865556235	2.23591480345689e-34	2.38540167888801e-31
rs4236	rs4236	MGP	12	15035081	26	0.387096774193548	83823	61656	150150	0.576186253686099	0	0.588780776263159	1	4.78700067297205e-42	4.33850983322272e-40	0.31791259376951	3.24344400487108e-34	3.39561306005288e-31
exm987253	rs4236	MGP	12	15035081	26	0.4	83823	61656	150150	0.576186253686099	0	0.588780776263159	1	4.78700067297205e-42	4.33850983322272e-40	0.31791259376951	3.24344400487108e-34	3.39561306005288e-31
rs11608	rs11608	ATRAID	2	27435374	28	0.344262295081967	983	1705	2706	0.365699404761905	5.77691472633267e-44	0.181525023256125	1	2.87981828971259e-25	1.51739061530388e-23	-0.876660360830387	4.1849867095328e-34	4.34076121483207e-31
kgp4065011	rs14077	CD81	11	2417893	2	0.0161290322580645	631	250	882	0.716231555051078	1.58705010430813e-37	0.0642565227531933	0.680213161860963	2.33847521415166e-69	3.45133061250684e-67	1.25404952465099	5.11552744581408e-34	5.25726040807425e-31
rs8176592	rs8176592	TFPI	2	188332692	25	0.266129032258065	12	469	481	0.0249480249480249	5.13371858038143e-96	2.95945980491618e-10	1.60179337445009e-06	4.00298056171097e-13	7.60539149462115e-12	-4.50780633988514	6.97051642862237e-34	7.09852045758434e-31
rs1384	rs1384	LYZ	12	69747834	28	0.483870967741935	1903	908	2812	0.67698327997154	2.00843641124027e-78	0.139918910893969	1	6.66341727950704e-52	7.47183186837216e-50	0.983686030949484	8.3145967818616e-34	8.39100118472195e-31
rs11570892	rs11570892	LPL	8	19823617	17	0.153225806451613	2141	1291	3434	0.623834498834499	1.35742752373405e-47	0.33107309794566	1	1.32453071459817e-97	2.64953447588013e-95	0.61430349534276	9.02928415450732e-34	9.03089652667777e-31
kgp6788256	rs10208494	ADI1	2	3502709	16	0.161290322580645	4401	6059	10499	0.42074569789675	4.91688823176704e-59	0.401365240466223	1	8.42923953615004e-31	5.47704995846594e-29	-0.532315289467866	1.11580570111207e-33	1.10612880211127e-30
kgp2231643	rs6062278	C20orf166-AS1	20	61144941	31	0.395161290322581	19	724	747	0.0255720053835801	4.38302994635036e-147	8.75801390864381e-11	1.60179337445009e-06	6.9136312443991e-16	1.6256611502888e-14	-4.69729661546322	4.78306302969159e-33	4.69998877707063e-30
rs2591968	rs2591968	MIER3	5	56233541	34	0.32258064516129	400	12	412	0.970873786407767	4.82813748623305e-81	2.26646521436451e-09	1.67333219505065e-06	3.87104483915063e-12	6.79145564419192e-11	4.24412240092939	6.48698368865781e-33	6.31888619829085e-30
rs1050448	rs1050448	EIF2B1	12	124105925	26	0.306451612903226	875	294	1169	0.748502994011976	1.52420335287518e-64	0.0278334092507741	0.343267478175902	6.66185791742965e-25	3.45012170092681e-23	1.42999072975066	1.44297945903727e-32	1.39347033621858e-29
rs1800222	rs1800222	COL1A2	7	94030899	16	0.163934426229508	1652	2338	3997	0.414035087719298	2.12103778929813e-27	0.369515399339151	1	1.0735961211093e-73	1.67265977032913e-71	-0.556445782802085	1.66331029365557e-32	1.59251298372049e-29
kgp6374229	rs2901176	NA	10	92743250	37	0.395161290322581	2325	1018	3344	0.695483099012863	5.70514015729773e-113	0.0967967538607671	0.924711953563289	1.48788283353098e-20	4.87062054389656e-19	1.09315960239556	1.89270982984135e-32	1.79679114524431e-29
kgp8083644	NA	NDUFAB1	16	23607504	7	0.0564516129032258	2809	3565	6385	0.440696579855664	3.17728322536199e-21	0.509091606944314	1	8.17546110285592e-45	7.95669116196282e-43	-0.452230941220449	3.33156610344512e-32	3.13615155384808e-29
rs1052969	rs1052969	SFRP4	7	37946547	19	0.217741935483871	1738	908	2692	0.656840513983371	1.96674071307214e-58	0.200210007693531	1	1.04127093658598e-181	4.55637384048286e-179	0.835292238823926	4.34391258345132e-32	4.05504239665181e-29
rs4134903	rs4134903	TAF6	7	99711040	27	0.25	14	440	457	0.0308370044052863	1.61598861372294e-88	9.11951244607868e-10	1.65979705492233e-06	4.35994900153904e-13	8.2569989374878e-12	-4.34412762044078	5.3406159347687e-32	4.94426278522967e-29
kgp2440513	rs1050785	COL6A3	2	238232752	29	0.408333333333333	2627	1635	4265	0.616377287658376	4.81020690674864e-52	0.366083618959411	1	4.06490296102635e-37	3.20218304988869e-35	0.607954538615719	8.90027777492882e-32	8.17220587170104e-29
rs1130165	rs1130165	ADI1	2	3502398	16	0.161290322580645	4967	6696	11702	0.425876704107005	1.26375062941146e-57	0.427586608436154	1	3.13510773050157e-32	2.12330573138322e-30	-0.49754515492911	1.18102967880857e-31	1.07560117577346e-28
kgp9133674	rs3193970	SORBS1	10	97072008	24	0.377049180327869	4982	6030	11032	0.452415546676353	1.91585404543498e-23	0.57762224793966	1	1.48323564914688e-27	8.60445662441393e-26	-0.358715463914035	1.62400784075089e-31	1.46710772839447e-28
rs7162232	rs7162232	LMAN1L	15	75115895	27	0.358333333333333	552	179	732	0.755129958960328	4.50220536288202e-43	0.0244001932140005	0.303836109807952	3.17915328591044e-23	1.51544149399016e-21	1.47096527878778	1.6967738844978e-31	1.52058088433155e-28
rs1885434	rs1885434	NRAP	10	115350597	22	0.316666666666667	7585	5696	13301	0.571116632783676	2.5402696881084e-60	0.621072822435569	1	2.42353373520339e-33	1.7031634191812e-31	0.338181771942077	1.82437276426176e-31	1.62195426232224e-28
kgp11515099	rs202031761	NA	5	16657710	35	0.491935483870968	277	5	282	0.982269503546099	1.38352710584245e-58	4.35090993773311e-10	1.65979705492233e-06	1.0868791127824e-11	1.84026901774312e-10	4.34078231098728	9.12253360005114e-31	8.04650562108448e-28
rs4746139	NA	SYNPO2L	10	75407649	21	0.217741935483871	3350	1893	5255	0.638947167652108	6.2655161781067e-90	0.265030407232044	1	7.51319724478805e-36	5.72536296164053e-34	0.782383396596332	9.81955165594276e-31	8.59364200389616e-28
kgp11242029	rs2586306	NA	17	909451	31	0.443548387096774	32	512	556	0.0588235294117647	1.0067901243679e-93	1.2327208628074e-07	1.05251060252809e-05	1.09208930766753e-15	2.52916775366791e-14	-3.75945291960944	1.75856725916748e-30	1.52709073156543e-27
kgp9433621	rs2071218	ACVRL1	12	52307145	30	0.5	26	459	485	0.0536082474226804	1.12651859100247e-85	6.50155920803011e-08	6.67556977528444e-06	5.66600607643413e-15	1.24476564165945e-13	-3.84545696706648	2.08484457107956e-30	1.79649452963332e-27
rs15756	rs15756	LETMD1	12	51453637	28	0.370967741935484	794	88	882	0.900226757369615	1.44150480026224e-124	1.97992495802844e-05	0.000579391833329011	2.0130884137467e-13	3.92457647246615e-12	3.36463198461473	2.21293413288049e-30	1.89231207301735e-27
rs1617318	rs1617318	DTNA	18	32444040	34	0.338709677419355	169	994	1165	0.145313843508169	5.55140958421191e-129	0.000171733137895019	0.00361880099830701	8.32757898401767e-20	2.58623620124663e-18	-2.66200472974947	7.02167568985945e-30	5.95884932407618e-27
rs12958967	rs12958967	ATP8B1	18	55315959	30	0.290322580645161	18	369	387	0.0465116279069767	8.22485756303084e-71	2.8578093309968e-08	3.74886280900995e-06	1.02123501686409e-13	2.0326714035024e-12	-3.89485150268105	7.3190782311898e-30	6.16453491321715e-27
rs1128321	rs1128321	PSMD13	11	244171	19	0.169354838709677	840	375	1216	0.691358024691358	1.98225410277921e-40	0.108378788802895	1	1.10226820867615e-25	5.92495608137725e-24	1.02620177240231	7.46078604822848e-30	6.23699442628772e-27
rs3763412	rs3763412	ESYT2	7	158525086	21	0.201612903225806	1330	615	1948	0.683804627249357	5.96326991086701e-59	0.123524071531624	1	2.87268710216274e-29	1.77299398999598e-27	1.01179001904082	1.55368420294882e-29	1.28921262529131e-26
rs12315813	rs12315813	STK38L	12	27477107	19	0.25	1932	1138	3083	0.629315960912052	1.83820302219074e-46	0.306612611064712	1	1.51294120901045e-69	2.2388332131222e-67	0.690337028484449	3.49589601316648e-29	2.87948728966845e-26
exm2273443	rs3947	CTSB	8	11702375	28	0.3	16275	22033	38369	0.42484598517281	3.65551370663811e-190	0.421795394300702	1	3.65262774086899e-26	2.01065041539137e-24	-0.526886201136563	3.75495278302108e-29	3.07029058944541e-26
rs9760	rs9760	CTSZ	20	57571763	26	0.338709677419355	4634	5861	10508	0.441543592186756	5.26625791026712e-33	0.513497577104079	1	2.23354722198124e-24	1.12856093733125e-22	-0.435569608331241	3.92702673544426e-29	3.18772126742367e-26
rs9269693	rs9269693	HLA-DRB1	6	32546866	23	0.298387096774194	7582	1397	8984	0.844414745517318	0	0.000622124663217874	0.0106635349234694	9.11852313298315e-61	1.20171407218444e-58	2.02713904147364	7.74920346902853e-29	6.24507750072357e-26
kgp5361848	rs6062284	C20orf166-AS1	20	61141981	29	0.395161290322581	886	1361	2252	0.394303515798843	1.53221133944698e-23	0.283390014407341	1	2.27455382574723e-25	1.20527681911166e-23	-0.695167670656336	8.28766439638082e-29	6.63131546916128e-26
rs3191333	rs3191333	KLF10	8	103662219	30	0.354838709677419	795	1537	2341	0.340909090909091	3.85267868933532e-53	0.117404181618071	1	2.83839348704815e-31	1.86594388743623e-29	-1.05231741330819	1.25097386004246e-28	9.93858807106077e-26
kgp11220333	rs2675	ITGB5	3	124482113	15	0.161016949152542	695	1333	2032	0.342702169625247	2.00284212745382e-45	0.12160445399268	1	1.6330390396874e-132	4.4080248970068e-130	-1.05167751120384	2.12683031450021e-28	1.67779951993179e-25
rs7426	rs7426	RABEP1	17	5288983	29	0.346774193548387	405	754	1160	0.349439171699741	1.57982574682574e-24	0.139787717865418	1	5.74617042861193e-23	2.70456307316432e-21	-0.983156555790139	2.17755109389703e-28	1.70579911565276e-25
kgp9333608	rs201275174	UBXN4	2	136541072	14	0.161290322580645	1068	581	1649	0.647665251667677	5.21978568183802e-33	0.234041943739479	1	6.74933645564695e-34	4.82181549592839e-32	0.802308608546595	2.27116022699811e-28	1.76677339325228e-25
rs10799834	rs10799834	TMCO4	1	20027404	28	0.274193548387097	6	244	252	0.024	8.6392547667013e-51	1.97108273947304e-09	1.67333219505065e-06	8.48684662070624e-11	1.31475115260892e-09	-4.13473599711685	6.42870663825481e-28	4.93922587691702e-25
rs6465657	rs6465657	LMTK2	7	97816327	35	0.5	659	16	678	0.976296296296296	8.22901670470764e-135	2.49009535015051e-10	1.60179337445009e-06	2.19446967109214e-14	4.60444976339873e-13	4.60887786323223	6.48157653907161e-28	4.93922587691702e-25
exm-rs6465657	rs6465657	LMTK2	7	97816327	35	0.491935483870968	659	16	678	0.976296296296296	8.22901670470764e-135	2.49009535015051e-10	1.60179337445009e-06	2.19446967109214e-14	4.60444976339873e-13	4.60887786323223	6.48157653907161e-28	4.93922587691702e-25
rs4387990	rs4387990	ACOX2	3	58516383	30	0.459016393442623	418	22	441	0.95	4.21645943147684e-79	1.3829088055025e-07	1.13240821924261e-05	9.39954324741763e-13	1.73212176093831e-11	3.75362104493873	7.22286738951983e-28	5.46692976333791e-25
kgp246600	rs425485	AES	19	3053802	23	0.330508474576271	1208	645	1864	0.651915812196438	5.90017729111724e-39	0.217979770747542	1	1.9922656952965e-31	1.31588209426364e-29	0.806258212821635	7.88451418313012e-28	5.92767301204185e-25
kgp5805229	rs10418015	CLIP3	19	36517655	32	0.45	252	5	257	0.980544747081712	3.82215302505775e-53	1.06150209776339e-09	1.65979705492233e-06	3.35860327739896e-10	4.8514602080494e-09	4.13280479241344	8.7249929713482e-28	6.51582475100284e-25
kgp17444832	rs12722027	HLA-DPB1	6	33048641	3	0.0245901639344262	219	42	261	0.839080459770115	1.22940565344348e-27	0.00151209847350113	0.0233957556632039	5.85712883494888e-17	1.48812785686317e-15	2.10741175186048	8.9311261538013e-28	6.62559438244253e-25
rs9496982	rs9496982	UTRN	6	144806691	21	0.25	9	358	367	0.0245231607629428	9.69054366431405e-74	5.88006767100098e-10	1.65979705492233e-06	1.5517288426144e-11	2.58821716720764e-10	-4.28078653412884	9.15155288506795e-28	6.744453645956e-25
rs2976047	rs1050403	RPS20	8	56985814	24	0.225806451612903	39824	45767	85701	0.46528256475564	1.04041584456266e-91	0.657332507466159	1	1.05394572298865e-33	7.45818066261458e-32	-0.321210670150094	9.86872302082579e-28	7.22545328622813e-25
kgp10630281	rs1868774	OPN1SW	7	128412982	33	0.395161290322581	766	1228	1998	0.384152457372116	5.5019053929707e-25	0.244626395718766	1	1.50507463795944e-22	6.88156983445783e-21	-0.747946601539162	2.12982286167205e-27	1.54923868158768e-24
kgp2533351	rs2274494	SVIL-AS1	10	29760209	31	0.330645161290323	1471	239	1713	0.860233918128655	9.93145512663723e-195	0.000287341632221181	0.00564887905150875	7.07687184694457e-34	5.04937060060338e-32	2.45784027443701	2.62117150020068e-27	1.89434600937084e-24
kgp281023	rs200773096	UBXN7	3	196082911	33	0.395161290322581	536	14	550	0.974545454545454	2.43179913048925e-109	6.93916189892716e-10	1.65979705492233e-06	2.38012434075258e-13	4.61522466074268e-12	4.50047726115729	2.80869019371323e-27	2.01685561217793e-24
rs1050078	rs1050078	SNX19	11	130746146	24	0.387096774193548	932	335	1272	0.73559589581689	6.26854456745004e-63	0.0393967929609713	0.458326798991381	9.50891859911575e-25	4.89967369582772e-23	1.35532829921583	3.84630772428725e-27	2.74435281066661e-24
kgp4537309	rs200999063	SPHKAP	2	228845757	36	0.467741935483871	1765	280	2048	0.863080684596577	3.46788362530654e-236	0.000234325967530638	0.00473384939274698	1.02125382722742e-29	6.38041571254965e-28	2.56283901291385	3.94147858862687e-27	2.79445842720241e-24
kgp833490	rs1046403	NT5C3B	17	39983820	30	0.290322580645161	1161	176	1339	0.868362004487659	1.63411903625225e-159	0.000181430369984445	0.00381739858107767	3.99863869636502e-32	2.6967339359832e-30	2.55658496092888	4.76488657260119e-27	3.33601621164241e-24
exm1323024	rs1046403	NT5C3B	17	39983820	30	0.290322580645161	1161	176	1339	0.868362004487659	1.63411903625225e-159	0.000181430369984445	0.00381739858107767	3.99863869636502e-32	2.6967339359832e-30	2.55658496092888	4.76488657260119e-27	3.33601621164241e-24
kgp8151012	rs75542033	SPG7	16	89603698	27	0.42741935483871	269	7	276	0.97463768115942	1.28460171316242e-55	3.26040941545357e-09	1.67333219505065e-06	3.95050773396101e-10	5.65107746594703e-09	4.09586354044708	6.54247548822089e-27	4.55210002602798e-24
exm161740	rs1041935	LGALS8	1	236700857	23	0.330645161290323	1176	471	1648	0.714025500910747	2.07603576506638e-67	0.0657309345878588	0.694050267935898	1.82385576126287e-26	1.01343413877315e-24	1.20124597737571	1.0126026610392e-26	7.00195988207476e-24
kgp6700453	rs3818554	PEX6	6	42934620	29	0.483606557377049	370	18	388	0.95360824742268	5.00364442675216e-71	1.02293718242688e-07	9.09439866471895e-06	1.65791922533456e-12	2.99162550937463e-11	3.74383823848008	1.21787260048873e-26	8.3696986936655e-24
rs11081251	rs11081251	ENOSF1	18	674440	20	0.338709677419355	15	425	450	0.0340909090909091	1.13470191101056e-84	2.09051161772577e-09	1.67333219505065e-06	1.52047414987942e-13	2.98918066461025e-12	-4.10915497941948	1.38337378370644e-26	9.39185037883611e-24
exm2264656	rs11081251	ENOSF1	18	674440	20	0.338709677419355	15	425	450	0.0340909090909091	1.13470191101056e-84	2.09051161772577e-09	1.67333219505065e-06	1.52047414987942e-13	2.98918066461025e-12	-4.10915497941948	1.38337378370644e-26	9.39185037883611e-24
rs3133187	rs3133187	RPS3	11	75110589	12	0.0967741935483871	6329	4784	11122	0.569513182758931	1.41992254815989e-48	0.63137152922393	1	9.20960650135845e-45	8.94761596081677e-43	0.310815837819449	1.4240865805783e-26	9.61001076845672e-24
rs547404	rs547404	SF3B2	11	65824472	28	0.290322580645161	276	8	284	0.971830985915493	1.55809610827623e-56	5.41861754080869e-09	1.69447055462085e-06	7.41782646529651e-10	1.02560469099298e-08	4.04186693387814	1.77926253662855e-26	1.19349095421036e-23
exm323332	rs13072536	ITIH4	3	52861211	18	0.245901639344262	136	351	488	0.279260780287474	3.09686726003911e-22	0.0335976234999063	0.399788164909656	9.40701500260893e-21	3.13903431811812e-19	-1.42476379030071	1.88983400436229e-26	1.26011431648014e-23
kgp9989748	rs72691106	NDUFB1	14	92584025	26	0.316666666666667	698	34	747	0.953551912568306	1.30062981206784e-132	3.47383256051047e-08	4.29512939766427e-06	2.87134273258393e-09	3.74313758761843e-08	4.90730753369335	2.01016821916751e-26	1.33242037817245e-23
rs17530191	rs17530191	PLEK	2	68621338	34	0.327868852459016	297	10	307	0.96742671009772	6.78549054911372e-60	1.06128946108496e-08	2.06139535956889e-06	2.58149487076447e-10	3.78407557475838e-09	3.89315138933895	3.07428412453971e-26	2.02577239782905e-23
kgp14542120	rs200816376	IGFBP5	2	217537264	2	0.0163934426229508	282	58	340	0.829411764705882	1.13793071058878e-33	0.00215566385882386	0.0326806693010487	6.69127939991672e-29	4.08255511099494e-27	1.82613478079096	5.29855761856792e-26	3.471020025918e-23
kgp642972	rs930734	PPP1R12B	1	202318316	34	0.403225806451613	218	6	224	0.973214285714286	3.90516883196199e-45	9.72074060022172e-09	1.98707547816941e-06	2.77655523209802e-10	4.05567501759838e-09	3.9743903769094	6.09351130556701e-26	3.96857637470707e-23
rs2244406	rs2244406	TTF2	1	117603188	35	0.379032258064516	2	156	162	0.0126582278481013	4.38069860449969e-34	1.29434876380924e-09	1.67333219505065e-06	2.79101943489789e-11	4.5324731385512e-10	-4.04065523665635	6.33403341941147e-26	4.10137817134377e-23
kgp8716930	rs13229349	ESYT2	7	158524530	21	0.201612903225806	836	409	1252	0.6714859437751	1.4620630949538e-33	0.157268262889262	1	1.30388294110571e-23	6.35047682881136e-22	0.929708152363599	7.87114435372937e-26	5.0673884511768e-23
kgp6200846	rs1046320	WFS1	4	6304344	36	0.370967741935484	1543	2087	3631	0.425068870523416	2.01364495316337e-19	0.424767361095988	1	1.58672774827693e-22	7.24899030840056e-21	-0.517046265980557	8.28669339625661e-26	5.30443082427809e-23
rs2250672	rs2250672	LGMN	14	93170741	37	0.5	50	1671	1778	0.0290528762347472	0	8.49445705056646e-11	1.60179337445009e-06	8.45440741666953e-23	3.944451140422e-21	-4.81629892476307	9.84302280522245e-26	6.26486031046034e-23
kgp11604000	rs200554596	ZBTB20	3	114034574	26	0.435483870967742	2428	148	2577	0.942546583850932	0	1.06520505420261e-07	9.43274863017995e-06	2.39805260658488e-39	2.0182558451513e-37	3.69769207197521	1.03340312300075e-25	6.54021569709288e-23
exm510285	rs10277	C5orf45	5	179264731	28	0.426229508196721	749	1161	1913	0.392146596858639	5.23920946159413e-21	0.274756569433107	1	9.26359338743528e-26	4.99378118989654e-24	-0.696642850538268	1.13391607386148e-25	7.13602688730127e-23
rs7077126	rs7077126	MIR5694	10	122668296	23	0.336065573770492	533	215	748	0.712566844919786	4.59534983014336e-31	0.0707411014067954	0.736741606673497	9.64833054186806e-21	3.21668448601208e-19	1.16965631563156	1.9623856388476e-25	1.2280806662777e-22
kgp42177	rs201966222	HNRNPH1	5	179043982	30	0.467741935483871	1391	40	6131	0.972047519217331	6.21780923084216e-279	2.24841639824389e-10	1.60179337445009e-06	1.40174000041309e-20	4.5993823915136e-19	4.64934196284155	2.34528891459499e-25	1.45955146784962e-22
kgp969981	rs6775965	ZXDC	3	126181071	20	0.193548387096774	10	335	346	0.0289855072463768	3.85215733359686e-68	2.07566260104256e-09	1.67333219505065e-06	2.0528852501927e-11	3.39080220770548e-10	-4.08192917215828	3.11697742489955e-25	1.92908182948756e-22
rs10277	rs10277	C5orf45	5	179264731	29	0.434426229508197	801	1207	2011	0.39890438247012	1.59539106898691e-19	0.303522031127783	1	4.82116394948069e-20	1.5174677876393e-18	-0.672278475165819	3.32636524564702e-25	2.04735953196362e-22
rs1130319	rs1130319	ADI1	2	3502055	16	0.161290322580645	1021	537	1559	0.655327342747112	1.97979583022228e-34	0.207038900133485	1	8.18948418412723e-26	4.42113743761895e-24	0.842628668380885	3.77842552136086e-25	2.31289195028876e-22
kgp11284122	rs1564281	GAK	4	871624	30	0.387096774193548	4	179	183	0.0218579234972678	7.32184844613721e-38	4.88433171675813e-09	1.67333219505065e-06	2.92440970034542e-10	4.25665767454124e-09	-3.93241962790138	5.31317225361447e-25	3.23468236874942e-22
rs1130127	rs1130127	ADI1	2	3502625	16	0.161290322580645	3155	4175	7334	0.430422919508868	1.1545897438758e-32	0.452017760644229	1	2.62098970658448e-31	1.725048571866e-29	-0.480594765507042	7.21741430211278e-25	4.37024189255499e-22
kgp10849349	rs3752648	RECQL	12	21628791	29	0.475806451612903	645	21	667	0.968468468468468	9.33655366020934e-129	2.0378291058934e-09	1.67333219505065e-06	6.09142914101666e-15	1.33560754037324e-13	4.31465511578931	7.47649763489561e-25	4.50278099495164e-22
rs1465933	rs1465933	PTPRB	12	70984042	17	0.185483870967742	9	385	394	0.0228426395939086	1.32151152518638e-79	2.99153577730669e-10	1.60179337445009e-06	3.13073649389411e-12	5.52639618729938e-11	-4.25452386934352	8.10369354041489e-25	4.85441577752554e-22
kgp2585604	rs79336325	MRPL18	6	160211648	23	0.217741935483871	1207	125	1332	0.906156156156156	8.45322094551303e-193	1.00375034071328e-05	0.000329060910642965	1.06139861586431e-31	7.07304419685429e-30	2.94991335762104	1.20527430870255e-24	7.14364169634176e-22
exm591893	rs79336325	NA	6	160211648	23	0.217741935483871	1207	125	1332	0.906156156156156	8.45322094551303e-193	1.00375034071328e-05	0.000329060910642965	1.06139861586431e-31	7.07304419685429e-30	2.94991335762104	1.20527430870255e-24	7.14364169634176e-22
exm-rs630379	rs630379	NA	6	31922254	28	0.306451612903226	9	398	407	0.0221130221130221	1.98062625974335e-82	2.21862240781698e-10	1.60179337445009e-06	9.01882177297779e-13	1.66329999178296e-11	-4.42396110301541	1.22173774628525e-24	7.20310854415123e-22
kgp11583834	rs3736476	GNPTAB	12	102151113	30	0.32258064516129	35	778	815	0.043050430504305	2.71471386421957e-149	6.00078355630644e-09	1.75511168140326e-06	1.91311349272192e-18	5.38595057689644e-17	-4.14837665381443	1.30778602730952e-24	7.67006234446141e-22
exm-rs301	rs301	NA	8	19816934	26	0.266666666666667	27	707	735	0.0367847411444142	1.28065594324469e-138	1.76262259059754e-09	1.67333219505065e-06	1.11762445074637e-17	2.99297850759284e-16	-4.33950562139885	1.62027062114377e-24	9.45326640523569e-22
kgp3242232	rs111327949	NA	7	79088346	31	0.362903225806452	188	4	2002	0.979166666666667	8.00673542453659e-40	5.3844074043645e-09	1.68952749982328e-06	2.03346396265948e-09	2.69444799026632e-08	3.87206804963846	2.59890559573542e-24	1.50844251209472e-21
kgp3862603	rs2305194	MGEA5	10	103560186	21	0.188524590163934	19	748	771	0.0247718383311604	2.73222882842008e-152	6.50526080288631e-11	1.60179337445009e-06	1.04865999960965e-16	2.61394955843954e-15	-4.55055770727454	4.04667875249125e-24	2.33664409203129e-21
kgp5226863	rs1065583	FAHD1	16	1878492	17	0.185483870967742	408	727	1135	0.359471365638767	3.76103989419662e-21	0.166970413594747	1	4.48800386238774e-24	2.24240050251862e-22	-0.925587438412826	6.37256403946815e-24	3.66079294205755e-21
kgp4375741	rs12905422	RNF111	15	59280279	25	0.266129032258065	5	195	200	0.025	9.77263828733002e-41	6.0991539179192e-09	1.75837436256746e-06	1.33778641366976e-09	1.80140442432127e-08	-3.89183107171698	6.49224642518503e-24	3.71051757423075e-21
kgp9333983	rs13146483	MIR1273H	4	39528939	30	0.387096774193548	195	4	199	0.979899497487437	2.38898771692836e-41	3.84361791960406e-09	1.67333219505065e-06	1.49389608027756e-09	2.00342677975209e-08	3.88878193124286	6.75105011816193e-24	3.83884585906853e-21
rs251796	rs251796	TERF2	16	69395434	29	0.362903225806452	3	163	167	0.0180722891566265	5.46150551561471e-35	3.45865002778647e-09	1.67333219505065e-06	4.08654637922953e-10	5.83450070610875e-09	-3.8877286037315	7.13213919155727e-24	4.03506177898104e-21
rs3773018	rs3773018	RBMS3	3	29476428	38	0.387096774193548	13	220	233	0.055793991416309	1.66203975599289e-41	4.32094464977802e-07	2.66097976727946e-05	3.45635837682254e-14	7.13961396591667e-13	-3.48739363664082	9.23099122575059e-24	5.19625948295769e-21
rs4074536	rs4074536	CASQ2	1	116310967	30	0.32258064516129	20385	23367	43849	0.46592155787164	4.38251097875833e-46	0.66149994632797	1	1.02817501336545e-23	5.03172411521178e-22	-0.276022626697773	9.92870703634109e-24	5.53340180204442e-21
exm86861	rs4074536	CASQ2	1	116310967	30	0.32258064516129	20385	23367	43849	0.46592155787164	4.38251097875833e-46	0.66149994632797	1	1.02817501336545e-23	5.03172411521178e-22	-0.276022626697773	9.92870703634109e-24	5.53340180204442e-21
rs196595	rs196595	EEPD1	7	36327410	37	0.352459016393443	4	232	236	0.0169491525423729	2.07862219192618e-49	4.58839423161117e-10	1.65979705492233e-06	1.65467329275753e-11	2.7537736184029e-10	-4.22774367069094	1.55863602216237e-23	8.64348550508065e-21
kgp417619	rs3760670	ALDH16A1	19	49956690	33	0.434426229508197	222	9	232	0.961038961038961	3.20949863078707e-44	7.50830563545216e-08	7.38616028736064e-06	1.48286442481185e-10	2.23747942978749e-09	3.60469633730161	2.29214016397923e-23	1.26485488260568e-20
kgp98867	.	CCHCR1	6	31113276	33	0.395161290322581	16	382	401	0.0402010050251256	8.93846059349719e-75	8.74298244547317e-09	1.91286893269903e-06	4.07071826769428e-14	8.35321231630542e-13	-4.0365547982698	2.3190086809465e-23	1.27340859039033e-20
exm105654	rs11589479	ADAM15	1	155033308	19	0.172131147540984	888	413	1305	0.682551883166795	1.90814220174322e-39	0.127957793481291	1	1.699807519291e-25	9.06294327991325e-24	1.01053764585661	6.65700843107957e-23	3.62281653598975e-20
rs749915	rs749915	MIR1273H	4	39474868	23	0.201612903225806	8	229	237	0.0337552742616034	2.50673888217283e-46	1.68845843895818e-08	2.65647632488898e-06	3.56602394034875e-10	5.13452444470266e-09	-3.78227680917055	6.66220502065603e-23	3.62281653598975e-20
rs10033601	rs10033601	FBXW7	4	153252061	27	0.266129032258065	267	14	282	0.950177935943061	4.45924001667541e-51	3.50129700848575e-07	2.24765209679412e-05	1.05573231097837e-10	1.62248776890927e-09	3.54822429645528	9.50441603655167e-23	5.1434042725339e-20
exm1471310	rs1043413	ATP5SL	19	41939297	39	0.362903225806452	1495	2014	3511	0.42604730692505	2.2388184705298e-18	0.429927181635266	1	2.03447657306565e-21	8.54205643608748e-20	-0.522878814814326	9.96100403126398e-23	5.36457534414515e-20
kgp8627461	rs9264	SNX6	14	35032169	35	0.395161290322581	1540	2073	3622	0.426238582895101	8.69715593527167e-19	0.43086663130427	1	2.64003207690274e-18	7.36945908932581e-17	-0.520619529310652	1.1375978658169e-22	6.097306838699e-20
rs6940728	rs6940728	CPNE5	6	36766292	25	0.379032258064516	1097	39	1138	0.965669014084507	6.95248967686436e-216	1.66557460976648e-09	1.67333219505065e-06	1.31629914641213e-20	4.33045023145629e-19	4.19565323703012	1.26388229944176e-22	6.74190929445077e-20
exm109872	rs3748570	NES	1	156640156	36	0.39344262295082	8267	6240	14525	0.569862824843179	1.71375311126374e-63	0.629000507352563	1	5.3437442174954e-20	1.67629859211379e-18	0.323225058354244	1.30774188655808e-22	6.94280787356567e-20
kgp11926532	rs75753948	SYNE1	6	152671919	36	0.442622950819672	5	271	276	0.0181159420289855	2.79808238567343e-57	3.11037361695689e-10	1.60179337445009e-06	7.43147513659992e-13	1.38101168679815e-11	-4.17816964900724	1.57234438854135e-22	8.30820841530198e-20
kgp547768	rs76923646	ZNF518B	4	10442602	36	0.419354838709677	308	8	316	0.974683544303797	1.73970337597821e-63	2.01263627594732e-09	1.67333219505065e-06	7.37382178336963e-12	1.26845134547461e-10	4.09298067526812	2.38411639550783e-22	1.25384374941215e-19
rs314157	rs314157	KCNMB1,KCNIP1	5	169806001	22	0.241935483870968	33	412	447	0.0741573033707865	8.39442280563025e-72	1.0138262936917e-06	5.14293816349313e-05	7.71133969069855e-17	1.94555016250462e-15	-3.47388886159995	3.55267124589e-22	1.85967398581588e-19
rs7293	rs7293	MB	22	36007075	36	0.483870967741935	403750	408961	813998	0.496794063326324	7.50452046049481e-09	0.868783496287153	1	1.20807919049695e-21	5.18105018834104e-20	-0.110552778446378	3.71987065145011e-22	1.93813911802531e-19
rs3748570	rs3748570	NES	1	156640156	35	0.391666666666667	8080	6102	14200	0.569736285432238	6.83790639255451e-62	0.629817739873389	1	5.34629718095573e-20	1.6766299278014e-18	0.324105895709409	3.99856723731526e-22	2.07370139779655e-19
rs533669	rs533669	ENDOD1	11	94865068	23	0.201612903225806	367	141	509	0.72244094488189	1.8134946400028e-23	0.057378897043886	0.626165031354711	6.55722472634691e-18	1.78113558158434e-16	1.26565952682294	4.83901012446607e-22	2.49799960434419e-19
rs17700376	rs17700376	RPL28	19	55897327	28	0.370967741935484	12828	9780	22628	0.567409766454352	2.63261511926179e-91	0.644543044177207	1	8.83891515090023e-29	5.35497715091316e-27	0.304808473813301	4.98279653686771e-22	2.56042600027487e-19
kgp6537298	rs4140911	M6PR	12	9099034	25	0.395161290322581	1039	46	1110	0.957603686635945	2.99448674225272e-199	1.22477739541191e-08	2.23452058361633e-06	1.51228639907018e-20	4.94761455677106e-19	4.0157061068767	5.2087675333874e-22	2.66432026981761e-19
rs2070918	rs2070918	FDXR	17	72862705	26	0.383333333333333	192	5	197	0.974619289340102	4.39622198577875e-40	1.21543578941163e-08	2.22109489608305e-06	1.17802033595346e-08	1.42784936197258e-07	3.73151197498489	5.43048297482233e-22	2.76510319472544e-19
rs2076015	rs2076015	TMX4	20	7963041	10	0.0806451612903226	1423	2035	3461	0.41150954308849	2.74445092643665e-25	0.357802519202539	1	1.35414582086192e-34	9.90152838465742e-33	-0.618336458461131	7.37094565366442e-22	3.71933933388958e-19
exm1524618	rs2076015	TMX4	20	7963041	10	0.0819672131147541	1423	2035	3461	0.41150954308849	2.74445092643665e-25	0.357802519202539	1	1.35414582086192e-34	9.90152838465742e-33	-0.618336458461131	7.37094565366442e-22	3.71933933388958e-19
rs1047775	rs1047775	DNAJC15	13	43681427	26	0.5	1992	1163	3249	0.631378763866878	3.50885791679155e-49	0.297546403718687	1	4.71350005632167e-21	1.85917702925758e-19	0.70298965519373	9.28505182318398e-22	4.66417715351152e-19
rs3739950	rs3739950	TMEM141	9	139686247	19	0.221311475409836	1295	99	1397	0.928981348637016	8.88937414502183e-225	8.49992920337121e-07	4.48709740509728e-05	3.36168350688813e-27	1.92228579092194e-25	3.29024375722646	1.08001002646994e-21	5.40101442701619e-19
exm342783	rs115407410	FAM162A	3	122103120	2	0.0161290322580645	506	734	1241	0.408064516129032	1.14563194338987e-10	0.346695413068381	1	6.1655156576948e-54	7.20188804979116e-52	-0.89818041966903	1.18834250693219e-21	5.91636122784642e-19
exm2253003	rs1128966	NT5C3B	17	39983849	30	0.290322580645161	1366	761	2132	0.642219087917254	3.45075895895135e-39	0.254214800946288	1	8.49627836080318e-22	3.7004397433016e-20	0.734987066212802	1.40403744335382e-21	6.95930417719006e-19
rs7562391	rs7562391	PPIL3	2	201736166	14	0.193548387096774	391	150	541	0.722735674676525	5.81810623730868e-25	0.0580769018230571	0.631260871552383	5.26511404453147e-16	1.25063205103566e-14	1.21643407730668	1.59609107195023e-21	7.84184745087125e-19
exm256473	rs7562391	NA	2	201736166	14	0.193548387096774	391	150	541	0.722735674676525	5.81810623730868e-25	0.0580769018230571	0.631260871552383	5.26511404453147e-16	1.25063205103566e-14	1.21643407730668	1.59609107195023e-21	7.84184745087125e-19
kgp2548205	rs1060618	WSB1	17	25640081	31	0.411290322580645	4144	2962	7302	0.583169152828596	1.35456605501632e-44	0.547048170763961	1	9.60520940045059e-54	1.11500057724194e-51	0.400385181276025	1.93559188583463e-21	9.4683407445937e-19
kgp2388961	rs4143553	ITGA7	12	56088912	32	0.467741935483871	1468	811	2283	0.644142167617376	5.73384408526469e-43	0.246902186975767	1	7.12082955711593e-26	3.85909688915397e-24	0.749405987179245	2.27723527857897e-21	1.10911259089746e-18
kgp12557771	rs41292543	UQCRH	1	46774783	15	0.120967741935484	5887	3494	9384	0.627545037842448	1.16424772016741e-134	0.3128859003037	1	2.74242397185455e-37	2.16800517520922e-35	0.6407217702353	3.42542566389187e-21	1.65394906409124e-18
exm56515	rs41292543	UQCRH	1	46774783	15	0.125	5887	3494	9384	0.627545037842448	1.16424772016741e-134	0.3128859003037	1	2.74242397185455e-37	2.16800517520922e-35	0.6407217702353	3.42542566389187e-21	1.65394906409124e-18
kgp9008455	rs41271777	MRS2	6	24425125	21	0.169354838709677	548	229	778	0.705276705276705	3.80581366194375e-30	0.0824658176518786	0.833699388637803	6.48966810063952e-19	1.89513196202721e-17	1.13704345522136	4.50238815496287e-21	2.16462455415854e-18
rs7206926	rs7206926	TTYH2	17	72209858	27	0.346774193548387	6	324	331	0.0181818181818182	3.42575371602052e-68	1.48479988533283e-10	1.60179337445009e-06	3.31196751957438e-10	4.78779973600105e-09	-4.5292078121201	5.52144571469937e-21	2.64321516649839e-18
kgp12191592	rs1041940	LGALS8	1	236711882	23	0.330645161290323	1364	848	2213	0.616636528028933	6.64374713179099e-28	0.367112408414898	1	1.16962577966935e-28	7.03282232091036e-27	0.585159659638444	5.58293164451782e-21	2.66127660773994e-18
rs11908	rs11908	BRD2	6	32944746	22	0.354838709677419	89	837	931	0.0961123110151188	4.54937274717978e-133	5.09524001090043e-06	0.00019050917633476	2.25962801566333e-25	1.19793436022057e-23	-3.15349522662383	5.65760510071347e-21	2.67411360076761e-18
exm-rs11908	rs11908	NA	6	32944746	22	0.354838709677419	89	837	931	0.0961123110151188	4.54937274717978e-133	5.09524001090043e-06	0.00019050917633476	2.25962801566333e-25	1.19793436022057e-23	-3.15349522662383	5.65760510071347e-21	2.67411360076761e-18
kgp4998427	rs1042178	HLA-DPA1	6	33037522	21	0.201612903225806	2381	140	2524	0.944466481554939	0	8.00973500913149e-08	7.74159202521923e-06	9.76767057154944e-11	1.50572664457673e-09	4.94729335351496	5.7666005576041e-21	2.71417896833114e-18
rs2600665	rs2600665	AHSA2	2	61405795	31	0.42741935483871	1971	1281	3254	0.606088560885609	1.3125446529477e-33	0.41885929361884	1	1.22399860721298e-27	7.12271812883109e-26	0.532312683434121	6.15033725668364e-21	2.8826810857477e-18
kgp8569628	rs3932386	NA	7	113125557	29	0.395161290322581	43	459	505	0.0856573705179283	1.36336891778878e-76	3.08991233436074e-06	0.000126141392017161	2.82117777895351e-10	4.1192431543062e-09	-3.76381987575118	6.32479840033546e-21	2.95209965335658e-18
rs3192243	rs3192243	SPOCK1	5	136313051	30	0.354838709677419	879	1870	2766	0.319752637322663	1.60418093822011e-79	0.0764005427734777	0.784237954868961	6.60596199945407e-25	3.4227560739077e-23	-1.22319002575342	7.43126149100168e-21	3.45414901336933e-18
kgp5109292	rs2894648	IFRD1	7	112099137	29	0.450819672131148	145	2	147	0.986394557823129	1.10687403257937e-31	4.22304105846267e-09	1.67333219505065e-06	9.51872811286141e-09	1.16305401745499e-07	3.74203160278992	8.35153081585724e-21	3.86586149583607e-18
rs12765679	rs12765679	TACC2	10	123903133	21	0.233870967741935	613	264	877	0.698973774230331	6.96848468840813e-32	0.0934498326224389	0.904697109183788	5.0837336136675e-21	1.98632661110232e-19	1.09497805476524	8.57597685600126e-21	3.93721691561173e-18
exm861160	rs12765679	NA	10	123903133	21	0.233870967741935	613	264	877	0.698973774230331	6.96848468840813e-32	0.0934498326224389	0.904697109183788	5.0837336136675e-21	1.98632661110232e-19	1.09497805476524	8.57597685600126e-21	3.93721691561173e-18
kgp12735318	rs200816658	NA	11	22835117	32	0.403225806451613	218	3	221	0.986425339366516	5.54659793854949e-47	4.41894348565194e-10	1.65979705492233e-06	1.19047209427237e-10	1.81610627809331e-09	4.11388935472918	9.76597972785036e-21	4.46524509842366e-18
kgp3400726	rs3087367	POLD2	7	44156146	28	0.451612903225806	1018	46	1064	0.956766917293233	1.01692210138953e-194	1.46833416636146e-08	2.42362595848769e-06	2.02670795212602e-19	6.12371848215625e-18	4.00496264002812	9.91555669325539e-21	4.50131061852463e-18
rs2279395	rs2279395	RAB40B	17	80617552	24	0.213114754098361	500	21	522	0.959692898272553	2.24002582538632e-97	2.03285724198308e-08	2.96900503879199e-06	7.93884852608923e-14	1.59374518260307e-12	3.99415716136846	9.92522516314571e-21	4.50131061852463e-18
kgp3664054	rs9443	NA	7	66785137	31	0.346774193548387	1250	672	1923	0.650364203954214	1.46522998352284e-39	0.223393220049244	1	5.65257693613345e-20	1.7677321842146e-18	0.795856308456373	1.19448978783877e-20	5.39543330781045e-18
kgp4201625	rs3087979	TMEM245	9	111781779	28	0.274193548387097	1110	1495	2606	0.426103646833013	5.32764630952674e-14	0.430939535647895	1	7.44299601026091e-18	2.01441027559659e-16	-0.539368213374326	1.25643816382941e-20	5.65245795631208e-18
kgp8596859	rs722538	FAM125B	9	129158002	28	0.306451612903226	3	198	204	0.0149253731343284	1.27050589681003e-42	6.00956985006169e-10	1.65979705492233e-06	2.20940533258913e-10	3.26730403718628e-09	-4.02467313788089	1.39867887151818e-20	6.26720028749867e-18
rs10434808	rs10434808	BTNL9	5	180487085	21	0.459677419354839	1281	307	1591	0.806675062972292	1.13591741511963e-131	0.00393025276352183	0.0575361885219178	1.89502600106916e-32	1.29518494594123e-30	1.95880106103116	1.73761848342884e-20	7.75490129536646e-18
rs3741199	rs3741199	SAAL1	11	18105302	34	0.467741935483871	236	12	248	0.951612903225806	1.60813232254582e-45	2.43573112062139e-07	1.7356908405344e-05	1.33699066971092e-10	2.02802565769828e-09	3.61700859299708	1.88971342831548e-20	8.40022612063094e-18
rs7808348	rs7808348	NA	7	113122401	28	0.370967741935484	31	323	354	0.0875706214689266	5.84191745665953e-54	4.84988434496368e-06	0.000183666005518199	1.55349037570294e-12	2.80997887754308e-11	-3.20761933491805	2.01559106183974e-20	8.9243680137268e-18
rs7811	rs7811	MYL12A	18	3256112	16	0.145161290322581	33886	25761	59743	0.568109041527654	1.27719768049169e-242	0.639867221282143	1	1.17875265883755e-27	6.86655605007707e-26	0.323255364370054	2.05532174793055e-20	9.06445441744805e-18
rs1661409	rs1661409	ANGPTL5	11	101775663	31	0.418032786885246	5	160	165	0.0303030303030303	4.06344000878689e-33	3.48251855686436e-08	4.2963846777527e-06	3.23560306108782e-09	4.19262296012791e-08	-3.57565400822725	2.10236290608153e-20	9.23555657800992e-18
kgp22833773	rs201559286	RBM5	3	50138584	35	0.491935483870968	1118	34	1152	0.970486111111111	2.05532814951576e-223	4.71933114085159e-10	1.65979705492233e-06	7.28358810650994e-19	2.11265546269095e-17	4.60016891345098	2.20547816358528e-20	9.65068999550091e-18
rs2307373	rs2307373	ORC3	6	88366708	25	0.395161290322581	40	748	788	0.050761421319797	5.72703914683835e-140	2.54531841065345e-08	3.47487101985791e-06	4.96778232905611e-19	1.45716411757231e-17	-3.80029201739236	2.23288394455945e-20	9.73259375367895e-18
kgp8388022	rs7129909	TRIM22	11	5711177	28	0.290322580645161	138	2	140	0.985714285714286	3.74522846292432e-30	6.61807836790871e-09	1.79505360477756e-06	4.75129722945737e-08	5.35076219607736e-07	3.70379557351865	2.44682869750709e-20	1.0623788786618e-17
rs32800	rs32800	PDZD2	5	32109122	29	0.298387096774194	716	35	751	0.953395472703063	6.40181782550974e-136	3.47022886816736e-08	4.29512939766427e-06	4.3738440872644e-08	4.94807124475215e-07	5.23776379263185	3.52889147936382e-20	1.52627962748392e-17
rs524998	rs524998	NA	1	110169957	28	0.290322580645161	21	235	256	0.08203125	1.95818034465406e-40	4.10051226676305e-06	0.000160216039108056	1.57067917749922e-11	2.61865577412505e-10	-3.15703637830791	3.70906862307838e-20	1.59803795060477e-17
rs3735517	rs3735517	CACNA2D1	7	81593454	24	0.225806451612903	395	10	405	0.975308641975309	3.6245485513903e-81	7.97304978245273e-10	1.65979705492233e-06	2.2526164905839e-11	3.69627820463572e-10	4.12874485425139	4.12079119966702e-20	1.76862463673065e-17
kgp5573760	rs13709	FSTL1	3	120114128	36	0.5	15957	17756	33773	0.473318897754575	1.21330100516676e-22	0.709629685563741	1	1.20992935234837e-21	5.18699908343148e-20	-0.253004072569006	4.79272139409337e-20	2.04916278842114e-17
rs7471	rs7471	COQ5	12	120941215	30	0.370967741935484	649	1139	1789	0.362975391498881	6.23874738311068e-31	0.174275980068026	1	8.25419956759668e-22	3.59640387227608e-20	-0.88160740527554	5.45388875467812e-20	2.32298333954009e-17
rs3764917	rs3764917	FAP	2	163030336	25	0.201612903225806	4	187	191	0.0209424083769634	1.32237591669278e-39	3.18598307058856e-09	1.67333219505065e-06	1.6311999061008e-09	2.17869337643271e-08	-3.72870683565372	5.67283714420653e-20	2.40708794278036e-17
rs2118824	rs2118824	NA	10	92738106	41	0.491935483870968	1012	477	1490	0.679650772330423	1.48966184483861e-43	0.134811748511739	1	4.45762497730444e-19	1.31302432279159e-17	0.971338924798564	5.98524734231802e-20	2.53006568787345e-17
kgp5946873	NA	ATP5SL	19	41939297	35	0.401639344262295	1342	1780	3124	0.42985265855221	5.23850910941009e-15	0.450295644617121	1	3.55864946727797e-22	1.58820682599394e-20	-0.482247697031039	7.27917439550608e-20	3.06546284129546e-17
kgp20726814	rs201678917	MIR1273H	4	39457870	28	0.327868852459016	335	11	347	0.968208092485549	1.52995251782037e-67	6.47067178578805e-09	1.77223631648894e-06	3.8658620534678e-11	6.17942162142498e-10	3.91277552722732	8.40965447220294e-20	3.52827525833773e-17
rs3809863	rs3809863	ITGB3	17	45385012	29	0.491935483870968	488	28	518	0.945736434108527	8.60862912175717e-91	1.95358870729334e-07	1.45409306970764e-05	1.3887458276486e-14	2.96262250263181e-13	3.68119714475132	1.03196725559904e-19	4.31346910344046e-17
kgp10885471	rs11724788	CYTL1	4	5018702	23	0.266129032258065	4	212	217	0.0185185185185185	4.72552793806226e-45	1.01802291736904e-09	1.65979705492233e-06	3.03453437397391e-09	3.94898397505295e-08	-3.7330836848567	1.1383012977336e-19	4.74024205844305e-17
kgp5637523	rs200574632	MUL1	1	20826784	35	0.362903225806452	1867	103	1972	0.947715736040609	0	4.79138128878269e-08	5.3297503156568e-06	7.07418074622237e-29	4.31147838515685e-27	3.84805333313121	1.17655848811537e-19	4.88141043846978e-17
kgp2458254	rs3738499	P3H1	1	43213499	31	0.346774193548387	250	6	259	0.9765625	4.27931636191304e-52	2.73941456105842e-09	1.67333219505065e-06	1.53398561336445e-10	2.31088042508184e-09	3.96378894572557	1.28561197983234e-19	5.31417911368333e-17
kgp6789130	rs201358351	PFKFB2	1	207247478	30	0.409836065573771	643	18	661	0.972768532526475	3.98985405067107e-130	6.97718736680915e-10	1.65979705492233e-06	5.52579727137303e-15	1.21539330520166e-13	4.32797076125381	1.37668193594645e-19	5.66970259061473e-17
rs12639887	rs12639887	PDLIM5	4	95505975	30	0.467741935483871	766	400	1167	0.656946826758148	1.14402041424944e-26	0.20326956877408	1	1.90622431917897e-18	5.36790468160955e-17	0.809173912475051	1.59491058990121e-19	6.54439136559464e-17
rs2298141	rs2298141	ITGB1	10	33214802	15	0.169354838709677	757	1154	1914	0.396127681841968	1.32040604377853e-19	0.291896195934384	1	3.87252492252502e-32	2.61640676611129e-30	-0.672397038462303	1.63192516580166e-19	6.67183419974823e-17
kgp6649430	rs200976763	LRRFIP1	2	238667501	28	0.423728813559322	46	664	710	0.0647887323943662	1.27674208714307e-118	2.24174521497515e-07	1.60871427918972e-05	6.18884375006189e-19	1.80822711758459e-17	-3.56516934645431	1.64052174151128e-19	6.67310309322061e-17
kgp3079377	rs200890072	ELL	19	18554204	26	0.338709677419355	171	6	178	0.966101694915254	6.48192943418269e-35	7.97296513726162e-08	7.71270772604531e-06	1.55390945700884e-08	1.85752787721834e-07	3.50435482459935	1.64414966410363e-19	6.67310309322061e-17
kgp10378787	rs6871	ISOC1	5	128449644	29	0.314516129032258	1071	641	1716	0.625584112149533	3.458035014642e-25	0.325188460786027	1	3.11883376147652e-21	1.27694355979751e-19	0.644699869652166	1.90016884847252e-19	7.68436514100694e-17
rs763121	rs763121	DDX17	22	38879940	38	0.419354838709677	9276	9949	19278	0.482496749024707	1.25602915527698e-06	0.770977675170173	1	9.4350783438846e-15	2.03644985757602e-13	-0.210430622650037	2.83747117019058e-19	1.14335798735521e-16
rs1055890	rs1055890	HLA-B	6	31321915	27	0.391666666666667	19277	2167	21462	0.898946092146988	0	1.44825655395011e-05	0.000443746441940622	7.32961488040978e-22	3.20727913634181e-20	6.97893368136333	2.97327524878875e-19	1.19378599773948e-16
kgp12576303	rs11892119	NA	2	201736112	14	0.2	400	144	545	0.735294117647059	8.01231290734309e-28	0.0429494899977664	0.4934059962619	2.73438882332724e-16	6.628570352502e-15	1.29733619951505	3.0318827569457e-19	1.21296966583235e-16
kgp761165	rs1065585	FAHD1	16	1878597	17	0.185483870967742	410	685	1096	0.374429223744292	1.22915897498608e-16	0.211360708768793	1	8.79145463466927e-22	3.82305414664461e-20	-0.832011516569823	3.41669005641919e-19	1.36205558761594e-16
rs603850	rs603850	NMNAT2	1	183253959	29	0.42741935483871	3	201	204	0.0147058823529412	2.81774441673745e-43	5.26157308540207e-10	1.65979705492233e-06	3.61583989517133e-10	5.20168956760027e-09	-3.92467758240792	4.02806172044799e-19	1.60008324086732e-16
kgp4017793	rs3185010	KANK2	19	11275842	29	0.395161290322581	2680	4754	7456	0.360505784234598	9.88929931976517e-128	0.164909270634892	1	6.97855107033772e-87	1.248781614855e-84	-0.92421125540121	5.45326344738571e-19	2.15856739002172e-16
kgp10007948	rs202233929	FKBP15	9	115928017	26	0.354838709677419	455	17	472	0.963983050847458	5.50302150940084e-90	1.12518824533242e-08	2.15001577085661e-06	4.71996242148895e-13	8.91168364158423e-12	3.90463661816067	5.91786795039345e-19	2.33422383029251e-16
kgp9298599	rs56246347	TRPC1	3	142467310	19	0.185483870967742	533	13	550	0.976190476190476	2.67992851883766e-109	2.73971844455914e-10	1.60179337445009e-06	1.39722212325948e-12	2.53879679233621e-11	4.21136010395892	7.02668849416578e-19	2.76185840391737e-16
rs11124542	rs11124542	VIT	2	36994439	31	0.401639344262295	43	549	594	0.0726351351351351	1.09630218001702e-95	6.81694751720322e-07	3.71236976605301e-05	9.31100625166769e-19	2.684733385616e-17	-3.45163705634062	7.28840297011464e-19	2.8547094430498e-16
rs2293251	rs2293251	MRAS	3	138124114	13	0.120967741935484	1048	1377	2425	0.432164948453608	2.72580502671611e-11	0.463421828189553	1	5.95294738619556e-55	7.15503397212046e-53	-0.525023816060245	7.49524699675039e-19	2.92549675462013e-16
kgp10708519	rs201666752	WDR41	5	76727708	33	0.379032258064516	428	12	440	0.972727272727273	4.06110305980993e-87	1.22463897890952e-09	1.67333219505065e-06	8.06901560195082e-13	1.49477613317435e-11	4.20260699670528	7.67180394442345e-19	2.98401207588304e-16
rs4695845	rs4695845	NA	4	174456843	33	0.362903225806452	204	5	209	0.976076555023923	1.07352446294003e-42	6.97488956828989e-09	1.81035226369598e-06	1.17352275278183e-10	1.79122521823983e-09	3.81513497608659	1.01657523405486e-18	3.94037223940573e-16
kgp14618448	rs201629074	MRPL19	2	75883007	31	0.362903225806452	230	6	237	0.974576271186441	9.58592332652392e-48	5.93213041659233e-09	1.74413976185478e-06	1.13595890946605e-10	1.73791473693509e-09	3.820592483918	1.26918521733811e-18	4.90255613952468e-16
kgp1760701	rs284654	BCKDHA	19	41928724	39	0.368852459016393	92	0	92	1	0	4.77124351144862e-09	1.67333219505065e-06	3.27435319977282e-10	4.74137856047766e-09	3.48058446827641	1.27899168085064e-18	4.92345869721269e-16
rs12872639	rs12872639	NA	13	114054143	32	0.483870967741935	1798	2647	4446	0.404499437570304	4.62541727900543e-37	0.325283384612807	1	7.24391959843107e-34	5.16526972257319e-32	-0.633429538122256	1.3147544190975e-18	5.04379417901717e-16
rs12484694	rs12484694	ACO2	22	41919330	16	0.180327868852459	273	8	281	0.97153024911032	6.98646893073215e-56	5.99597299684153e-09	1.75511168140326e-06	1.06527048581664e-08	1.29637805346203e-07	3.64157309672158	1.31967085797298e-18	5.04537643379293e-16
rs2251105	rs2251105	ADAMTS2	5	178557142	41	0.483606557377049	0	98	98	0	0	1.59178856915634e-09	1.67333219505065e-06	1.20730936297865e-10	1.84003802504583e-09	-3.51737544617204	1.37365757541816e-18	5.23391570062389e-16
rs199355	rs199355	GPNMB	7	23296533	30	0.387096774193548	2166	1196	3364	0.644259369422962	1.0742235065083e-62	0.244881733765912	1	4.65928385627641e-17	1.19473045202753e-15	0.800642574675142	1.42766470534055e-18	5.42125424719485e-16
kgp10383892	rs75485158	SYNPO	5	150038431	32	0.435483870967742	2035	74	2113	0.964912280701754	0	1.24703419950051e-09	1.67333219505065e-06	3.73796868207799e-30	2.37104899074958e-28	4.43431304422941	1.5758256747982e-18	5.96364838144913e-16
rs545	rs545	RNU5D-1	5	80562120	24	0.225806451612903	11696	13227	24943	0.469285399029009	3.27660780477613e-22	0.683324495145058	1	1.70135851329515e-24	8.66300821178741e-23	-0.297466401097353	1.59725773957512e-18	6.02440444401362e-16
rs1136287	rs1136287	SERPINF1	17	1673276	25	0.330645161290323	5404	6398	11814	0.457888493475682	6.21462135035729e-20	0.611170345316496	1	5.30361659249526e-20	1.66464312325951e-18	-0.338962300837024	1.67798507315875e-18	6.2865514346235e-16
exm1275436	rs1136287	SERPINF1	17	1673276	25	0.330645161290323	5404	6398	11814	0.457888493475682	6.21462135035729e-20	0.611170345316496	1	5.30361659249526e-20	1.66464312325951e-18	-0.338962300837024	1.67798507315875e-18	6.2865514346235e-16
rs10043986	rs10043986	CMYA5	5	79095417	11	0.10655737704918	6642	8048	14714	0.45214431586113	4.51449117064193e-31	0.575822331567031	1	1.22430565445444e-30	7.90529253496959e-29	-0.408737989746227	1.74584149478229e-18	6.51897214151707e-16
kgp4458792	rs13115827	NUP54	4	77039352	22	0.225806451612903	817	42	859	0.951105937136205	1.09323393179208e-153	4.35409057714437e-08	5.0283013036259e-06	1.30348474431676e-18	3.71637467697541e-17	3.70934535680036	1.81255531885228e-18	6.7455962397951e-16
kgp11856228	rs3826689	MYO9B	19	17298893	32	0.419354838709677	2	162	164	0.0121951219512195	2.14493940553221e-35	9.31334937929434e-10	1.65979705492233e-06	3.94786518001802e-10	5.64801861386486e-09	-3.87674611455464	1.99686857345395e-18	7.40692773504342e-16
kgp1894028	rs201446644	UNC5C	4	96088143	36	0.419354838709677	94	0	94	1	0	3.93955886266399e-09	1.67333219505065e-06	7.90751209771884e-10	1.09034897241071e-08	3.47374894922477	2.17972645023001e-18	8.05851343085035e-16
kgp5047110	rs1054220	PTTG1IP	21	46269710	12	0.114754098360656	1872	1202	3086	0.608978529603123	1.59125891761729e-33	0.403933847336988	1	1.02493157528721e-20	3.40085411918463e-19	0.56312737792756	2.25325857937731e-18	8.30296138361337e-16
rs1802074	rs1802074	SFRP4	7	37947103	19	0.185483870967742	1843	1027	2871	0.642160278745645	2.89667287155055e-52	0.253357106868993	1	3.54456534939818e-40	3.05432469568911e-38	0.785877673796763	2.35161917216158e-18	8.60877057730522e-16
exm614872	rs1802074	SFRP4	7	37947103	19	0.185483870967742	1843	1027	2871	0.642160278745645	2.89667287155055e-52	0.253357106868993	1	3.54456534939818e-40	3.05432469568911e-38	0.785877673796763	2.35161917216158e-18	8.60877057730522e-16
kgp8557469	rs9919	EIF2B1	12	124105839	28	0.354838709677419	1139	638	1779	0.640967923466517	1.88401162677669e-32	0.259596989231947	1	2.60521780317041e-17	6.80271557834847e-16	0.731552359224855	2.44588569767124e-18	8.92469432746361e-16
kgp602899	rs199975871	KLF13	15	31668508	30	0.370967741935484	1628	59	1688	0.965026674570243	7.09132421475941e-319	1.48864684501709e-09	1.67333219505065e-06	2.5350438201665e-24	1.27801804111184e-22	4.13012420435118	2.46036821374629e-18	8.94839114622921e-16
exm-rs1126769	rs1126769	HLA-DPA1	6	33036435	20	0.193548387096774	1804	945	2757	0.656238632229902	3.43431222289426e-60	0.20214704140296	1	4.60384952361937e-44	4.37795605802922e-42	0.796410453583419	2.49436802363928e-18	9.04268951482434e-16
rs2819561	rs2819561	SUMF1	3	4403767	29	0.346774193548387	577	79	656	0.879573170731707	7.0579425223537e-84	0.000108685611385082	0.00246706427302065	3.80751208994179e-16	9.13900802046882e-15	2.70253842820705	2.74713673770357e-18	9.92691152766303e-16
kgp8203689	rs4927578	TPO	2	1437410	32	0.387096774193548	1	126	127	0.0078740157480315	3.68722638578682e-28	1.63613120709558e-09	1.67333219505065e-06	5.99977645890225e-11	9.42497488327345e-10	-3.68482075645443	2.81556575378459e-18	1.01414686732781e-15
rs2235962	rs2235962	ZFYVE26	14	68248281	33	0.395161290322581	4	115	119	0.0336134453781513	6.52337737856823e-24	2.3081719232555e-07	1.6458397125594e-05	8.03637791280819e-10	1.1063476143453e-08	-3.33347644373952	2.91203478524526e-18	1.04553248924094e-15
rs2272338	rs2272338	TAF6	7	99707712	28	0.451612903225806	632	28	670	0.957575757575758	7.92975471936848e-122	1.97270610951261e-08	2.95036766872634e-06	5.6386169877239e-16	1.33651687466109e-14	3.85432280879208	3.17249071780945e-18	1.13540706137065e-15
kgp14466463	rs200382732	ERBB4	2	212243614	28	0.258064516129032	239	5	244	0.979508196721312	2.58212599078299e-50	1.67823421591977e-09	1.67333219505065e-06	1.10718096953585e-09	1.50280397682547e-08	3.87666294105174	3.20202012914425e-18	1.14232577983038e-15
rs1061629	rs1061629	AHSA1	14	77926011	34	0.483870967741935	3406	4027	7438	0.458226826315081	6.41600398789787e-13	0.613607835792118	1	2.23410874865018e-101	4.60892931903854e-99	-0.350155118606652	3.25832438812528e-18	1.15872221573903e-15
kgp6763570	rs3745435	LENG8	19	54970711	29	0.330645161290323	2022	1404	3432	0.590192644483363	5.5761913304256e-26	0.506682839342951	1	4.02050735696335e-62	5.38085106483912e-60	0.434646376561324	3.29659214630942e-18	1.16862105135943e-15
rs312185	rs312185	AP2S1	19	47342867	35	0.401639344262295	1880	64	1949	0.967078189300412	0	7.67298473845994e-10	1.65979705492233e-06	4.45767927573527e-24	2.22824289365402e-22	4.40835074391842	3.5849513743452e-18	1.26683360553359e-15
rs1342017	rs1342017	ANXA1	9	75782510	28	0.39344262295082	1068	174	1243	0.859903381642512	1.18600303557103e-141	0.000308866473919014	0.0059664118655644	6.67931745815748e-29	4.07747761124142e-27	2.42017911627882	3.94354508333971e-18	1.38916956048967e-15
exm856521	rs1885434	NRAP	10	115350597	24	0.32258064516129	8464	6354	14838	0.57119719260359	3.02896125965834e-67	0.62050912383079	1	1.34672562303122e-32	9.25522725717531e-31	0.312597159570377	4.21710638747108e-18	1.48087855023357e-15
kgp8597234	rs6922592	SNX9	6	158359815	26	0.241935483870968	25	451	477	0.0525210084033613	1.62777687929916e-84	5.59734818744488e-08	5.97157089483405e-06	1.4892783747033e-15	3.41442823443028e-14	-3.63298100384055	4.56325449101048e-18	1.59742427525936e-15
kgp7943986	rs11121172	RERE	1	8418644	24	0.274193548387097	990	593	1586	0.625394819962097	2.44652496821959e-23	0.32669780262555	1	4.28606396757827e-24	2.146289162486e-22	0.644862171673458	4.69539837464378e-18	1.63856238606728e-15
rs17850798	rs15570	ECH1	19	39308190	12	0.0967741935483871	7199	5637	12854	0.560844499844188	3.45434001772402e-43	0.687485714005533	1	3.25714940838733e-30	2.06957388954934e-28	0.2765561437154	4.74245647617786e-18	1.64926241114347e-15
kgp7109783	rs1050449	EIF2B1	12	124105908	25	0.308333333333333	727	40	767	0.947848761408083	1.88680563622377e-135	8.38188119673473e-08	8.02859207680641e-06	3.78451533508144e-08	4.31009971366229e-07	4.91142345289692	4.755505791817e-18	1.64926241114347e-15
kgp4045044	rs2071004	NA	6	3000337	22	0.241935483870968	63	1125	1207	0.053030303030303	4.46202136581197e-208	2.46474440220857e-08	3.46424928400757e-06	1.98370546552628e-26	1.10116296456023e-24	-3.79948667568544	5.64510341772702e-18	1.95174223720303e-15
GA023780	rs1126769	HLA-DPA1	6	33036435	21	0.201612903225806	1906	1002	2916	0.655433287482806	6.13754647426404e-63	0.20475304519725	1	6.8168398604007e-43	6.3057175983657e-41	0.771423661549363	5.68064112107364e-18	1.9579859027159e-15
kgp10259907	rs2255112	RTN4	2	55200800	29	0.459677419354839	162	2790	2955	0.0548780487804878	0	2.2108286144285e-08	3.20384245004244e-06	2.54031383183746e-35	1.90345120697279e-33	-3.89651857797093	6.28643668239924e-18	2.16014305878025e-15
kgp2339772	rs113849751	ZFP82	19	36882921	30	0.32258064516129	196	4	201	0.98	1.44653868995685e-41	3.66625362306024e-09	1.67333219505065e-06	1.50925180876943e-09	2.02299501144786e-08	3.8040579472308	6.55825286759439e-18	2.24665286308233e-15
kgp366440	rs72540327	PNRC2	1	24288476	27	0.385245901639344	1124	228	1431	0.831360946745562	7.2569907997324e-131	0.00134560697582473	0.0209703524529613	5.2488850485112e-32	3.52717518376859e-30	2.14286035549386	7.13321115655605e-18	2.43616559072381e-15
rs7540491	rs7540491	MYOM3	1	24383819	22	0.258064516129032	2124	2590	4722	0.450572761985575	1.2645098457957e-11	0.567342721814513	1	1.48285787708038e-40	1.28867136842936e-38	-0.383258932713644	7.84907624863951e-18	2.67250310447598e-15
kgp8758619	rs2292238	ERBB3	12	56493822	25	0.395161290322581	2	159	161	0.0124223602484472	9.69280269504326e-35	1.09645582988977e-09	1.65979705492233e-06	1.59496882666647e-09	2.13157251208754e-08	-3.74362126707481	8.55525522223579e-18	2.90412027271168e-15
rs164577	rs164577	SLC30A5	5	68417755	28	0.377049180327869	3	163	166	0.0180722891566265	5.46150551561471e-35	3.45865002778647e-09	1.67333219505065e-06	4.79808093179345e-10	6.78208899944156e-09	-3.69997248882407	8.62436562866006e-18	2.91873546139728e-15
rs7517	rs7517	ENSA	1	150596411	9	0.0725806451612903	535	797	1334	0.401651651651652	8.59248602981946e-13	0.317290595652504	1	4.49360026457834e-38	3.65292526587856e-36	-0.683065582287912	9.10091022986827e-18	3.07073483117423e-15
kgp22729771	rs200010310	UBE2D3	4	103748875	32	0.403225806451613	400	28	429	0.934579439252336	6.52113474954796e-72	1.06805902812826e-06	5.31750988137456e-05	6.78581129500006e-14	1.36667849921954e-12	3.35144142801707	9.28466717284452e-18	3.12239859720565e-15
rs2071279	rs2071279	NOTCH4	6	32164874	24	0.354838709677419	6	248	255	0.0236220472440945	1.16522596961643e-51	1.70862532207165e-09	1.67333219505065e-06	3.46288984031837e-10	4.99483657772532e-09	-3.85333323443232	9.30977621377154e-18	3.12239859720565e-15
rs1127655	rs1127655	PTGFRN	1	117530507	35	0.475806451612903	2146	1321	3469	0.618978944332276	1.68952370838093e-44	0.353884862347372	1	3.78075129157896e-21	1.52674751147323e-19	0.60101031575687	1.04670610871322e-17	3.50006024770314e-15
kgp2205521	rs14221	GOT2	16	58757668	33	0.346774193548387	1747	1140	2896	0.605126428818843	1.67683438325662e-29	0.424226073314066	1	1.51028345962591e-21	6.42788575787593e-20	0.505407632865173	1.08300081616613e-17	3.61064736389673e-15
kgp3228849	rs10797399	MEGF6	1	3440824	28	0.278688524590164	37	321	360	0.103351955307263	1.40174305187356e-50	1.83436568203988e-05	0.000539899221497919	3.55634345305103e-15	7.92956993652024e-14	-2.91728936029685	1.09358287980246e-17	3.63510843310003e-15
rs225163	rs225163	SGCB	4	52888499	23	0.395161290322581	1393	887	2305	0.610964912280702	3.8479638556665e-26	0.39459618916531	1	2.35192417895435e-21	9.82702523410914e-20	0.571935201675761	1.15023992854124e-17	3.81212653240207e-15
rs1044189	rs1044189	C12orf57	12	7053149	32	0.32258064516129	273	502	777	0.352258064516129	2.6122233076222e-16	0.149496006437863	1	8.38671178193292e-17	2.11166431515425e-15	-0.962770215862058	1.36432393774355e-17	4.50830582613665e-15
kgp4449921	rs645954	CCDC90B	11	82973045	27	0.330645161290323	584	42	626	0.932907348242812	1.09837831143073e-103	8.16028504918576e-07	4.32614827832366e-05	2.73339618230402e-17	7.12412843977888e-16	3.35786455924847	1.39646152356771e-17	4.60092999617809e-15
kgp1642086	rs6799559	GPD1L	3	32207606	29	0.362903225806452	4675	3602	8290	0.564818170834844	4.77249697743395e-32	0.66179344805166	1	5.57456981236369e-25	2.9031302202742e-23	0.291236821075342	1.60612856957072e-17	5.27620300185665e-15
kgp10878371	rs201580642	SPRY1	4	124324245	29	0.459677419354839	1056	69	1126	0.938666666666667	6.0268480488069e-190	2.58899151369904e-07	1.78253736548596e-05	2.33824348563403e-23	1.12416324146234e-21	3.47744600008289	1.6314209258568e-17	5.34361906767482e-15
kgp1037222	rs200208191	NAP1L4	11	2974188	31	0.395161290322581	187	4	191	0.979057591623037	1.32237591669278e-39	5.65535256049443e-09	1.70983135633174e-06	2.93789315918654e-10	4.27406222976723e-09	3.73823696807085	1.65339700907553e-17	5.39981145646184e-15
kgp3392511	rs1049481	CALR	19	13054781	27	0.443548387096774	5505	6314	11831	0.465775446315255	1.06756302715082e-13	0.660960282316103	1	2.55969404437913e-22	1.15294301106293e-20	-0.310620977938159	1.96474076777924e-17	6.39797269786716e-15
rs1264899	rs11553278	ATP5F1	1	111992095	24	0.451612903225806	1639	2101	3743	0.438235294117647	4.76663227057633e-14	0.495933319178515	1	5.20334325618654e-25	2.71358711153639e-23	-0.462433200448984	2.23286138410717e-17	7.25000383326624e-15
kgp4668367	rs11158569	CHURC1	14	65400069	14	0.161290322580645	384	864	1249	0.307692307692308	7.00683368233874e-42	0.0601735419037161	0.651647347646392	1.14066242887785e-28	6.86235259306641e-27	-1.32356477317695	2.26445100053476e-17	7.33132373063304e-15
kgp12112279	rs78762456	TPM3	1	154132113	33	0.411290322580645	308	14	322	0.956521739130435	6.21397342758749e-60	1.01214853808372e-07	9.00562980430011e-06	5.05724871519815e-12	8.80635785910924e-11	3.56105107621564	2.28639638472193e-17	7.38104100912249e-15
rs11578119	rs11578119	GORAB	1	170501456	28	0.370967741935484	162	2	164	0.98780487804878	2.14493940553221e-35	1.62191415034487e-09	1.67333219505065e-06	6.86943064091281e-09	8.55680663176974e-08	3.78215094007554	2.3574109736889e-17	7.588424634271e-15
rs2294711	rs2294711	RNF207	1	6272813	2	0.0163934426229508	127	25	153	0.835526315789474	2.56532819459637e-16	0.00283169785417028	0.042288600669798	1.70576082285341e-07	1.79484620867968e-06	2.0130859958961	2.52128447803801e-17	8.09267298652775e-15
kgp4279900	rs3781281	NT5C2	10	104852648	31	0.362903225806452	92	0	92	1	0	4.77124351144862e-09	1.67333219505065e-06	3.2915022130737e-08	3.78207075503658e-07	3.41813233805785	2.70521843773466e-17	8.65824483985818e-15
rs7210	rs7210	TPRKB	2	73957124	24	0.258064516129032	765	1081	1852	0.414409534127844	2.27537309254868e-13	0.374009718814538	1	3.21685270330341e-22	1.44140735929619e-20	-0.569824689948745	2.76178125364749e-17	8.81409504369207e-15
exm986866	rs1141509	PLBD1	12	14720554	27	0.291666666666667	8	243	251	0.0318725099601594	2.28885972303679e-49	9.75302769263402e-09	1.99004401116369e-06	1.08476908711665e-10	1.6627782312371e-09	-3.6759032844664	2.95121443982924e-17	9.39190458947931e-15
kgp3581259	rs2276910	SMARCAD1	4	95129238	31	0.483606557377049	2	131	133	0.0150375939849624	1.2684445857312e-28	6.19894784879684e-09	1.75837436256746e-06	6.23085290607836e-10	8.69323879111842e-09	-3.60909301400632	3.14446246154996e-17	9.97854631566082e-15
kgp9293529	rs1045519	NA	16	4740444	31	0.450819672131148	568	20	589	0.965986394557823	1.12330625101388e-112	4.56425556198127e-09	1.67333219505065e-06	1.71952506812827e-14	3.63573420407189e-13	4.07990517144176	3.17729831215048e-17	1.00542643199745e-14
rs4237449	rs4237449	PTPRE	10	129883110	34	0.483870967741935	344	146	492	0.702040816326531	5.60721275070722e-19	0.0922117220490734	0.894411386608122	4.96326917120924e-13	9.34272244259552e-12	1.11741367686227	3.21953732946418e-17	1.01592273703261e-14
rs3190	rs3190	PPP1CB	2	29025479	30	0.483870967741935	1240	1726	2970	0.418071476736345	5.31670101464814e-19	0.389785939132699	1	4.12312377114173e-17	1.06153142919627e-15	-0.585293321269685	3.38864102924596e-17	1.06627968566329e-14
kgp22831556	rs76174622	NA	1	229401215	27	0.395161290322581	215	5	220	0.977272727272727	4.3277281747126e-45	4.30127009026592e-09	1.67333219505065e-06	1.08225300464504e-09	1.47182204176688e-08	3.76116134356872	3.70484822206886e-17	1.16251287909287e-14
rs2072107	rs2072107	TRIM26	6	30166935	14	0.112903225806452	16	288	306	0.0526315789473684	1.77710011502278e-54	1.07318031337258e-07	9.48837085272267e-06	3.52073882739631e-11	5.65447326382673e-10	-3.43397578370349	3.97106127161865e-17	1.24256503811933e-14
kgp9901041	rs78509218	MYO7A	11	76895772	34	0.467741935483871	1	108	109	0.00917431192660551	3.21467123128707e-24	6.56996053658981e-09	1.79067391559316e-06	4.39170721756713e-11	6.97122066759061e-10	-3.51698964277668	4.01282614670672e-17	1.25213589123701e-14
rs6460052	rs6460052	ABHD11	7	73151644	37	0.491935483870968	473	770	1245	0.380530973451327	4.63185044510333e-17	0.234308635705728	1	1.14671669988836e-15	2.65020022119856e-14	-0.77706092099109	4.21644959089724e-17	1.31201856436753e-14
rs10992393	rs10992393	IPPK	9	95420983	34	0.403225806451613	165	3	168	0.982142857142857	1.99980918243756e-35	5.33940389959816e-09	1.6811902705267e-06	2.03614727930637e-09	2.69768442611354e-08	3.66230868360312	4.39053339360716e-17	1.36240318767832e-14
exm758976	rs77621374	ZCCHC6	9	88937854	31	0.395161290322581	219	8	227	0.964757709251101	3.71238142562744e-44	4.34733793789431e-08	5.02568416721281e-06	5.39582727884338e-10	7.58204430225834e-09	3.6075118407403	4.53712339697797e-17	1.40400155505379e-14
kgp22831091	rs201462504	OSGEP	14	20918687	30	0.403225806451613	497	19	517	0.963178294573643	6.73280816063601e-98	1.07406927549087e-08	2.07086472014608e-06	2.67858777641092e-14	5.5825594530743e-13	3.91975362526736	5.63100095097931e-17	1.73769897115345e-14
rs485502	rs485502	BRD2	6	32943345	29	0.491935483870968	4	166	170	0.0235294117647059	4.98529350185231e-35	9.36754270668578e-09	1.97295265437286e-06	3.9653823377487e-10	5.66801237048117e-09	-3.62435157858203	5.74684421873744e-17	1.75891117317751e-14
kgp8234916	rs485502	NA	6	32943345	29	0.491935483870968	4	166	170	0.0235294117647059	4.98529350185231e-35	9.36754270668578e-09	1.97295265437286e-06	3.9653823377487e-10	5.66801237048117e-09	-3.62435157858203	5.74684421873744e-17	1.75891117317751e-14
exm-rs485502	rs485502	NA	6	32943345	29	0.491935483870968	4	166	170	0.0235294117647059	4.98529350185231e-35	9.36754270668578e-09	1.97295265437286e-06	3.9653823377487e-10	5.66801237048117e-09	-3.62435157858203	5.74684421873744e-17	1.75891117317751e-14
kgp15006959	rs72547428	SNU13	22	42070317	2	0.0161290322580645	127	290	424	0.304556354916067	2.13614583962624e-15	0.0613678896254453	0.662468053950311	1.72186868776138e-67	2.4792253265171e-65	-1.19578073324574	6.15097270329472e-17	1.87747128671137e-14
rs12886225	rs12886225	CDC42BPB	14	103414179	30	0.419354838709677	228	7	235	0.970212765957447	1.04683039930482e-46	1.44691045552426e-08	2.42362595848769e-06	6.75382838202644e-10	9.38315583969492e-09	3.62623129469946	6.58806554673378e-17	2.00542147430739e-14
kgp3680288	rs7669	MTIF3	13	28009851	17	0.185483870967742	1329	888	2221	0.599458728010825	9.20666886602691e-21	0.455564718846079	1	1.36448274155211e-30	8.78949722304012e-29	0.518177555443335	6.67522615488181e-17	2.02644670425436e-14
kgp22819328	rs200494362	ZFP64	20	50768673	25	0.314516129032258	130	4	135	0.970149253731343	3.50424134583035e-27	1.32614345663519e-07	1.08751530023626e-05	1.55442515483008e-07	1.64534353060631e-06	3.311728973036	7.04478633396756e-17	2.13285666251634e-14
rs747640	rs747640	PPP1R12B	1	202551071	31	0.443548387096774	5762	6731	12511	0.461218282238053	4.69779871089264e-18	0.631968812360636	1	5.74005728790576e-29	3.50791717071033e-27	-0.299290728448341	7.36250735781048e-17	2.22304063132596e-14
kgp10237479	rs75364927	LPP	3	188600877	20	0.225806451612903	1066	140	1208	0.883913764510779	2.60409196468454e-156	6.51482883904742e-05	0.00159726663722935	1.74758308411528e-37	1.38938436538391e-35	2.55263362042025	7.64004347325165e-17	2.30063889750981e-14
rs6602679	rs6602679	FRMD4A	10	13782605	30	0.354838709677419	3	155	158	0.0189873417721519	3.03939267428086e-33	5.33940389959816e-09	1.6811902705267e-06	8.5908361718334e-10	1.17891151288592e-08	-3.60337606118865	7.71308199269539e-17	2.31640601828884e-14
rs15801	rs15801	NA	10	71910663	31	0.42741935483871	1505	2035	3542	0.425141242937853	6.05231046018965e-19	0.425193696270689	1	1.15200247319942e-17	3.08135905080704e-16	-0.530001840260611	8.00574209948796e-17	2.39786959888942e-14
rs11865395	rs11865395	PLCG2	16	81914583	22	0.32258064516129	1	140	143	0.00709219858156028	3.19723469106125e-31	6.56360959511381e-10	1.65979705492233e-06	3.29084074742685e-08	3.7819545053993e-07	-3.63628487371346	8.21462290105017e-17	2.45387215300171e-14
rs6540453	rs6540453	PLXNA2	1	208255877	27	0.266129032258065	172	2	174	0.988505747126437	1.40726039641071e-37	9.31334937929434e-10	1.65979705492233e-06	1.14065592065845e-08	1.38405845138822e-07	3.73769968728525	8.31527573136591e-17	2.4773329452862e-14
kgp4177529	rs7799585	ATP6V0E2	7	149577420	33	0.379032258064516	1384	1945	3330	0.415740462601382	2.84845995292957e-22	0.378103240006532	1	1.55534265728672e-20	5.08254038708456e-19	-0.574783880574975	8.36187631327807e-17	2.48460844725042e-14
kgp11770526	rs74045046	NA	1	911916	18	0.17741935483871	531	978	1510	0.351888667992048	1.63840346519618e-30	0.144708953537536	1	4.52945190863909e-28	2.66906471754735e-26	-0.96332524971731	9.34930276127226e-17	2.77065845322148e-14
rs2026739	rs2026739	ACO1	9	32418237	22	0.274193548387097	11	162	174	0.0635838150289017	3.98016707423194e-30	2.04723313421384e-06	9.02153440119446e-05	2.20334727146489e-09	2.91192013211664e-08	-3.1362585741835	9.83609091961903e-17	2.90722666178291e-14
kgp2267394	rs77758808	NA	10	114578568	30	0.387096774193548	169	11	180	0.938888888888889	1.24353847917208e-31	2.37498287124509e-06	0.000103519681415127	2.17929874293462e-08	2.55976769616793e-07	3.09487599154686	1.0684703023592e-16	3.14973798079678e-14
kgp5408464	rs201559734	TMEM165	4	56290940	32	0.403225806451613	127	6	133	0.954887218045113	2.3446789307959e-25	1.00097693271803e-06	5.11539397824242e-05	1.75058500949293e-08	2.08042152305748e-07	3.13515851426257	1.13077272115186e-16	3.32464987463076e-14
rs11704481	rs34330079	FAM118A	22	45732328	27	0.346774193548387	37	612	656	0.0570107858243451	2.04066492597144e-112	8.0782356647865e-08	7.80106861352917e-06	8.3311191397904e-20	2.58661853115111e-18	-3.39395456230656	1.20705909953694e-16	3.53965341178344e-14
rs542913	rs542913	TEK	9	27205021	24	0.274193548387097	275	602	877	0.313568985176739	3.48758324886729e-28	0.0703037952470145	0.734511391864444	3.31552916856813e-22	1.48324911127397e-20	-1.17613147328451	1.30312223476947e-16	3.81137735610642e-14
rs9277419	rs9277419	HLA-DPB1	6	33051777	32	0.338709677419355	87	0	102	1	0	7.83153904088931e-09	1.81633334029073e-06	3.22014103055638e-08	3.70615635716558e-07	3.33454498111433	1.37301005692847e-16	4.00532777544602e-14
rs3743890	rs3743890	DECR2	16	456416	29	0.475806451612903	21	299	320	0.065625	4.39626911456547e-54	5.48146852521626e-07	3.09805299795523e-05	1.87017445684682e-13	3.6535916054409e-12	-3.36139803318919	1.44814978815376e-16	4.21355166932427e-14
rs2069459	rs2069459	CDK5	7	150751590	29	0.330645161290323	135	1	138	0.992647058823529	3.96341324321266e-30	1.52845068325795e-09	1.67333219505065e-06	1.35351862338344e-08	1.62840893772326e-07	3.62074668582359	1.45689729107912e-16	4.21970935887292e-14
rs9323444	rs9323444	MIR548AZ	14	64565582	31	0.330645161290323	133	1	134	0.992537313432836	1.08508170796754e-29	1.75221493947696e-09	1.67333219505065e-06	7.62784233086207e-09	9.43228720502449e-08	3.61819595089232	1.45779996597377e-16	4.21970935887292e-14
rs226202	rs226202	RPS23	5	81571669	26	0.338709677419355	185	841	1027	0.180311890838207	6.15836003924757e-93	0.0010431791041281	0.0164610400400662	2.38784011428382e-30	1.52066998068262e-28	-2.11414162213321	1.46991176535053e-16	4.24380195759192e-14
rs2276817	rs2276817	ITIH4	3	52860936	19	0.25	154	314	468	0.329059829059829	1.98536915110878e-13	0.0994917972495725	0.946261770071074	2.96444231530688e-16	7.17073695013337e-15	-1.10229839108977	1.51209305520818e-16	4.35436154355837e-14
kgp6584921	rs3815003	BLM	15	91312823	28	0.274193548387097	2	133	138	0.0148148148148148	4.63600080871739e-29	5.44554007912431e-09	1.69447055462085e-06	1.65536930890319e-09	2.20965764994441e-08	-3.52829944497066	1.85767004838263e-16	5.33579996973903e-14
kgp124989	rs13120838	ASB5	4	177142777	33	0.491935483870968	2	117	119	0.0168067226890756	1.45965674971555e-25	1.61459542678321e-08	2.58422011500525e-06	1.20142406677432e-10	1.83156673870522e-09	-3.46793355853642	1.94318654952543e-16	5.5671549175918e-14
kgp8520968	rs1007707	ENTPD6	20	25190598	37	0.475806451612903	1134	63	1198	0.947368421052632	5.19215326168337e-210	6.69553695498534e-08	6.69075869489258e-06	1.5283504237196e-22	6.98514134904407e-21	3.77469065653838	2.11806622635633e-16	6.05269843562338e-14
rs4770403	rs4770403	SGCG	13	23755127	21	0.201612903225806	549	822	1396	0.400437636761488	2.04245680472415e-13	0.310492149902319	1	2.41885502189519e-19	7.25462221024629e-18	-0.681692332049563	2.28518273860794e-16	6.51364301218477e-14
rs1887958	rs1887958	DOCK8	9	442030	29	0.30327868852459	1	139	140	0.00714285714285714	5.28947545674465e-31	6.98725463279168e-10	1.65979705492233e-06	9.43715714535418e-09	1.15371640666002e-07	-3.627085895501	2.35337179952792e-16	6.69098246150045e-14
kgp19451122	rs199584761	LGALS3	14	55599302	33	0.395161290322581	91	0	91	1	0	5.2581050942495e-09	1.67333219505065e-06	1.1767546925536e-07	1.26591818553591e-06	3.34085862574074	2.71065266676857e-16	7.68727371471938e-14
kgp6006400	rs12336276	NUP188	9	131764014	14	0.147540983606557	11	388	399	0.0275689223057644	4.84337925684593e-79	9.77103593594096e-10	1.65979705492233e-06	4.53176821729725e-10	6.4259326038182e-09	-3.74725818299681	3.19448196859577e-16	9.03651187177015e-14
rs891512	rs891512	NOS3	7	150708089	24	0.262295081967213	7	246	253	0.0276679841897233	1.28249275935779e-50	4.16683684620844e-09	1.67333219505065e-06	8.51060779850969e-11	1.31824984179903e-09	-3.66166666218568	3.35126705560373e-16	9.45614447276398e-14
rs7664413	rs7664413	VEGFC	4	177608707	23	0.217741935483871	2	140	142	0.0140845070422535	1.36921588888637e-30	3.50441100826401e-09	1.67333219505065e-06	1.03120419477938e-08	1.25655927226353e-07	-3.54362283864455	3.64839175174976e-16	1.02686644228896e-13
rs11012338	rs11012338	NEBL	10	21070393	9	0.0887096774193548	6503	7947	14468	0.450034602076125	3.37805618253544e-33	0.563121495314422	1	8.85924043305853e-34	6.28905014772634e-32	-0.404134022026086	3.73211237471605e-16	1.04779756445035e-13
rs2251330	rs2251330	MUC20	3	195460550	41	0.395161290322581	85	0	85	1	0	8.67364001302795e-09	1.90141126078159e-06	5.2202504480925e-09	6.61881669717399e-08	3.26991368696779	4.34703917096903e-16	1.21738831982988e-13
rs1042190	rs1042190	HLA-DPA1	6	33036999	21	0.201612903225806	4955	2200	7155	0.692522711390636	1.607834743914e-232	0.102166888369976	0.962794215126168	2.47289431845047e-61	3.27439268974966e-59	1.10527638319553	4.36124132038122e-16	1.21831983219228e-13
kgp3558795	rs12594633	ZNF106	15	42705464	11	0.108333333333333	4261	4848	9138	0.467779119552091	8.2566338885648e-10	0.674011773935966	1	7.46289474263984e-28	4.37463877064633e-26	-0.258676697594064	4.62765866461512e-16	1.28952816818454e-13
kgp3555761	rs200077141	SNN	16	11772600	29	0.346774193548387	689	108	798	0.864491844416562	8.59212445867151e-94	0.000249938974639549	0.0050284058798711	3.6107036267221e-24	1.8137713913247e-22	2.40861955130987	5.36449831398551e-16	1.49114417154505e-13
rs3802719	rs3802719	CDH23	10	73270982	26	0.338709677419355	96	0	96	1	0	3.26458618107822e-09	1.67333219505065e-06	4.01991012279285e-07	4.02106784150681e-06	3.35852843526426	5.38167134488312e-16	1.49221491102428e-13
kgp17285006	rs201941582	ID4	6	19837763	21	0.368852459016393	1311	685	1996	0.656813627254509	1.808777741307e-44	0.201552559113074	1	2.41647243176346e-200	1.24743429403752e-197	0.770975721780437	6.00739389823907e-16	1.66160065303886e-13
rs7779099	rs7779099	LMOD2	7	123295964	31	0.346774193548387	19998	20675	40709	0.491677525631254	0.000802533225272323	0.83348660341604	1	1.39777510273526e-21	5.96490540984395e-20	-0.150891706771969	7.64144339878478e-16	2.10836081165486e-13
rs3822128	rs3822128	ZNF330	4	142155214	20	0.17741935483871	2752	1930	4688	0.587782998718496	3.61733912543328e-33	0.520165957202956	1	5.47915340062726e-34	3.91687788090788e-32	0.414792368308732	7.87045416216603e-16	2.166211978491e-13
kgp22735017	NA	CCAR2	8	22477134	31	0.385245901639344	117	1	118	0.991525423728814	3.4382545504454e-26	5.20571453769992e-09	1.67333219505065e-06	6.58904531532252e-09	8.22503650563349e-08	3.50214624236103	7.98521039930056e-16	2.19240997286679e-13
rs1059829	rs1059829	SPARC	5	151042029	34	0.467741935483871	13178	10135	23343	0.565264015785184	2.55847785614236e-88	0.658392522259605	1	7.75766726234631e-19	2.24765220070568e-17	0.249382322870783	8.17912228637826e-16	2.2401596051836e-13
rs2233305	rs2233305	TNIP1	5	150413406	19	0.169354838709677	5	129	134	0.0373134328358209	2.26595197119485e-26	2.21894652584708e-07	1.60048306768672e-05	1.20453485631244e-07	1.29294743775508e-06	-3.19645382977602	8.69155931197096e-16	2.37470359543168e-13
exm-rs1019503	rs1019503	ERAP2	5	96254817	27	0.42741935483871	61	534	595	0.102521008403361	2.03393951094882e-83	1.11526501720155e-05	0.000364445703695792	3.38370158394162e-17	8.74982113188228e-16	-2.75108890553969	8.87884316619466e-16	2.41997083084459e-13
rs2515481	rs2515481	MCPH1	8	6390027	34	0.370967741935484	2	130	133	0.0151515151515152	2.09821124399473e-28	6.61807836790871e-09	1.79505360477756e-06	1.84769243702275e-09	2.4558436971439e-08	-3.4979655792731	8.91598372989506e-16	2.42419538209428e-13
rs433673	rs433673	NA	14	23850902	8	0.0806451612903226	1352	2199	3579	0.380737820332301	9.56883848210247e-46	0.230529470048848	1	3.08907775670897e-42	2.80647599599788e-40	-0.833822859145953	9.14816522833307e-16	2.48130137742826e-13
rs12256183	rs12256183	ITIH5	10	7622047	14	0.129032258064516	14	578	592	0.0236486486486486	1.86929285462795e-118	7.25470388915645e-11	1.60179337445009e-06	2.95386437244762e-15	6.61916157234612e-14	-3.9437924312561	9.31967536048316e-16	2.52171505768436e-13
kgp20630999	rs200879975	NA	4	79442809	34	0.451612903225806	0	75	75	0	0	1.63791848031934e-08	2.58422011500525e-06	3.2329766352701e-10	4.68328000365907e-09	-3.20159722779489	1.0455674015781e-15	2.8222761524043e-13
rs1050362	rs1050362	DHX38	16	72130815	30	0.370967741935484	477	768	1249	0.383132530120482	2.05390327261864e-16	0.242033076655098	1	4.31096444579531e-16	1.02879044997442e-14	-0.756774459120461	1.06968714914638e-15	2.88044121267735e-13
rs3740526	rs3740526	MMS19	10	99220707	30	0.451612903225806	374	589	964	0.388369678089304	5.3467020578604e-12	0.264317781281097	1	2.58511446576212e-16	6.27893587282464e-15	-0.743728898250756	1.07897046415833e-15	2.89847173609152e-13
kgp22765940	rs201165092	MPPED2	11	30431998	33	0.443548387096774	193	8	201	0.960199004975124	1.62320426333448e-38	1.29309509656933e-07	1.063527993522e-05	1.83824074020771e-10	2.74157539233216e-09	3.43053090813089	1.22749686032802e-15	3.28957412186471e-13
kgp8661342	rs199948541	TIFA	4	113198890	32	0.467741935483871	449	24	473	0.949260042283298	1.1978182334604e-84	1.35686599669107e-07	1.1118956031407e-05	1.50283667576785e-14	3.19384868942353e-13	3.54731229095538	1.27297362023434e-15	3.40330560712771e-13
rs17756919	rs17756919	SVIL	10	29821089	29	0.314516129032258	1334	871	2205	0.604988662131519	7.66961051881883e-23	0.425395036181977	1	3.19076460004225e-21	1.30401112913802e-19	0.505058853607372	1.29304001112646e-15	3.44872242967586e-13
rs2839117	rs2839117	COL6A2	21	47550754	20	0.209677419354839	425	205	631	0.674603174603175	2.65783763717451e-18	0.154814016234708	1	1.55906221372749e-17	4.12875057167265e-16	0.92754592510777	1.41961683499132e-15	3.77732726498166e-13
kgp1878695	rs202131030	NFASC	1	204976095	34	0.467741935483871	83	0	83	1	0	1.06731771875554e-08	2.06139535956889e-06	1.28043490183848e-07	1.37074080374567e-06	3.24952814304183	1.43531098189939e-15	3.81003640266279e-13
rs2280737	rs2280737	EIF2B4	2	27589810	35	0.362903225806452	1294	125	1426	0.911909795630726	4.41650041718866e-211	5.65821470319262e-06	0.000207135036291385	4.74227775507951e-27	2.69113451937187e-25	3.16209893904952	1.47666356316986e-15	3.91054024459309e-13
kgp11929754	rs3814663	FRMD4A	10	13717076	34	0.491803278688525	29	286	355	0.0920634920634921	3.65709816259768e-47	8.01593713995833e-06	0.000274014427347614	9.4936832605882e-15	2.04830970502906e-13	-3.03427241737714	1.56094930969903e-15	4.12399862435108e-13
kgp6516772	rs3211567	RPL13	16	89629736	23	0.233870967741935	1474	1856	3382	0.442642642642643	4.04511552545564e-11	0.521277131321719	1	4.06561762949094e-29	2.49687766916434e-27	-0.455230804676218	1.57481448783082e-15	4.15084044533668e-13
rs4518	rs4518	DLD	7	107560191	31	0.411290322580645	1729	2298	4032	0.429351874844798	3.53200878815175e-19	0.44709840471907	1	2.99751351990091e-17	7.78713971473331e-16	-0.501388295570663	1.69616222567373e-15	4.46018996525753e-13
rs2549782	rs2549782	ERAP2	5	96231000	27	0.42741935483871	386	38	424	0.910377358490566	1.01752714206918e-63	1.22147830928465e-05	0.000385111174236043	4.26191616490699e-13	8.0781700303364e-12	2.74343395954694	1.74974995964578e-15	4.5796025812972e-13
exm468623	rs2549782	ERAP2	5	96231000	27	0.42741935483871	386	38	424	0.910377358490566	1.01752714206918e-63	1.22147830928465e-05	0.000385111174236043	4.26191616490699e-13	8.0781700303364e-12	2.74343395954694	1.74974995964578e-15	4.5796025812972e-13
kgp4443773	rs200154592	ZNF605	12	133501829	22	0.209677419354839	170	11	276	0.939226519337017	7.57713870192051e-32	2.25973505942963e-06	9.88038725048038e-05	8.9015455658683e-08	9.71219571723548e-07	3.04425780363817	1.76270860139147e-15	4.60276497733968e-13
kgp7125218	rs72793280	P4HA2	5	131562900	35	0.459677419354839	325	138	463	0.701943844492441	5.42058480736453e-18	0.0916017836128785	0.89007954595685	1.92315966580351e-12	3.45244143851457e-11	1.08195873834817	1.81296173973391e-15	4.72297614151145e-13
kgp9055370	rs10444046	TACC2	10	123976391	31	0.319672131147541	1356	696	2330	0.660818713450292	6.03289545095296e-48	0.187723704017273	1	5.01169887463427e-22	2.21638573997841e-20	0.855280251566959	1.87913854151186e-15	4.88401622784592e-13
exm537490	rs1126513	HLA-DPB1	6	33048467	28	0.258064516129032	594	33	628	0.947368421052632	8.77543353549258e-111	1.16062406774894e-07	9.96269027350469e-06	1.66016725876923e-16	4.08012146396071e-15	3.46187307610217	1.89447355573478e-15	4.91247517855115e-13
rs1053926	rs1053926	HACD1	10	17636309	26	0.225806451612903	1851	1257	3129	0.595559845559846	2.00742637527715e-26	0.476270456889012	1	1.59365418701591e-21	6.75448891522977e-20	0.462576788559534	1.90754228927562e-15	4.92356883052201e-13
exm812729	rs1053926	HACD1	10	17636309	26	0.225806451612903	1851	1257	3129	0.595559845559846	2.00742637527715e-26	0.476270456889012	1	1.59365418701591e-21	6.75448891522977e-20	0.462576788559534	1.90754228927562e-15	4.92356883052201e-13
kgp21991	rs2695232	SOD3	4	24801949	26	0.435483870967742	8085	5427	13516	0.59835701598579	1.22633710072172e-115	0.458848328236323	1	1.12205563727887e-17	3.00412697151e-16	0.53873113079843	1.9220858079024e-15	4.94970234945349e-13
rs9277550	rs9277550	HLA-DPB1	6	33055487	32	0.338709677419355	83	0	83	1	0	1.06731771875554e-08	2.06139535956889e-06	9.61559773334075e-08	1.04515744041222e-06	3.23137978317055	1.9519551390394e-15	5.01509207970628e-13
rs3180554	rs3180554	HLA-DPA1	6	33036177	21	0.201612903225806	170	10	180	0.944444444444444	2.12231690410057e-32	1.30482461867297e-06	6.24910020452099e-05	2.17832857684466e-07	2.25815627594058e-06	3.12640456085976	2.03755606213023e-15	5.22304416658647e-13
kgp8422927	rs78747134	SLC36A1	5	150871080	28	0.354838709677419	152	3	155	0.980645161290323	1.372195596905e-32	1.12855675170835e-08	2.15001577085661e-06	1.09696955784462e-08	1.33365020479438e-07	3.48351120933033	2.14330478633386e-15	5.4815753918977e-13
rs574774	rs574774	ASAH1	8	17914883	3	0.0241935483870968	2591	919	3591	0.738176638176638	5.10758514007312e-175	0.0353550511938872	0.417903644058167	6.11689371581119e-47	6.22922212768336e-45	1.23300834110139	2.56064680631705e-15	6.53402403744046e-13
rs11251	rs11251	CD164	6	109689907	38	0.451612903225806	5052	5688	10760	0.470391061452514	8.93635137076788e-10	0.690848205166885	1	8.41220898281632e-08	9.19800537096227e-07	-0.285433349238961	2.72199186570246e-15	6.92994383627249e-13
exm1331231	.	KANSL1	17	44248837	17	0.137096774193548	458	154	613	0.748366013071895	1.72085935476989e-34	0.0298638846282068	0.359831381741608	1.89928839451231e-18	5.35106353001181e-17	1.37615185066678	2.7433798770885e-15	6.96855813676765e-13
kgp6849250	rs200676606	NA	15	83514110	28	0.451612903225806	170	4	175	0.977011494252874	6.69796268330574e-36	1.28417372156314e-08	2.28043112672519e-06	1.32334450005578e-08	1.59467567659475e-07	3.487348599942	2.86415624088346e-15	7.25888647293586e-13
rs2170899	rs2170899	FRAS1	4	79359885	31	0.346774193548387	0	88	88	0	0	3.93955886266399e-09	1.67333219505065e-06	4.31153942294317e-08	4.87993084446946e-07	-3.25034202552892	2.90571672470277e-15	7.34759339731839e-13
rs9312082	rs9312082	LPHN3	4	62599289	33	0.42741935483871	0	87	87	0	0	4.33351474893039e-09	1.67333219505065e-06	4.05708216326821e-08	4.60600328295637e-07	-3.21586191417546	3.18154790784469e-15	8.02695938371085e-13
kgp14326717	rs75049657	SNED1	2	241993558	32	0.451612903225806	122	1	123	0.991869918699187	2.76669844021686e-27	3.84822064689977e-09	1.67333219505065e-06	1.3714953669095e-08	1.64932808374881e-07	3.44211733939478	3.23356533133332e-15	8.13986490822379e-13
kgp1328248	rs11183388	SLC38A1	12	46581573	26	0.338709677419355	394	660	1054	0.373814041745731	3.28039330307044e-16	0.210764559603635	1	1.97111855252164e-16	4.82106332431166e-15	-0.828538326735599	3.303887410756e-15	8.29823918728445e-13
kgp7797127	rs8005	CTSB	8	11701096	34	0.370967741935484	2278	2954	5248	0.43539755351682	1.03993375116659e-20	0.479544639034873	1	5.82270127462672e-28	3.42573002512439e-26	-0.447058925904408	3.57973502034752e-15	8.9709601113944e-13
rs11568429	rs11568429	SLC7A7	14	23249292	28	0.241935483870968	86	0	86	1	0	7.83153904088931e-09	1.81633334029073e-06	3.35605212829113e-07	3.39576334035925e-06	3.24147014721205	3.95748062705755e-15	9.89546830006667e-13
exm1609848	rs199752290	SYNGR1	22	39777825	24	0.209677419354839	97	0	99	1	0	2.97568474912439e-09	1.67333219505065e-06	1.31297288495203e-06	1.21452702371863e-05	3.28513493236743	4.03465870678666e-15	1.00659792502058e-12
rs2646260	rs2646260	COL6A3	2	238277795	25	0.237704918032787	1523	1913	3437	0.443247962747381	3.2175442173777e-11	0.524707396419124	1	6.58236135522473e-171	2.61473801068182e-168	-0.403293870733502	4.15162510474075e-15	1.03347787607346e-12
kgp11854869	rs6676302	SEC16B	1	177906657	20	0.241935483870968	256	7	263	0.973384030418251	8.60100300458812e-53	5.16705698080173e-09	1.67333219505065e-06	2.18757361184435e-09	2.89351748729253e-08	3.6421398761874	4.19368135274726e-15	1.0416323395449e-12
rs765205	rs765205	MEST	7	130140766	27	0.42741935483871	11	148	159	0.0691823899371069	4.03038646021737e-27	4.17411405161939e-06	0.000162795840239295	5.71182252970631e-09	7.20457560835155e-08	-2.95405927945366	4.66928013799113e-15	1.15719637402161e-12
rs11537947	rs11537947	HRSP12	8	99115082	8	0.0645161290322581	178	359	537	0.33147113594041	8.00040201467296e-15	0.105505783900701	0.986623083108486	9.47626354655157e-20	2.93565000687143e-18	-1.03399098368334	4.75664914061461e-15	1.17624688020232e-12
kgp7139977	rs73064799	NA	19	55661432	5	0.040983606557377	531	255	786	0.675572519083969	1.03060436515498e-22	0.14848772911226	1	7.92267173646834e-79	1.28809533805397e-76	0.95046770080283	4.90830689037725e-15	1.21029520388118e-12
rs1264423	rs1264423	PPP1R10	6	30571471	23	0.443548387096774	158	2	162	0.9875	1.60253423184482e-34	2.04297550558064e-09	1.67333219505065e-06	8.63101121409399e-08	9.42712437795251e-07	3.53862540023753	4.9159464181926e-15	1.21029520388118e-12
kgp12337524	rs652048	C21orf91	21	19161571	27	0.266129032258065	204	28	232	0.879310344827586	1.4929467438384e-30	0.000214942878206289	0.00441756241729395	1.3965500677838e-09	1.8771482912544e-08	2.74568086864917	4.93169341014511e-15	1.21150942062381e-12
kgp6846361	NA	NA	17	2923933	26	0.241935483870968	155	9	164	0.945121951219512	1.01421243247107e-29	1.58586997681621e-06	7.40822163481867e-05	4.44254579796226e-08	5.02173542167237e-07	3.05058027825393	4.95804234782031e-15	1.21531707615499e-12
kgp10817749	rs424062	DHRS7	14	60616913	15	0.153225806451613	105	1462	1580	0.0670070197830249	3.66227491821451e-257	1.7432801092985e-07	1.33663407148267e-05	3.84047104811747e-39	3.21051915529939e-37	-3.16843475951372	5.06391110220947e-15	1.23855747089411e-12
exm1476731	rs1061769	ZNF283	19	44352666	30	0.467741935483871	89	0	89	1	0	6.40436297025106e-09	1.75837436256746e-06	5.4870933672688e-07	5.39273731357652e-06	3.24148155897038	5.40501731671031e-15	1.31910684056185e-12
rs9277546	rs9277546	HLA-DPB1	6	33055346	32	0.338709677419355	83	0	83	1	0	1.06731771875554e-08	2.06139535956889e-06	3.47592134410558e-07	3.5065986038068e-06	3.2056050955013	5.64985397329341e-15	1.3728777485647e-12
exm2270306	rs9277546	HLA-DPB1	6	33055346	32	0.338709677419355	83	0	83	1	0	1.06731771875554e-08	2.06139535956889e-06	3.47592134410558e-07	3.5065986038068e-06	3.2056050955013	5.64985397329341e-15	1.3728777485647e-12
kgp1822686	rs2274293	SPG20	13	36886469	24	0.229508196721311	236	411	648	0.364760432766615	7.88369269185709e-12	0.186284268535797	1	2.59617938412634e-15	5.84101254488518e-14	-0.88454018905427	6.42823899423048e-15	1.55863924704264e-12
kgp10874130	rs2656841	KCNMB1,KCNIP1	5	169805629	21	0.233870967741935	447	231	678	0.65929203539823	1.49347832545532e-16	0.198736945292278	1	2.50742159731623e-18	7.00801814699012e-17	0.869207342488479	6.55731384731876e-15	1.58650172176382e-12
rs11254	rs11254	ETS2	21	40196388	34	0.370967741935484	839	428	1267	0.662194159431729	1.06460288866548e-30	0.186510918048544	1	2.00725292220916e-13	3.91388115484544e-12	0.891859116506482	6.58243101741684e-15	1.58914638485137e-12
kgp19074611	rs201251018	RSRC2	12	123003941	36	0.483870967741935	135	4	139	0.971223021582734	2.84870539216912e-28	9.5200505134945e-08	8.7680839570919e-06	2.44214172850623e-09	3.21062628370513e-08	3.33111103553639	6.82548497874791e-15	1.64428134907385e-12
exm846605	rs3740526	NA	10	99220707	29	0.459677419354839	360	568	929	0.387931034482759	1.0823149305211e-11	0.262318021686742	1	7.24997291843345e-16	1.70189012221902e-14	-0.734987175949712	7.10952710420416e-15	1.70903267427672e-12
rs760419	rs760419	KCNQ1OT1	11	2683357	35	0.475806451612903	8	228	236	0.0338983050847458	4.13223081434507e-46	1.75328946025317e-08	2.74690189283301e-06	5.21476848395126e-11	8.22758261369324e-10	-3.70292735262227	7.27804666484743e-15	1.74579611862143e-12
rs4689820	rs4689820	SORCS2	4	7684641	32	0.5	84	0	84	1	0	9.61642697096576e-09	1.97295265437286e-06	6.24704224912279e-07	6.09417114644897e-06	3.19785259535888	7.33125419745351e-15	1.7548014854674e-12
rs966477	rs966477	CHMP3	2	86737649	40	0.483870967741935	352	27	379	0.928759894459103	3.41495904359795e-62	2.44860110571338e-06	0.000103745038349781	9.31882901295259e-15	2.01213420591933e-13	3.33430771870686	7.4588371513812e-15	1.78153291619983e-12
rs8053839	rs8053839	MIR5095	16	48390512	36	0.483870967741935	243	435	680	0.358407079646018	2.21207521258974e-13	0.167418571041477	1	3.77180756671136e-14	7.76544538913816e-13	-0.924856306939729	8.01455118220476e-15	1.91019153921399e-12
kgp11486157	rs6838748	GPRIN3	4	90166957	28	0.354838709677419	86	0	86	1	0	7.83153904088931e-09	1.81633334029073e-06	3.46499512362728e-07	3.49778096556482e-06	3.19715376553774	8.56130528560987e-15	2.03617286219537e-12
rs2281901	rs2281901	NUP214	9	134016121	21	0.201612903225806	11	153	168	0.0670731707317073	3.41055211944891e-28	3.21775938544319e-06	0.000131169361847651	5.99625387460836e-09	7.53280653845047e-08	-2.93701854846762	8.75892128162997e-15	2.07875924145803e-12
rs4540995	rs4540995	POMT2	14	77746812	13	0.104838709677419	260	15	275	0.945454545454545	5.26065691926981e-49	6.73480539219827e-07	3.66942072000997e-05	3.31797935626004e-09	4.29340473014034e-08	3.29284401218739	8.93702523203738e-15	2.1165445380398e-12
kgp15611047	rs201948631	ODF2L	1	86821914	28	0.338709677419355	86	0	86	1	0	7.83153904088931e-09	1.81633334029073e-06	6.91895327822944e-07	6.69888631138515e-06	3.20575238770449	9.24850569463012e-15	2.18569115593347e-12
rs3735586	rs3735586	PON2	7	95035582	25	0.266129032258065	91	1876	1967	0.0462633451957295	0	5.3043397100693e-09	1.6811902705267e-06	1.35998197437264e-31	9.01450773782387e-30	-3.82892384789689	9.31096590687886e-15	2.19581979134436e-12
rs7195563	rs7195563	EMP2	16	10625887	34	0.370967741935484	687	959	1646	0.417375455650061	2.3949677398202e-11	0.388497492655485	1	2.66737094355255e-15	5.99636550465096e-14	-0.577427121387526	9.35906524037999e-15	2.20252623577178e-12
rs2011951	rs2011951	SLC25A39	17	42398052	29	0.42741935483871	1402	934	2343	0.600171232876712	4.35969478098827e-22	0.451492791474318	1	1.58729924524516e-16	3.90689344220378e-15	0.502091741734775	9.83646383209232e-15	2.31002238673162e-12
rs5746141	rs5746141	SOD2	6	160102710	7	0.0573770491803279	1188	1536	2725	0.436123348017621	2.960257078272e-11	0.484837889929883	1	1.34277132900188e-35	1.01496116244798e-33	-0.468573511416024	1.00344372516907e-14	2.35158506471629e-12
kgp22810474	rs77850739	C18orf25	18	43833701	31	0.298387096774194	509	33	542	0.939114391143911	1.57274662021196e-92	4.40814579573787e-07	2.71016811923304e-05	1.01208882042385e-15	2.35118601542679e-14	3.38552200244938	1.05333068751002e-14	2.4633424554253e-12
rs2736708	rs2736708	SNRPN	15	25165289	17	0.185483870967742	164	555	720	0.228094575799722	6.32493069848492e-48	0.0072033273826237	0.100826781632076	1.78566446950319e-25	9.49810702154544e-24	-1.7083634162432	1.07793885644662e-14	2.51396059864353e-12
kgp8699227	.	HLA-DOA	6	32973986	25	0.411290322580645	350	17	368	0.953678474114441	2.78073752856139e-67	1.16040081587027e-07	9.96269027350469e-06	4.57434719261283e-11	7.2477846183379e-10	3.27025763735101	1.0794635314654e-14	2.51396059864353e-12
kgp6698795	rs201054244	NUAK1	12	106460246	17	0.137096774193548	269	5	274	0.981751824817518	7.62355824107825e-57	5.73874867281065e-10	1.65979705492233e-06	1.10364600010144e-08	1.34118490921418e-07	3.71658929557863	1.09504557778784e-14	2.54495862290029e-12
kgp11485019	NA	FMO2	1	171179779	4	0.032258064516129	340	107	449	0.760626398210291	5.14063970845318e-28	0.0215844296050346	0.27592009635467	1.52172186912605e-25	8.1483405248327e-24	1.46191503650439	1.09924166871781e-14	2.54942136086479e-12
rs5018859	rs5018859	SUPV3L1	10	70955056	28	0.241935483870968	355	18	375	0.951742627345844	8.63026582326083e-68	1.48454697585186e-07	1.1794251931555e-05	2.0160976831475e-13	3.92913891807641e-12	3.51651685957783	1.10436359802083e-14	2.55600847624574e-12
kgp4450159	rs7973815	ACTR6	12	100613964	17	0.153225806451613	331	8	340	0.976401179941003	1.74882921773962e-68	1.05294019075581e-09	1.65979705492233e-06	4.82550637979649e-10	6.81741991001139e-09	3.67386216530497	1.10846761078004e-14	2.56021735586762e-12
kgp11223601	rs112509630	GADD45B	19	2477671	22	0.262295081967213	387	183	573	0.678947368421053	1.85176349336037e-17	0.143443068623975	1	1.31234669824093e-19	4.02544022828449e-18	0.974620186666863	1.24958997772261e-14	2.88022776346681e-12
kgp4649132	rs7301931	RAD52	12	1022184	25	0.5	144	2	181	0.986301369863014	1.83044663140114e-31	4.49746247209564e-09	1.67333219505065e-06	6.12655633874354e-08	6.80579969323732e-07	3.47436867723651	1.26017309780703e-14	2.89865688739926e-12
rs7079	rs7079	AGT	1	230838331	30	0.290322580645161	1028	1428	2458	0.4185667752443	8.20097769856887e-16	0.392744303044755	1	8.88636669448809e-17	2.23195245990259e-15	-0.564489531713761	1.27724734644174e-14	2.93191081451648e-12
kgp22807112	rs199985808	SVIL-AS1	10	29751863	31	0.330645161290323	91	0	92	1	0	5.2581050942495e-09	1.67333219505065e-06	1.82912811742707e-06	1.65615043415924e-05	3.20934214696402	1.33053672651637e-14	3.0479902679829e-12
kgp10853382	NA	CSPG4	15	75967054	31	0.42741935483871	536	15	551	0.972776769509982	9.81531691480806e-109	1.09074634141079e-09	1.65979705492233e-06	2.3250504290855e-14	4.8726892106402e-13	4.07491673037379	1.36232997506785e-14	3.11445313892042e-12
rs1130663	rs1130663	CD151	11	837582	19	0.298387096774194	6260	8330	14607	0.429061000685401	9.01405807397256e-66	0.444241003124596	1	2.37381761079134e-24	1.19727622134555e-22	-0.47931449244461	1.36918676005991e-14	3.12375358170897e-12
rs1048334	rs1048334	HSPB7	1	16340761	30	0.354838709677419	50419	57568	108100	0.466898793373276	6.61611116584206e-105	0.667694657103746	1	3.19577517890542e-23	1.52271686746485e-21	-0.292536234224749	1.38615912532882e-14	3.15604766705964e-12
kgp11662410	rs2552529	TNS1	2	218695798	29	0.330645161290323	250	37	288	0.871080139372822	6.26192976495016e-36	0.000281585680786733	0.00564887905150875	8.15961829166537e-10	1.12193499574365e-08	2.5788533616927	1.48443045728778e-14	3.37293914453099e-12
kgp15193461	rs201677830	LRIG2	1	113659068	18	0.17741935483871	2	159	162	0.0124223602484472	9.69280269504326e-35	1.09645582988977e-09	1.65979705492233e-06	7.38586089185908e-08	8.13854158081895e-07	-3.49191141021313	1.49723648560207e-14	3.39515042747254e-12
kgp5906835	rs1061810	HSD17B12	11	43877934	25	0.233870967741935	2132	1247	3382	0.630955904113643	3.15300022961165e-52	0.299228352916833	1	9.59067752172757e-25	4.93952963670769e-23	0.645528912167389	1.69765265660979e-14	3.84183940592784e-12
exm2222748	rs2270074	NA	14	74318645	30	0.435483870967742	589	881	1471	0.400680272108844	3.20227279988892e-14	0.311468711120808	1	2.39733889984962e-14	5.01962436562906e-13	-0.675443715015772	1.70335489001947e-14	3.84697207217705e-12
rs10776856	rs10776856	UBAC1	9	138837113	24	0.423728813559322	100	1736	1844	0.0544662309368192	1.4210661951638e-318	2.47050925362709e-08	3.46800058385096e-06	2.41640790557583e-30	1.53798871353752e-28	-3.60288779586873	1.70968271495796e-14	3.85041334083776e-12
rs11617079	rs12015	DNAJC15	13	43597865	23	0.282258064516129	2483	1788	4273	0.581362678529618	2.42448287077945e-26	0.558613897594785	1	1.12603580071107e-18	3.22852650104053e-17	0.402733754234872	1.71519037411002e-14	3.85041334083776e-12
exm1066537	rs12015	DNAJC15	13	43597865	23	0.282258064516129	2483	1788	4273	0.581362678529618	2.42448287077945e-26	0.558613897594785	1	1.12603580071107e-18	3.22852650104053e-17	0.402733754234872	1.71519037411002e-14	3.85041334083776e-12
rs712218	rs712218	NA	6	151125896	26	0.435483870967742	3	128	131	0.0229007633587786	2.37727495051167e-27	2.88696409169184e-08	3.76043857617814e-06	5.48519270015526e-09	6.93433344172657e-08	-3.31488961410953	1.76996029342728e-14	3.96541904139447e-12
kgp9585808	rs75258919	PTPN18	2	131131481	27	0.266129032258065	490	25	515	0.951456310679612	6.48311146008173e-93	8.37067454194569e-08	8.02859207680641e-06	1.9442314229578e-14	4.09461936453719e-13	3.59301474710637	1.911001422799e-14	4.27286186391105e-12
rs1892027	rs1892027	TNNT2	1	201332020	25	0.25	891	1206	2108	0.424892703862661	7.03505111101098e-12	0.425571168040428	1	7.21220779062269e-18	1.95478228092319e-16	-0.521923953454875	2.24023531135793e-14	4.99902708323337e-12
rs908668	rs908668	ZNF784	19	56134038	22	0.213114754098361	144	2	146	0.986301369863014	1.83044663140114e-31	4.49746247209564e-09	1.67333219505065e-06	2.33417077546099e-07	2.40812129551611e-06	3.45214613394597	2.25479569955477e-14	5.02151519411779e-12
rs2289533	rs2289533	CCDC40	17	78024094	27	0.270491803278689	166	6	172	0.965116279069767	7.91669848698707e-34	1.03771288361436e-07	9.21114082587005e-06	6.40402802228482e-09	8.01361951582156e-08	3.33087160466836	2.28762020341773e-14	5.0845082378344e-12
kgp5574414	rs202124873	MR1	1	181026257	26	0.435483870967742	113	1	114	0.991228070175439	2.58282474975167e-25	7.10863377155999e-09	1.81391607082039e-06	2.51596325351864e-07	2.58709568256983e-06	3.35072134252142	2.36327103346923e-14	5.24224992414304e-12
rs11572237	rs11572237	CYP2J2	1	60383109	20	0.274193548387097	199	358	557	0.357271095152603	2.16151685833311e-11	0.166071075003211	1	1.59215767820982e-16	3.91727439299504e-15	-0.9248500063522	2.55650837319684e-14	5.6596851376583e-12
rs4072425	rs4072425	NA	1	153588843	36	0.5	203	11	215	0.948598130841122	5.83560598836135e-39	5.1702924390468e-07	2.99006793506465e-05	5.27097192561704e-10	7.41776727522137e-09	3.1729110126783	2.65724005553228e-14	5.87108542447191e-12
kgp10636352	rs4695900	NA	4	174941186	25	0.411290322580645	281	8	289	0.972318339100346	1.27775088010761e-57	4.58749445264078e-09	1.67333219505065e-06	1.06029709492597e-10	1.62927956891093e-09	3.61565684110241	2.68458003898193e-14	5.91981606233772e-12
kgp12325356	rs12544233	ENPP2	8	120581643	33	0.314516129032258	198	10	208	0.951923076923077	1.90435674436812e-38	3.66255557103979e-07	2.33777478671155e-05	3.23754544644312e-10	4.68929196936331e-09	3.26178666404386	2.7207954935351e-14	5.98788823547743e-12
kgp7427293	rs201124569	ZNF559	19	9452028	34	0.451612903225806	109	2	112	0.981981981981982	8.20971474259894e-24	5.04120701115845e-08	5.57468913514284e-06	1.0347168213855e-09	1.40905638623394e-08	3.2646692492773	2.79015118615139e-14	6.12848501711134e-12
kgp4971128	rs454192	HDAC5	17	42171206	18	0.161290322580645	968	40	1051	0.96031746031746	2.07071782425058e-187	6.40128925367066e-09	1.75837436256746e-06	1.15938842129553e-21	4.98559274293763e-20	3.63199423262181	2.88283237566243e-14	6.31966502390813e-12
kgp22822944	rs201442472	LINC00667	18	5246006	28	0.370967741935484	150	5	155	0.967741935483871	6.10179553928015e-31	1.00313959035289e-07	8.93256732204533e-06	4.35579477379078e-09	5.57259171493882e-08	3.30834894797373	2.89256657064761e-14	6.32861928210831e-12
kgp22783948	rs200520150	TRIM4	7	99498556	34	0.419354838709677	81	0	82	1	0	1.31915673104617e-08	2.28043112672519e-06	6.94723518354097e-07	6.722201652071e-06	3.14106848169076	2.9848625646013e-14	6.5178226995446e-12
kgp11965698	rs2154028	NRAP	10	115411614	5	0.0573770491803279	1647	1142	2795	0.590534241663679	1.38132376887059e-21	0.50519050952048	1	7.38135477286218e-50	8.004446869855e-48	0.432055621712049	3.01647783570974e-14	6.57404371899232e-12
kgp1266660	rs2276954	SEL1L3	4	25760693	17	0.185483870967742	2	165	170	0.0119760479041916	4.74721009549119e-36	7.93154732381274e-10	1.65979705492233e-06	1.12996961342519e-07	1.21792741360425e-06	-3.41935292498177	3.3433216692551e-14	7.27221152213508e-12
kgp3690891	NA	TOM1L2	17	17748013	31	0.395161290322581	2515	2917	5453	0.4629970544919	5.30353820373908e-08	0.643892737507939	1	1.3726238597109e-22	6.29395516843285e-21	-0.310722181771796	3.36060998225653e-14	7.29564981031738e-12
rs9469341	rs9469341	HLA-DPA1	6	33035877	21	0.201612903225806	139	1	140	0.992857142857143	5.28947545674465e-31	1.16938161945437e-09	1.67333219505065e-06	5.1346640866083e-07	5.06994333170438e-06	3.40450439979495	3.47434722067983e-14	7.52797631838597e-12
kgp5940171	rs3764482	SMAD7	18	46468946	20	0.17741935483871	37	468	505	0.0732673267326733	1.29702794542806e-81	8.20429551073535e-07	4.34536729604054e-05	5.21225787155189e-17	1.33183651179572e-15	-3.26672791249921	3.60482319084831e-14	7.78058369631653e-12
exm1386114	rs3764482	SMAD7	18	46468946	20	0.180327868852459	37	468	505	0.0732673267326733	1.29702794542806e-81	8.20429551073535e-07	4.34536729604054e-05	5.21225787155189e-17	1.33183651179572e-15	-3.26672791249921	3.60482319084831e-14	7.78058369631653e-12
exm537513	NA	HLA-DPB1	6	33048628	22	0.19672131147541	2352	156	2510	0.937799043062201	0	2.17820194998225e-07	1.60048306768672e-05	2.98681403824918e-07	3.0444304691963e-06	4.83241070313124	3.84402295697234e-14	8.28091253153926e-12
kgp4956825	rs6713721	PLEK	2	68623270	31	0.346774193548387	84	0	84	1	0	9.61642697096576e-09	1.97295265437286e-06	8.88488879677778e-07	8.44535632596561e-06	3.14135606331201	3.91488845845961e-14	8.41738589475328e-12
kgp5471487	rs6895049	ITGA1	5	52248873	31	0.42741935483871	1061	595	1656	0.640700483091787	3.07394208724666e-30	0.260921336752889	1	1.40228903312342e-16	3.46382397994456e-15	0.739906668404499	4.02675909434765e-14	8.64133244729548e-12
rs974034	rs974034	CD164	6	109689431	40	0.467741935483871	6696	7356	14080	0.476515798462852	2.70933609888751e-08	0.731019691060349	1	1.1055667818931e-14	2.37206647974841e-13	-0.244651177691747	4.1548129436812e-14	8.89908500862654e-12
kgp11963773	rs13081418	NBEAL2	3	47047358	32	0.35	287	25	312	0.919871794871795	2.08560998186208e-49	7.77765004683984e-06	0.000266356575434729	1.35710768209406e-12	2.46911162170175e-11	2.92920045283319	4.25324695829382e-14	9.09253290587926e-12
kgp6138027	rs201657663	TMEM245	9	111777520	28	0.274193548387097	1154	53	1210	0.956089478044739	5.17616581082597e-220	1.44610819562196e-08	2.42362595848769e-06	9.75154384385972e-22	4.22089621865984e-20	3.76136181191191	4.26448401041159e-14	9.09919045421536e-12
rs508386	rs508386	NCALD	8	102899450	24	0.274193548387097	6	108	114	0.0526315789473684	3.09369794518316e-21	2.31011256673192e-06	0.000100731338935504	7.74239796727425e-08	8.50964894323058e-07	-2.9105165578262	4.41016339944813e-14	9.39213885943307e-12
rs3819100	rs3819100	NNMT	11	114167476	25	0.362903225806452	23	207	230	0.1	1.58429971321708e-33	2.1238368306618e-05	0.000620694499793204	2.07533003000868e-09	2.74894726216829e-08	-2.75770183077031	4.50006402205457e-14	9.56541122866325e-12
rs13682	rs13682	ADHFE1	8	67380677	35	0.491935483870968	1369	1990	3367	0.4075617743376	1.04439230660539e-26	0.339585064500836	1	4.88720550484094e-15	1.07959921248724e-13	-0.624384493421981	4.75848764517384e-14	1.00955641290222e-11
kgp5260175	rs2416548	SMIM10L1	12	11324176	30	0.338709677419355	1225	803	2030	0.604043392504931	8.87876256966268e-21	0.430174496464555	1	2.60972732017759e-18	7.28849799068297e-17	0.487743800350319	4.81503119810542e-14	1.0196215402869e-11
rs430916	rs430916	NOTCH4	6	32188099	24	0.306451612903226	129	1	130	0.992307692307692	8.13550145930765e-29	2.31604309660628e-09	1.67333219505065e-06	5.55071138119834e-07	5.45334756114575e-06	3.37137087265264	4.87573324944045e-14	1.03052762000438e-11
kgp10990616	rs6796	KDELR2	7	6502367	29	0.266129032258065	1484	1847	3346	0.445511858300811	3.5593711413788e-10	0.537946621974975	1	2.47034004056365e-13	4.78436188353977e-12	-0.422189082131747	4.9324007319467e-14	1.04054148774514e-11
kgp15139557	rs202175035	NA	1	236372973	17	0.185483870967742	181	2	183	0.989071038251366	1.52804038383644e-39	5.79604758223677e-10	1.65979705492233e-06	2.88727586563081e-07	2.94914418225553e-06	3.49176062541951	5.35034855895859e-14	1.12659031123034e-11
rs13259590	rs11539113	RMDN1	8	87497176	20	0.258064516129032	1297	1763	3061	0.423856209150327	4.24031482251321e-17	0.418877124224124	1	5.81754267129126e-25	3.02685150969831e-23	-0.557337335895054	5.46005009637119e-14	1.14753247991651e-11
rs6555055	rs6555055	SDHA	5	226160	18	0.163934426229508	5155	3910	9069	0.568670711527854	5.16292964193871e-39	0.636891440893312	1	1.75368345959551e-28	1.0493996855977e-26	0.327849329763506	5.65249533547693e-14	1.18575379677926e-11
kgp11391880	rs11944513	ALPK1	4	113350415	23	0.282258064516129	161	3	164	0.981707317073171	1.49160505774486e-34	6.68254627119639e-09	1.80816143309039e-06	1.1448673418525e-07	1.2332728111772e-06	3.39214815540104	5.71114061239929e-14	1.19581676897377e-11
kgp10685071	rs1071630	HLA-DQA1	6	32609126	31	0.443548387096774	1770	168	1938	0.913312693498452	1.38583167726622e-289	4.45891801923325e-06	0.000169260588449511	1.57555588694526e-15	3.60927955941938e-14	3.39991062754169	5.8880438034016e-14	1.22826567384925e-11
exm536069	rs1071630	HLA-DQA1	6	32609126	31	0.443548387096774	1770	168	1938	0.913312693498452	1.38583167726622e-289	4.45891801923325e-06	0.000169260588449511	1.57555588694526e-15	3.60927955941938e-14	3.39991062754169	5.8880438034016e-14	1.22826567384925e-11
kgp2336799	rs7780887	SRPK2	7	104785779	18	0.161290322580645	5	195	200	0.025	9.77263828733002e-41	6.0991539179192e-09	1.75837436256746e-06	5.56832984379527e-09	7.03149936987878e-08	-3.43901468162321	5.98324105237806e-14	1.24580420573864e-11
kgp2759422	rs199762368	ZFP69	1	40959300	26	0.327868852459016	86	0	86	1	0	7.83153904088931e-09	1.81633334029073e-06	1.80663162055606e-06	1.63750201581593e-05	3.12597975640282	6.24735001935275e-14	1.29838246598867e-11
rs1543108	rs1543108	CTSO	4	156847230	14	0.145161290322581	447	10	458	0.978118161925602	1.84384369424174e-92	2.51082639505673e-10	1.60179337445009e-06	7.77959699899682e-12	1.33435990786652e-10	3.70777533532966	6.6909738172016e-14	1.38800534630171e-11
rs2073465	rs2073465	EEF1A1	6	74229792	20	0.209677419354839	69	407	557	0.144957983193277	7.98139612600534e-54	0.000224142181559347	0.00453629759318484	4.00287520840845e-14	8.2170071622854e-13	-2.54354627814677	7.20759751446824e-14	1.49241233562058e-11
kgp2207310	NA	ARRDC4	15	98514768	28	0.451612903225806	911	109	1020	0.893137254901961	8.16271601291064e-139	3.43452543983039e-05	0.000934504590162254	3.41549404003061e-25	1.79794944720033e-23	2.7037001075025	7.22742857998978e-14	1.4937574714584e-11
kgp6880636	rs76859443	CNOT11	2	101877290	32	0.475409836065574	103	1	104	0.990384615384615	4.00492182780118e-23	1.62073017950464e-08	2.58422011500525e-06	4.72341555118685e-08	5.32257328280808e-07	3.23986398319611	7.4811940260595e-14	1.54335792780697e-11
kgp4711910	rs2291738	TIMELESS	12	56815281	31	0.42741935483871	14	126	140	0.1	6.5218526597692e-21	3.8835051398806e-05	0.00102452414125024	3.83055655696088e-09	4.92490361379569e-08	-2.68424673641818	7.54405788369927e-14	1.55346574288969e-11
kgp6914284	rs489947	THOC1	18	214959	18	0.209677419354839	158	2	161	0.9875	1.60253423184482e-34	2.04297550558064e-09	1.67333219505065e-06	4.89473780157491e-07	4.84542708141058e-06	3.45585798923275	8.00658842778321e-14	1.64568446913812e-11
rs10791971	rs10791971	C11orf24	11	68034772	28	0.370967741935484	4	118	122	0.0327868852459016	1.44711239018297e-24	1.74289417747053e-07	1.33663407148267e-05	3.83142713639754e-09	4.92536685585555e-08	-3.1868589641161	8.13849624551654e-14	1.66973324070103e-11
rs399604	rs399604	HLA-DOA	6	32975014	25	0.411290322580645	3	143	156	0.0205479452054795	1.26347233483136e-30	1.12855675170835e-08	2.15001577085661e-06	3.30870606352556e-08	3.79911083677873e-07	-3.29195176331175	8.60436475311164e-14	1.75887032781673e-11
exm-rs399604	rs399604	HLA-DOA	6	32975014	25	0.411290322580645	3	143	156	0.0205479452054795	1.26347233483136e-30	1.12855675170835e-08	2.15001577085661e-06	3.30870606352556e-08	3.79911083677873e-07	-3.29195176331175	8.60436475311164e-14	1.75887032781673e-11
rs2249827	rs2249827	TMEM38A	19	16797240	17	0.169354838709677	240	4	244	0.983606557377049	3.76103003337151e-51	5.78933897440996e-10	1.65979705492233e-06	5.61962108727676e-08	6.2687707050064e-07	3.53249514319366	8.91050391717858e-14	1.81813232933032e-11
kgp11231356	rs13429315	TMEM194B	2	191374043	26	0.274193548387097	5	114	119	0.0420168067226891	4.14846592442074e-23	6.48069141811069e-07	3.54303100369331e-05	1.85494874356152e-09	2.46461105745181e-08	-3.13044594170651	9.097822383136e-14	1.85297829701617e-11
rs4869	rs4869	ADIRF	10	88730312	28	0.435483870967742	5906	4515	10425	0.566740236061798	3.20257139348141e-42	0.649197160104952	1	3.69201772629929e-30	2.34322847422123e-28	0.289014917587922	9.27963759012032e-14	1.88657895253227e-11
rs31725	rs31725	PLEKHG2	19	39914308	31	0.459677419354839	18	217	235	0.0765957446808511	3.65207297250861e-38	2.66829483288558e-06	0.000112200595788229	1.94515638744058e-12	3.49081093433345e-11	-3.01174925615302	9.51215386529635e-14	1.93034687679438e-11
rs7673220	rs7673220	PALLD	4	169433333	27	0.314516129032258	1437	253	1692	0.850295857988166	4.1951313593361e-182	0.000502089762205795	0.00914654454678402	8.92050621950473e-33	6.15696307275983e-31	2.32773897052508	9.68309276577513e-14	1.96148291432573e-11
kgp22786424	rs201337283	ITGAM	16	31343217	31	0.475806451612903	270	9	280	0.967741935483871	1.24320043112861e-54	1.31441212916979e-08	2.28043112672519e-06	7.27219962268947e-12	1.25173909301425e-10	3.66063842176238	9.73419459946102e-14	1.96827523290907e-11
kgp50930	rs60360711	MBNL1	3	151987518	20	0.19672131147541	150	10	161	0.9375	4.32089650934278e-28	3.54896454578303e-06	0.000139836443341053	3.63175077267685e-07	3.65373473033504e-06	2.91539928008626	1.00695804975195e-13	2.03242235555339e-11
rs1878327	rs1878327	MFGE8	15	89450546	23	0.314516129032258	5307	4207	9523	0.557809543830145	1.90526448234582e-29	0.707715632503256	1	4.08838638470779e-27	2.32359737602723e-25	0.226815028410173	1.0096058489491e-13	2.03410156833234e-11
kgp696659	rs201833903	GCLC	6	53363491	27	0.443548387096774	530	44	580	0.923344947735192	4.05263232486227e-91	2.59348387997568e-06	0.000109136763424071	3.95033139103922e-17	1.01774637172082e-15	3.04100420911245	1.12287080674724e-13	2.25824035496994e-11
kgp2634305	rs199938091	TSPAN4	11	851982	28	0.354838709677419	112	2	114	0.982456140350877	1.81117880471487e-24	3.97232611493771e-08	4.72163641560992e-06	3.97948110233388e-08	4.52156885164258e-07	3.22495702026273	1.15913385847593e-13	2.32699238040276e-11
kgp11002889	rs201528753	PIGM	1	159998580	21	0.298387096774194	169	3	172	0.982558139534884	2.6815928995304e-36	4.28724292838062e-09	1.67333219505065e-06	2.01956908633574e-07	2.10350654626992e-06	3.36363748738991	1.16445178848979e-13	2.33306713147208e-11
rs2240615	rs2240615	ARID3A	19	964434	23	0.233870967741935	0	82	83	0	0	7.83153904088931e-09	1.81633334029073e-06	3.80117577619163e-07	3.81479762093699e-06	-3.10456625087347	1.16632529336223e-13	2.33306713147208e-11
kgp13976452	rs200979852	RPAIN	17	5334874	17	0.169354838709677	250	6	256	0.9765625	4.27931636191304e-52	2.73941456105842e-09	1.67333219505065e-06	1.66277822708956e-08	1.98027234742262e-07	3.47969343022663	1.17758654126029e-13	2.35139472998178e-11
kgp5339513	rs61927769	PKP2	12	32948971	30	0.451612903225806	96	1	149	0.989690721649485	1.37090741447565e-21	3.01324193527839e-08	3.89323369769188e-06	6.61707605990169e-08	7.32527779652324e-07	3.21451862766033	1.2050079121707e-13	2.40186808401e-11
rs8111	rs8111	ATF6B	6	32083175	22	0.306451612903226	383	770	1155	0.332176929748482	6.05615709778079e-30	0.100673689301359	0.95571751487612	3.20025884969779e-20	1.01960465399075e-18	-1.06905959383814	1.28155725043385e-13	2.5419695292821e-11
exm-rs8111	rs8111	NA	6	32083175	22	0.306451612903226	383	770	1155	0.332176929748482	6.05615709778079e-30	0.100673689301359	0.95571751487612	3.20025884969779e-20	1.01960465399075e-18	-1.06905959383814	1.28155725043385e-13	2.5419695292821e-11
rs379803	rs379803	NA	5	16654960	32	0.354838709677419	78	0	78	1	0	1.82837411756578e-08	2.75658773418194e-06	1.15482648154962e-06	1.07740203600557e-05	3.05083781748963	1.28210389577253e-13	2.5419695292821e-11
kgp877373	rs9974665	NA	21	47633789	27	0.491935483870968	129	3	132	0.977272727272727	1.4379388365234e-27	4.62081861406276e-08	5.14536879868101e-06	8.22250726869962e-08	9.00206391817703e-07	3.29358259029435	1.29070586337466e-13	2.55450301793691e-11
kgp11916038	rs17330691	NA	4	174943367	26	0.419354838709677	10	217	227	0.0440528634361234	1.47806860557875e-42	9.74604754076508e-08	8.7680839570919e-06	3.12121841624573e-10	4.52782811432073e-09	-3.20639627247963	1.3011723160842e-13	2.57067588796741e-11
rs2041385	rs2041385	TAPBPL	12	6562293	16	0.278688524590164	222	385	607	0.365733113673806	4.85299936114827e-11	0.188827730021628	1	1.01689858974772e-15	2.36138018290921e-14	-0.868257731663022	1.32197782145722e-13	2.60260027345585e-11
exm977504	rs2041385	TAPBPL	12	6562293	16	0.274193548387097	222	385	607	0.365733113673806	4.85299936114827e-11	0.188827730021628	1	1.01689858974772e-15	2.36138018290921e-14	-0.868257731663022	1.32197782145722e-13	2.60260027345585e-11
kgp2743161	rs201379893	NA	6	116570339	29	0.379032258064516	94	1	95	0.989473684210526	3.76350919373337e-21	3.62368432322517e-08	4.33909110574357e-06	7.99322339112314e-08	8.76898329520727e-07	3.17658172063591	1.33859134542112e-13	2.62948282099695e-11
rs3741659	rs3741659	CALCOCO1	12	54109659	26	0.241935483870968	1969	2347	4321	0.456209453197405	9.55020284629472e-09	0.601773278664301	1	8.71608961301098e-14	1.74415212298944e-12	-0.378271896303551	1.3426746773882e-13	2.62948282099695e-11
exm1009106	rs3741659	CALCOCO1	12	54109659	26	0.241935483870968	1969	2347	4321	0.456209453197405	9.55020284629472e-09	0.601773278664301	1	8.71608961301098e-14	1.74415212298944e-12	-0.378271896303551	1.3426746773882e-13	2.62948282099695e-11
kgp1031562	rs1049503	GATM	15	45653707	18	0.19672131147541	382	781	1164	0.328460877042132	1.80146459698069e-31	0.093133389204061	0.902257395021959	1.93870043815856e-20	6.30035460059536e-19	-1.10187209532923	1.46366426513467e-13	2.86142532251981e-11
kgp10824138	rs1065559	RAB31	18	9860534	28	0.435483870967742	836	507	1347	0.622486969471333	3.54633732312959e-19	0.339967626408542	1	1.64242748650833e-28	9.83875545661299e-27	0.622116039870331	1.48301431088712e-13	2.8942031899926e-11
kgp3597626	rs202229615	ZSCAN21	7	99662515	27	0.25	124	3	127	0.976377952755906	1.77620048780156e-26	6.55732597174852e-08	6.69075869489258e-06	5.99976304882088e-08	6.67288976100988e-07	3.22511519764233	1.51551112506734e-13	2.95247923878336e-11
kgp2705163	rs9864242	NEK11	3	130748733	27	0.395161290322581	116	2	119	0.983050847457627	2.41529513373352e-25	2.91593364915264e-08	3.78936064243711e-06	1.0256304437826e-07	1.11113271095287e-06	3.23393424290224	1.53307211385134e-13	2.98150587141713e-11
exm1530510	NA	PYGB	20	25259006	20	0.180327868852459	1839	2349	4205	0.439111747851003	3.68259041820173e-15	0.50067296079819	1	3.82793261323639e-36	2.94508936356278e-34	-0.397016700152022	1.59283626022978e-13	3.09236599429705e-11
kgp7835724	rs7663827	SORBS2	4	186570855	34	0.483870967741935	222	16	1992	0.932773109243697	2.71105357256025e-40	3.73345782652414e-06	0.000146796049746309	7.2420742357929e-11	1.12784256345547e-09	3.03277068438595	1.61396998142645e-13	3.12797434808634e-11
exm2277278	rs3775290	NA	4	187004217	22	0.274193548387097	95	0	191	1	0	3.58464364981138e-09	1.67333219505065e-06	9.06411471968166e-06	7.41464970716182e-05	3.13961002708136	1.63523089537958e-13	3.16370578411779e-11
rs7205980	rs7205980	SRL	16	4252261	21	0.169354838709677	124	1	125	0.992	1.00996243000202e-27	3.31975625230838e-09	1.67333219505065e-06	1.53406312300492e-06	1.40638146361414e-05	3.30336340000888	1.67485547028196e-13	3.23478120312044e-11
kgp907794	rs62036244	ALG1	16	5123270	26	0.274193548387097	316	9	325	0.972307692307692	1.28294241288204e-64	3.15977536597643e-09	1.67333219505065e-06	4.83961708106369e-11	7.65725855114061e-10	3.7189047095561	1.68305196320694e-13	3.24501688327783e-11
kgp10499710	rs3737296	NA	1	220825523	21	0.298387096774194	152	3	158	0.980645161290323	1.372195596905e-32	1.12855675170835e-08	2.15001577085661e-06	1.31605665717397e-07	1.40565090328593e-06	3.31703532814291	1.69055958210065e-13	3.25389148431124e-11
kgp12072350	rs4687657	ITIH4	3	52852538	27	0.330645161290323	241	512	753	0.320053120849934	7.62038413133332e-23	0.0814568561875747	0.82764598912763	5.70866028690252e-21	2.06133750767701e-19	-1.09885899963232	1.69911626010583e-13	3.25916101810025e-11
exm323211	rs4687657	ITIH4	3	52852538	27	0.330645161290323	241	512	753	0.320053120849934	7.62038413133332e-23	0.0814568561875747	0.82764598912763	5.70866028690252e-21	2.06133750767701e-19	-1.09885899963232	1.69911626010583e-13	3.25916101810025e-11
rs1260342	rs1260342	NRBP1	2	27663416	29	0.341666666666667	239	12	251	0.952191235059761	3.61625583079229e-46	2.17820151964639e-07	1.60048306768672e-05	4.90638795759545e-11	7.75742525066821e-10	3.38482609030166	1.70868533047921e-13	3.27191334564583e-11
rs17800067	rs17800067	NA	7	35120352	32	0.423728813559322	497	71	568	0.875	3.94607422935149e-71	0.000146993988896108	0.00322931293119082	1.98824563596967e-15	4.51313629465699e-14	2.55202906938895	1.72455962792365e-13	3.2966752477817e-11
kgp8399236	rs28490558	ANAPC2	9	140077729	22	0.193548387096774	211	10	223	0.95475113122172	2.93812963411644e-41	2.09422222752895e-07	1.55566826212064e-05	7.42375279878982e-09	9.19412701515131e-08	3.22081788603865	1.73222117503988e-13	3.30568000047644e-11
kgp4362699	rs34477140	ABLIM2	4	8021417	31	0.336065573770492	4	114	118	0.0338983050847458	1.07760755922286e-23	2.47917682058563e-07	1.76440525693775e-05	1.34104375182014e-09	1.80557357065976e-08	-3.1525146110067	1.74114691267865e-13	3.31706253670514e-11
kgp22743128	rs200406501	RABGAP1L	1	174964195	20	0.258064516129032	283	9	293	0.969178082191781	1.87467082680886e-57	8.52461185098699e-09	1.90141126078159e-06	4.08177059055294e-10	5.82842500387176e-09	3.49277568117302	1.78507164901864e-13	3.39496988324394e-11
rs2273863	rs2273863	LGALS8	1	236706278	4	0.032258064516129	74	9	83	0.891566265060241	2.14200227307997e-12	0.000403737907220705	0.00747796302362159	0.0349379741835372	0.0940850970729322	2.22632446299559	1.8003105659059e-13	3.4123653061384e-11
exm161782	rs2273863	LGALS8	1	236706278	4	0.032258064516129	74	9	83	0.891566265060241	2.14200227307997e-12	0.000403737907220705	0.00747796302362159	0.0349379741835372	0.0940850970729322	2.22632446299559	1.8003105659059e-13	3.4123653061384e-11
kgp22835727	rs200544719	CXCL12	10	44873992	27	0.233870967741935	3586	166	3761	0.955756929637527	0	8.43328210803736e-09	1.90141126078159e-06	1.36688784013784e-46	1.38193841021878e-44	3.78303472503131	1.82445772493668e-13	3.45229314776025e-11
rs2834296	rs4591	ATP5O	21	35281393	28	0.354838709677419	4601	5220	9910	0.468485897566439	4.48715278819402e-10	0.678530310463532	1	2.33615889079425e-15	5.27082616206992e-14	-0.284782565602137	1.89208362908694e-13	3.57421936138818e-11
rs2346586	rs2346586	NA	2	200625581	30	0.377049180327869	111	3	119	0.973684210526316	1.22666999679251e-23	1.60231545358939e-07	1.27208630128337e-05	4.07338963665429e-09	5.22561964152559e-08	3.16839917187775	1.89647108922124e-13	3.57647628644046e-11
kgp1914220	rs7372	CD164	6	109688114	35	0.379032258064516	4955	5581	10560	0.470292331055429	1.13656305604037e-09	0.690216277692504	1	4.31020811633635e-24	2.15645159978561e-22	-0.268037950937334	1.98447452121612e-13	3.73614850196016e-11
rs11836	rs11836	PTGFRN	1	117532372	31	0.282258064516129	1397	1822	3227	0.433985709847779	7.82804166716007e-14	0.47262476954233	1	4.52039019269361e-17	1.16034397201086e-15	-0.491256928828935	2.02294772896806e-13	3.80219135233225e-11
rs2071142	rs2071142	PWP2	21	45539426	21	0.201612903225806	5	163	168	0.0297619047619048	9.03418452011716e-34	2.97560116745781e-08	3.86241996267234e-06	1.08261349013171e-08	1.31662537362452e-07	-3.27144551602761	2.03980244843637e-13	3.82744841329719e-11
rs15286	rs15286	SERPINB1	6	2833739	22	0.241935483870968	288	465	753	0.382470119521912	1.41939604710577e-10	0.24239465159751	1	9.49321674150203e-15	2.04830970502906e-13	-0.773410946006193	2.04738113079479e-13	3.8352447202614e-11
kgp8707428	rs2229384	MUT	6	49425521	34	0.387096774193548	1294	887	2182	0.593305823016965	3.51222294563964e-18	0.490019978016861	1	8.37667653000428e-16	1.95572176926027e-14	0.462472821543527	2.10387352125442e-13	3.93448934642604e-11
kgp1195218	rs72646368	LRRC38	1	13819335	30	0.290322580645161	213	26	239	0.891213389121339	2.43181988868882e-33	9.86893185505902e-05	0.00224835823958452	6.04406110520537e-08	6.71815563608955e-07	2.9750031676166	2.14287823447678e-13	4.00075366376815e-11
rs9277551	rs9277551	HLA-DPB1	6	33055494	32	0.338709677419355	69	0	69	1	0	5.21777744614682e-08	5.58791041603601e-06	2.589528446488e-07	2.65883571563323e-06	2.98282807768647	2.18772229151488e-13	4.07768138262058e-11
kgp85626	rs4685076	TMEM43	3	14174427	28	0.266666666666667	2667	1995	4664	0.572072072072072	8.58487417862547e-23	0.615971904644832	1	9.90904592003795e-145	3.05788243515882e-142	0.362268956607627	2.26441000142492e-13	4.21360811228603e-11
kgp7333188	rs2270541	PPFIA4	1	203040922	27	0.282258064516129	42	408	450	0.0933333333333333	2.38315147113648e-66	6.73629282304068e-06	0.00023796894419332	1.87098412181087e-15	4.25299596845077e-14	-2.93275753446372	2.36475426947711e-13	4.39303106578483e-11
rs2303974	rs2303974	NA	11	14264979	21	0.266129032258065	0	91	91	0	0	2.97568474912439e-09	1.67333219505065e-06	8.12460124578682e-07	7.77878488506871e-06	-3.11129287310385	2.37644237026356e-13	4.40743500524709e-11
kgp1514191	rs75379544	TMOD3	15	52203196	24	0.290322580645161	1008	112	1120	0.9	1.47985887464711e-157	1.88244800424211e-05	0.000553324128667544	4.44942292217528e-26	2.43609167029362e-24	2.82168994348235	2.43657704611938e-13	4.51149356539327e-11
kgp8397017	rs1772122	RBM24	6	17290535	33	0.379032258064516	1111	721	1837	0.606441048034934	1.00518119690044e-19	0.419338575470714	1	8.79792794950686e-17	2.21023522965633e-15	0.526721811338899	2.45198721484957e-13	4.53253478230114e-11
exm719122	rs6470147	WDYHV1	8	124448804	34	0.419354838709677	772	422	1194	0.646566164154104	5.52174378596163e-24	0.239712968501116	1	3.63514184869826e-15	8.10042947863894e-14	0.759745354446298	2.5033277652454e-13	4.61981509493887e-11
rs504122	rs504122	SPRY2	13	80911525	32	0.387096774193548	1406	957	2366	0.595006347862886	3.08165321768458e-20	0.480129860006638	1	1.16520816532168e-14	2.49668360136448e-13	0.468735726735288	2.54979504195783e-13	4.69782961513348e-11
rs2295435	rs2295435	FERMT1	20	6096695	28	0.370967741935484	0	77	77	0	0	1.31915673104617e-08	2.28043112672519e-06	1.35606188793689e-07	1.44658654115504e-06	-3.00547526620671	2.62813319923772e-13	4.834211510322e-11
rs3740689	rs3740689	SPI1	11	47380593	27	0.379032258064516	163	6	169	0.964497041420118	3.55296422415537e-33	1.21960774918299e-07	1.04210877241402e-05	5.26073391764214e-08	5.886010921437e-07	3.2331386907402	2.65240249593069e-13	4.87085455072387e-11
kgp5392707	rs14434	EIF2A	3	150302010	20	0.209677419354839	179	14	201	0.927461139896373	3.67885814456287e-32	9.37429880379001e-06	0.000311809978974723	4.83327940839824e-08	5.43762136515789e-07	2.79225832415626	2.67546849477317e-13	4.90517153493438e-11
kgp11838314	rs2431351	IQGAP2	5	75923285	32	0.467741935483871	92	1	93	0.989247311827957	1.03338961591018e-20	4.37291033755704e-08	5.04483435646899e-06	8.75552538446194e-08	9.55566985159223e-07	3.15258184479614	2.68561741056004e-13	4.91573304462313e-11
kgp6700074	rs72910819	GPR155	2	175326258	29	0.346774193548387	192	12	204	0.941176470588235	4.95707026712926e-36	1.4083901694788e-06	6.73358372962079e-05	1.15630199517131e-09	1.56644031320704e-08	3.08536517055776	2.69841769594509e-13	4.93110522511859e-11
kgp6543440	rs74345571	ERAP2	5	96232250	27	0.42741935483871	87	0	87	1	0	7.83153904088931e-09	1.81633334029073e-06	4.43624734886044e-06	3.79031674181487e-05	3.05759828917791	2.76792891685994e-13	5.04989246362623e-11
kgp9456086	rs201824201	NA	14	95877636	34	0.467741935483871	105	2	111	0.981308411214953	6.16108173652062e-23	6.98974763757585e-08	6.97231994978849e-06	3.83224918425352e-08	4.36180200792603e-07	3.17215307409334	2.78102194272381e-13	5.06137772173985e-11
kgp22766269	rs9306550	PPP6R2	22	50876077	25	0.286885245901639	1	91	92	0.0108695652173913	1.71250989474791e-20	2.7512032680501e-08	3.71313000104785e-06	6.63653957744606e-08	7.34537262588191e-07	-3.1173318245613	2.78326073611119e-13	5.06137772173985e-11
rs2977676	rs2977676	NA	8	92972780	29	0.443548387096774	5	126	131	0.0381679389312977	1.01837862483397e-25	2.68987369386175e-07	1.84745341009438e-05	1.50483534113554e-09	2.01785557713674e-08	-3.12956059361221	2.86304699968941e-13	5.19803119781536e-11
kgp4428582	rs55910046	ALPK2	18	56204410	25	0.475806451612903	1361	201	1564	0.871318822023047	4.9316029474606e-189	0.000141551267441897	0.00311157240558109	1.05315273632974e-35	7.98201417616089e-34	2.45555540047549	2.97458991583723e-13	5.3918052163768e-11
kgp4910101	rs10543929	NFIC	19	3469155	30	0.451612903225806	121	4	125	0.968	3.21015611924952e-25	2.47917682058563e-07	1.76440525693775e-05	1.01904764876364e-08	1.24242182862977e-07	3.14720546866388	3.35425212567112e-13	6.07016677088335e-11
kgp5586548	rs1041985	CDH2	18	25543387	28	0.338709677419355	3478	4068	7549	0.460906440498277	1.19823155080179e-11	0.63035320595994	1	1.2569061571873e-25	6.74646036071498e-24	-0.307460247597495	3.44336570060824e-13	6.22138428680864e-11
kgp22729768	rs199892853	MAPRE2	18	32721629	11	0.0887096774193548	408	206	614	0.664495114006515	4.99164833911181e-16	0.184060282686786	1	4.87279967447542e-17	1.24765947322225e-15	0.854282373888271	3.47462913825021e-13	6.26776096725908e-11
kgp633374	rs200442077	CAND1	12	67705021	27	0.379032258064516	84	0	84	1	0	9.61642697096576e-09	1.97295265437286e-06	6.16878499647932e-06	5.17235999480249e-05	3.03739906716997	3.97134121214631e-13	7.1522450576307e-11
kgp12512285	rs217086	CTSC	11	88045583	16	0.193548387096774	255	414	669	0.381165919282511	1.00488153043733e-09	0.239360596229847	1	1.13305568266372e-19	3.48982396403603e-18	-0.803574870299534	4.01905197644227e-13	7.21497119232473e-11
exm946584	rs217086	CTSC	11	88045583	16	0.193548387096774	255	414	669	0.381165919282511	1.00488153043733e-09	0.239360596229847	1	1.13305568266372e-19	3.48982396403603e-18	-0.803574870299534	4.01905197644227e-13	7.21497119232473e-11
rs9298462	rs9298462	PCMTD1	8	52746153	21	0.314516129032258	1000	1297	2299	0.43535045711798	6.57227533296206e-10	0.481042752491283	1	3.51576793411968e-18	9.71715578534633e-17	-0.482840533602367	4.06651960706096e-13	7.28850442212749e-11
rs3736394	rs3736394	IQGAP2	5	75888788	28	0.5	94	1	95	0.989473684210526	3.76350919373337e-21	3.62368432322517e-08	4.33909110574357e-06	3.9010307765354e-07	3.90940658067182e-06	3.13844353020094	4.32069518647713e-13	7.73169768033816e-11
kgp14367761	rs200584565	KANSL1L	2	210889076	34	0.387096774193548	134	6	140	0.957142857142857	7.08917939336716e-27	6.33379181525849e-07	3.4773867269725e-05	5.50846245999661e-09	6.96296507299503e-08	3.08592993784147	4.3862752056708e-13	7.83653187462908e-11
rs2273704	rs2273704	EML1	14	100384232	21	0.282258064516129	0	85	85	0	0	5.2581050942495e-09	1.67333219505065e-06	6.03420961828496e-07	5.90402796261928e-06	-3.04336273505042	4.40040648288889e-13	7.84926009893651e-11
rs3781663	rs3781663	ANO1	11	69999252	22	0.290322580645161	190	435	627	0.304	1.67155221511366e-22	0.0576560897211785	0.627592505224925	5.76627549070594e-17	1.46670794838529e-15	-1.22040132084512	4.4618733039368e-13	7.94624876799683e-11
rs1048245	rs1048245	HSPB7	1	16341354	30	0.354838709677419	12695	15232	28004	0.454578006946682	5.15464523407933e-52	0.590419295660397	1	1.05247349307332e-16	2.62287165059116e-15	-0.380118327647127	4.51564806042429e-13	8.02925231315442e-11
kgp11302147	rs41271971	C1orf226	1	162354196	24	0.295081967213115	86	0	86	1	0	7.83153904088931e-09	1.81633334029073e-06	9.57827671197516e-06	7.80106556111282e-05	3.05647352452224	4.53917059188268e-13	8.05828668308554e-11
rs2503865	rs2503865	CSGALNACT2	10	43659536	21	0.25	9	110	122	0.0756302521008403	4.86433581917563e-20	1.52260266501661e-05	0.000464999865144931	2.18439290433411e-08	2.56413803985651e-07	-2.76319868287008	4.54861560084053e-13	8.06227720895817e-11
kgp22817517	rs200746728	KANK3	19	8387627	20	0.209677419354839	545	28	575	0.951134380453752	4.63015422643064e-103	7.32702561820722e-08	7.28281641305743e-06	2.26450090010488e-15	5.1112107763399e-14	3.35632857291687	4.57356573681201e-13	8.09369405746732e-11
rs2252760	rs2252760	VARS2	6	30892377	32	0.387096774193548	2	89	93	0.021978021978022	1.96422664061587e-19	1.66315456115253e-07	1.29310803749568e-05	5.63370742671241e-09	7.11084964439802e-08	-3.06409438119874	4.74485286570031e-13	8.38357126207806e-11
rs9900085	rs9900085	GAS7	17	9818190	28	0.5	697	949	1656	0.423450789793439	6.14381177763443e-10	0.419181424198421	1	1.90857874949568e-15	4.33669353992913e-14	-0.520435690789787	4.7771386426437e-13	8.42732394880232e-11
kgp8570017	rs8085	PERP	6	138412612	24	0.483870967741935	3500	4019	7523	0.46548743183934	2.31808736069443e-09	0.659426699811427	1	7.75703748535362e-26	4.19576696817631e-24	-0.3086184516541	5.00753839423732e-13	8.81988130381233e-11
kgp6902269	rs11575212	IGFBP5	2	217539604	3	0.0245901639344262	688	385	1074	0.641192917054986	2.98505741840561e-20	0.260885676542307	1	1.41193877579926e-56	1.73999319763512e-54	0.655557343655773	5.32129923424614e-13	9.35780125934463e-11
kgp12038305	rs6505095	FLOT2	17	27210253	29	0.330645161290323	271	28	1755	0.906354515050167	1.6670981630199e-44	2.53476464467886e-05	0.000716488356035643	7.69282814156369e-12	1.3204882139411e-10	2.82975237385951	5.54629966752141e-13	9.73818947893022e-11
kgp421434	rs199909702	FAM92A1	8	94734052	23	0.450819672131148	119	1	120	0.991666666666667	1.25471835314286e-26	4.47069398842082e-09	1.67333219505065e-06	2.18453158893865e-06	1.9515981044283e-05	3.21233155735082	5.66563008165923e-13	9.93214212437351e-11
kgp6267555	rs2854903	DES	2	220288979	32	0.338709677419355	1704	2019	3729	0.457695406929895	2.6587527564725e-07	0.611207150265993	1	9.57170584529906e-22	4.15107428877429e-20	-0.350445249977416	5.75994101028456e-13	1.00816967495637e-10
kgp4994896	NA	NA	13	113729535	15	0.120967741935484	12	169	181	0.0662983425414365	4.34886821880978e-31	2.43980039379362e-06	0.000103745038349781	4.9560262135739e-08	5.56571278081402e-07	-2.86615993394635	5.77412726283338e-13	1.0090760311741e-10
kgp1983277	rs11542416	IMP4	2	131100496	24	0.225806451612903	564	326	893	0.633707865168539	1.95356534214249e-15	0.292085671342119	1	1.6741975744399e-16	4.11189678335361e-15	0.699830124837934	5.80168417928474e-13	1.01231255726398e-10
rs3317	rs3317	REEP5	5	112212151	30	0.403225806451613	1750	2215	3967	0.441361916771753	1.72179150566425e-13	0.513575631998922	1	1.24509439944211e-22	5.72089723648504e-21	-0.447698725464549	5.94815226941769e-13	1.03625508121333e-10
rs9990742	rs9990742	MIR1273H	4	39121414	32	0.423728813559322	66	0	67	1	0	7.59583703895684e-08	7.38616028736064e-06	9.94873910633593e-07	9.39281714868732e-06	2.9526537814546	5.99723355536565e-13	1.04318338955289e-10
kgp6961788	rs62128111	PLVAP	19	17463214	26	0.245901639344262	26	628	656	0.0397553516819572	3.98761263377968e-122	3.8410926326897e-09	1.67333219505065e-06	5.20459208231476e-18	1.42338477798071e-16	-3.63260104619812	6.13298323606123e-13	1.06514229783501e-10
rs3823464	rs3823464	WDR27	6	170059627	18	0.193548387096774	4	150	154	0.025974025974026	1.53097835514674e-31	2.22324886061765e-08	3.21767877734352e-06	2.31009857473289e-08	2.7041215108411e-07	-3.23780579980714	6.15470691922618e-13	1.06726047847015e-10
rs11038	rs11038	HSPB8	12	119632307	25	0.282258064516129	12403	9373	21898	0.569572005878031	1.25420268675172e-93	0.630700335956938	1	1.50793785012521e-20	4.93482903800837e-19	0.341672360788362	6.44548757471503e-13	1.11595597854649e-10
rs11312	rs11312	PTTG1IP	21	46270196	21	0.282258064516129	3531	4079	7668	0.463994743758213	3.60130059202344e-10	0.649887374043477	1	1.81967184454262e-19	5.52248459659932e-18	-0.3159611671862	6.59583918457602e-13	1.14022516274106e-10
kgp6627767	rs13283160	VAV2	9	136648746	26	0.377049180327869	166	2	168	0.988095238095238	2.87160996159527e-36	1.29434876380924e-09	1.67333219505065e-06	4.76604400111862e-08	5.36521202899516e-07	3.48501094502049	6.90130686269679e-13	1.19119321226394e-10
rs6984820	rs6984820	PLEC	8	144993324	28	0.419354838709677	1667	1167	2837	0.588214537755822	7.01829988364419e-21	0.518643259319065	1	1.75326085133956e-23	8.48747971335597e-22	0.432904646809378	7.41576371799591e-13	1.27802131029216e-10
kgp7488919	rs202148124	GNA12	7	2770496	27	0.42741935483871	735	151	888	0.829571106094808	2.02501032503804e-85	0.0015817147426581	0.0244425004100649	8.62397325274416e-23	4.02021424790845e-21	2.08614699735022	7.73024859369282e-13	1.3301727303617e-10
kgp7912820	rs200977903	WDR60	7	158727015	17	0.185483870967742	163	2	165	0.987878787878788	1.29742772638261e-35	1.53223707685862e-09	1.67333219505065e-06	1.60268381649689e-06	1.46457070711943e-05	3.30527070248996	7.80839815833614e-13	1.34155945045524e-10
exm621694	rs76265922	COBL	7	51098573	24	0.290322580645161	80	0	80	1	0	1.46906090502869e-08	2.42362595848769e-06	5.65557440623373e-06	4.76845886637289e-05	2.99029618394307	7.91628173671689e-13	1.35801206760647e-10
kgp14697814	rs201545555	ITGA6	2	173364669	28	0.419354838709677	96	1	97	0.989690721649485	1.37090741447565e-21	3.01324193527839e-08	3.89323369769188e-06	4.18169603940613e-07	4.17573177334886e-06	3.11096186743169	7.97670185258697e-13	1.36628462007155e-10
kgp5494470	rs2291470	FYCO1	3	45962942	40	0.403225806451613	2375	2787	5167	0.460092987214258	1.06220647979125e-08	0.625652442490471	1	2.23007423411152e-15	5.03959886433674e-14	-0.327364294236147	8.09636774356286e-13	1.38466429715101e-10
exm346011	rs200886927	SLC41A3	3	125725272	20	0.209677419354839	248	15	263	0.942965779467681	2.01503864670351e-46	9.80948715365453e-07	5.02450274783896e-05	1.82253433323626e-10	2.71959898773313e-09	3.10143338025829	8.11531468676192e-13	1.38578895001688e-10
rs7743126	rs7743126	TRDN	6	123537837	27	0.459677419354839	874	1377	2254	0.388271879164816	3.66062539267164e-26	0.259445109376405	1	5.11960013301901e-13	9.62567316046978e-12	-0.785875659780267	8.42316952867724e-13	1.43616963562013e-10
rs12386801	rs12386801	TRIM35	8	27147716	29	0.379032258064516	13	171	184	0.0706521739130435	5.56924764182537e-31	3.58861983610155e-06	0.000141299540963127	1.68046811402524e-11	2.79462645684542e-10	-2.96045674705685	8.64730622892121e-13	1.47214474736133e-10
rs3745594	rs3745594	COL5A3	19	10108850	16	0.193548387096774	254	10	264	0.962121212121212	1.43150619419317e-50	4.29844234387262e-08	4.98459121491315e-06	3.0852851877841e-09	4.01130044957724e-08	3.27564549973317	8.84540631868293e-13	1.50358484949751e-10
rs4808907	rs4808907	SUGP2	19	19136541	18	0.225806451612903	785	499	1284	0.611370716510903	1.81205869219191e-15	0.395731240675817	1	3.61137794736297e-20	1.14699902938361e-18	0.579123294642485	8.90173187627456e-13	1.50858094520465e-10
exm1446614	rs4808907	SUGP2	19	19136541	18	0.225806451612903	785	499	1284	0.611370716510903	1.81205869219191e-15	0.395731240675817	1	3.61137794736297e-20	1.14699902938361e-18	0.579123294642485	8.90173187627456e-13	1.50858094520465e-10
kgp8185897	rs77955022	EXOC3	5	459771	23	0.201612903225806	79	0	79	1	0	1.63791848031934e-08	2.58422011500525e-06	6.32408756697358e-06	5.29109186087371e-05	2.98016888037985	9.0673580437101e-13	1.5343284713843e-10
kgp1336727	NA	MRAS	3	138122477	12	0.114754098360656	674	1025	1701	0.396703943496174	2.04435663045639e-17	0.293928203114685	1	3.38908869475203e-32	2.29254659170364e-30	-0.73786656171339	9.2824482530215e-13	1.56835573650599e-10
kgp2144441	rs27713	FBN2	5	127640783	26	0.311475409836066	95	1	96	0.989583333333333	2.27138097447388e-21	3.3029930773262e-08	4.09293456329736e-06	4.71300520927485e-07	4.67337207703787e-06	3.11698953108842	9.87827194293431e-13	1.66244137454444e-10
exm890669	rs4909945	MRVI1	11	10673739	21	0.298387096774194	6	157	174	0.0368098159509202	7.15383674748735e-32	9.83885157477639e-08	8.7680839570919e-06	3.04684324601627e-09	3.96408107338841e-08	-3.15565741258754	9.88382391935902e-13	1.66244137454444e-10
rs4909945	rs4909945	MRVI1	11	10673739	21	0.298387096774194	6	157	174	0.0368098159509202	7.15383674748735e-32	9.83885157477639e-08	8.7680839570919e-06	3.04684324601627e-09	3.96408107338841e-08	-3.15565741258754	9.88382391935902e-13	1.66244137454444e-10
kgp9536265	rs201504779	SPNS2	17	4441769	26	0.387096774193548	225	11	236	0.953389830508475	1.03055021973807e-43	2.18221596212775e-07	1.60048306768672e-05	2.19002399622133e-10	3.24034457874407e-09	3.22585617690808	9.95385887376296e-13	1.67171105103287e-10
exm1268756	rs113773794	NA	16	88787610	31	0.362903225806452	311	34	347	0.901449275362319	6.05180045440719e-50	3.09905328125522e-05	0.000845896560833846	2.10986382665333e-13	4.10467082080073e-12	2.84568257958654	1.01010141474908e-12	1.69388563593101e-10
rs252133	rs252133	RNF14	5	141348708	18	0.166666666666667	404	214	618	0.653721682847896	2.90026538352982e-14	0.21913615200852	1	1.97601635547604e-13	3.85431572593463e-12	0.828990200055947	1.02316639224411e-12	1.71323018324641e-10
kgp11179068	rs77577027	AGBL4	1	49023608	30	0.274193548387097	71	0	71	1	0	4.09325644482208e-08	4.75649986461586e-06	1.79420615070356e-06	1.62755666857084e-05	2.930189209038	1.09794907871372e-12	1.83570531041061e-10
rs505559	rs505559	L3MBTL4	18	5960165	36	0.491803278688525	13	143	156	0.0833333333333333	5.25010901395898e-25	1.5078674076203e-05	0.00046100247544112	2.51207918227768e-12	4.47168457013739e-11	-2.85824335443097	1.13675418221674e-12	1.89775266008821e-10
rs2278536	rs2278536	POLR1A	2	86258784	22	0.491803278688525	105	1	106	0.990566037735849	1.46001991873052e-23	1.36687645714264e-08	2.35565385737105e-06	2.33403094240006e-06	2.07885939546517e-05	3.1448721011383	1.13857466422771e-12	1.89796330188673e-10
rs8259	rs8259	BSG	19	582927	25	0.282258064516129	12456	14206	26774	0.467181756807441	9.00574259937279e-27	0.669698231761687	1	6.757333242681e-14	1.36143249972145e-12	-0.249158046192558	1.15379072397521e-12	1.92029601691842e-10
kgp673487	rs74496130	SCTR	2	120243878	15	0.137096774193548	19	226	245	0.0775510204081633	1.47403896469519e-39	2.79770101366245e-06	0.000117509736614349	6.76076041242852e-11	1.05552666397246e-09	-2.80312398119774	1.15540038868329e-12	1.92029601691842e-10
exm1261718	rs12931217	NA	16	81199520	28	0.306451612903226	146	16	163	0.901234567901235	3.85594770343295e-24	9.45311624796592e-05	0.00220113007063177	1.96410691139972e-07	2.04821500851794e-06	2.6464099041069	1.16123082910879e-12	1.92427629403501e-10
rs12931217	rs12931217	NA	16	81199520	27	0.30327868852459	146	16	163	0.901234567901235	3.85594770343295e-24	9.45311624796592e-05	0.00220113007063177	1.96410691139972e-07	2.04821500851794e-06	2.6464099041069	1.16123082910879e-12	1.92427629403501e-10
kgp4387826	rs62252101	UBP1	3	33434128	25	0.201612903225806	63	830	893	0.070548712206047	6.50679489733613e-145	3.60690893286747e-07	2.30356863546074e-05	1.02360565101948e-24	5.26949931191188e-23	-3.23077036277962	1.2076534849137e-12	1.99824731728261e-10
kgp9102031	rs1053417	SORBS1	10	97072727	18	0.17741935483871	3077	5542	8620	0.357001972386588	3.28906805880033e-155	0.155066166966171	1	2.51425250188678e-23	1.20516288087872e-21	-0.994219666232278	1.21914018952307e-12	2.01149262675178e-10
kgp3160828	rs2271483	RASSF8	12	26223668	32	0.451612903225806	365	50	416	0.879518072289157	1.32503345336841e-53	0.000139786085754698	0.00307397670322758	1.15757390657898e-14	2.48080024899516e-13	2.55931119041592	1.2192496818108e-12	2.01149262675178e-10
kgp5553263	rs60180971	NKD2	5	1036521	36	0.467741935483871	6	80	87	0.0697674418604651	3.49595814055138e-15	2.45135677955576e-05	0.000693611989001859	3.507728542742e-09	4.52847471888854e-08	-2.68807373219304	1.22843014489947e-12	2.02365801222998e-10
kgp2393453	rs111842178	NT5C2	10	104852121	27	0.411290322580645	89	1	91	0.988888888888889	4.70370709682715e-20	5.83642889553067e-08	6.07906914407093e-06	2.66193276214663e-07	2.72892567050119e-06	3.06193792475261	1.23141365392067e-12	2.02559408975321e-10
kgp20648093	rs201619711	NA	4	63087885	29	0.362903225806452	107	6	131	0.946902654867257	5.09487150973416e-21	3.89279115376178e-06	0.000152525521176773	9.15086512208438e-07	8.68638175557912e-06	2.79192025059572	1.24602425503335e-12	2.04662224411782e-10
kgp3521773	rs1108	ADHFE1	8	67380863	35	0.5	1115	1648	2766	0.403546869344915	4.46074285818088e-24	0.322037074298955	1	3.2295456085169e-17	8.37633014739669e-16	-0.656626990572372	1.25366504759205e-12	2.05615752022345e-10
kgp11041891	rs78777122	CCNT2	2	135715175	27	0.475806451612903	70	0	107	1	0	4.61803291210696e-08	5.14536879868101e-06	4.46401080709628e-06	3.81287449951144e-05	2.93571615584735	1.26231990345903e-12	2.06732566645439e-10
exm292412	rs4685076	TMEM43	3	14174427	29	0.270491803278689	2745	2070	4817	0.570093457943925	2.64921432433656e-22	0.628464559702922	1	1.38463165077486e-144	4.26116586592856e-142	0.345379113249469	1.27046207108762e-12	2.07762279128811e-10
rs10515	rs10515	ZNF266	19	9523724	34	0.419354838709677	451	719	1173	0.385470085470085	5.91176043276367e-15	0.250767218701465	1	5.41282401165286e-13	1.01599287162425e-11	-0.79162164832343	1.31225597293586e-12	2.14284131324016e-10
exm703869	rs1060242	ADHFE1	8	67380528	34	0.491803278688525	644	884	1529	0.421465968586387	9.70718131096224e-10	0.408153543125193	1	1.56945052229396e-13	3.08276078392721e-12	-0.546299195126141	1.33201186267148e-12	2.17193550009401e-10
kgp5035424	rs201407155	CYP4V2	4	187118042	20	0.360655737704918	106	1	107	0.990654205607477	8.81591906746178e-24	1.25662408105571e-08	2.28043112672519e-06	3.14499795224296e-06	2.74635695829636e-05	3.14713506517208	1.37301592757805e-12	2.23278210162346e-10
rs1707336	rs1707336	MAST2	1	46493460	35	0.459677419354839	1147	1462	2610	0.439632042928325	7.8755345060061e-10	0.504652425918567	1	2.54257069737663e-14	5.30685242258487e-13	-0.430886299255074	1.37530766838082e-12	2.23278210162346e-10
exm55861	rs1707336	MAST2	1	46493460	35	0.459677419354839	1147	1462	2610	0.439632042928325	7.8755345060061e-10	0.504652425918567	1	2.54257069737663e-14	5.30685242258487e-13	-0.430886299255074	1.37530766838082e-12	2.23278210162346e-10
rs308925	rs308925	NUDT7	16	77769834	21	0.233870967741935	391	205	598	0.656040268456376	3.51205727829205e-14	0.209681034568774	1	6.89120790574488e-16	1.62072876254785e-14	0.838715977754054	1.39274939882992e-12	2.25456340544693e-10
exm1260573	rs308925	NA	16	77769834	21	0.233870967741935	391	205	598	0.656040268456376	3.51205727829205e-14	0.209681034568774	1	6.89120790574488e-16	1.62072876254785e-14	0.838715977754054	1.39274939882992e-12	2.25456340544693e-10
rs2020870	rs2020870	FMO2	1	171154959	12	0.0967741935483871	764	287	1051	0.726926736441484	8.32237331392508e-49	0.049180298084906	0.554100436690387	2.96300932837082e-32	2.00796312742952e-30	1.24205435260946	1.39738939636159e-12	2.25881039221393e-10
kgp1519210	rs202019909	CADM2	3	86121167	27	0.42741935483871	118	4	122	0.967213114754098	1.44711239018297e-24	2.86454635051178e-07	1.96621618985496e-05	8.57700061279517e-08	9.37270128421925e-07	3.09352368997328	1.41596937142711e-12	2.28554595082514e-10
rs10917682	rs10917682	RGS5	1	163112204	12	0.0967741935483871	1678	1198	2876	0.583449235048679	4.18970417062013e-19	0.546842017195341	1	9.76227910408509e-120	2.40874560625465e-117	0.406391130062378	1.44945392818067e-12	2.33389614473176e-10
kgp6946054	rs61756583	OGDH	7	44747514	4	0.0483870967741935	455	242	697	0.652797704447633	9.74150007471912e-16	0.222381979786523	1	4.11469705487391e-50	4.4837389502624e-48	0.784756780680771	1.45009080229718e-12	2.33389614473176e-10
kgp10371071	rs7002575	UQCRB	8	97242124	29	0.362903225806452	425	62	489	0.872689938398357	1.79683219440763e-60	0.00018858566370027	0.00396348331101392	1.00865058435948e-05	8.18701822041513e-05	3.93109555607892	1.47528449779511e-12	2.37103829903886e-10
exm1488583	rs610308	PPP1R15A	19	49377319	28	0.403225806451613	1433	1959	3394	0.422464622641509	1.98155203962009e-19	0.411520613333849	1	1.62357847638965e-21	6.87871637387173e-20	-0.53908141720918	1.48600324075393e-12	2.38484359640766e-10
rs7728741	rs7728741	SAR1B	5	133942492	14	0.145161290322581	358	599	957	0.374085684430512	8.62123840360212e-15	0.212137015129155	1	1.64204138401217e-22	7.4894737718666e-21	-0.822011107412127	1.55801634376259e-12	2.49683820927446e-10
kgp22729743	rs201444487	SORBS1	10	97133507	26	0.451612903225806	111	2	113	0.982300884955752	2.99735521193642e-24	4.29802418036898e-08	4.98459121491315e-06	2.49973749668235e-07	2.57111922117672e-06	3.09073572009485	1.78553168364009e-12	2.85736084573375e-10
rs923177	rs923177	SGPL1	10	72636450	23	0.266129032258065	79	0	79	1	0	1.63791848031934e-08	2.58422011500525e-06	1.36738196666522e-05	0.000108334484691872	2.97016517551656	1.9014986817782e-12	3.03860031858479e-10
kgp6027215	rs7111168	SLC37A2	11	124958844	20	0.241935483870968	91	0	91	1	0	5.2581050942495e-09	1.67333219505065e-06	2.35554654533375e-05	0.000179112356779994	2.97458106895802	1.91076188521297e-12	3.04905336725864e-10
rs3729845	rs3729845	TNNT2	1	201334795	10	0.0806451612903226	72449	76880	149537	0.485163631980392	2.0033350177981e-30	0.788796593494449	1	1.93839218804203e-37	1.53999072981892e-35	-0.154927582969834	1.98000043601185e-12	3.15504479149427e-10
kgp3630417	rs1781	SNX19	11	130780015	31	0.346774193548387	899	535	1434	0.626917712691771	9.16715815526334e-22	0.319704641670354	1	1.14173189797511e-14	2.44872309422117e-13	0.64784293034263	2.0039473760478e-12	3.1886674014897e-10
kgp20048570	rs200702563	SLC25A37	8	23429459	27	0.483606557377049	571	331	912	0.633037694013304	1.75083329699268e-15	0.294008466385122	1	2.14003903159942e-13	4.16120764311346e-12	0.700260230715071	2.07368843261023e-12	3.29495855632622e-10
kgp3201195	rs61748662	NA	5	117881816	30	0.258064516129032	127	677	805	0.157960199004975	1.62318414259408e-83	0.000371725371179767	0.00713636265288046	3.28168381223706e-21	1.33970197028716e-19	-2.19109130325526	2.12192495215986e-12	3.36682766488594e-10
exm530461	rs1051488	HLA-B	6	31322911	30	0.387096774193548	6109	3335	9463	0.646865734858111	4.36111740942526e-179	0.233741918341164	1	3.22273457921393e-12	5.67894805039398e-11	1.10259105725762	2.14396203928285e-12	3.39218400622126e-10
kgp3831111	rs1051488	HLA-B	6	31322911	30	0.387096774193548	6109	3335	9463	0.646865734858111	4.36111740942526e-179	0.233741918341164	1	3.22273457921393e-12	5.67894805039398e-11	1.10259105725762	2.14396203928285e-12	3.39218400622126e-10
kgp2309867	rs17450969	NCOA5	20	44693897	18	0.17741935483871	1	105	106	0.00943396226415094	1.46001991873052e-23	8.33781120782055e-09	1.90141126078159e-06	6.72969268366724e-07	6.53258383383366e-06	-3.08186896541857	2.1541202361203e-12	3.40344920804225e-10
rs3213709	rs3213709	PDE1C	7	31848706	24	0.241935483870968	1336	570	1922	0.700944386149003	9.62227919729661e-69	0.0873525382677461	0.864878145373247	0.000536798066695201	0.00304836862167679	1.37005240718373	2.17836438179678e-12	3.43690673308275e-10
kgp7619156	rs3189926	MIR548O2	8	29921288	12	0.145161290322581	2955	3522	6500	0.456229735988884	2.02400867834267e-12	0.601375221583255	1	1.43339481338699e-26	8.0004427999806e-25	-0.36535293111421	2.30233001384837e-12	3.62738408089021e-10
kgp4482646	rs199703495	FZD7	2	202902876	20	0.258064516129032	429	22	451	0.951219512195122	1.79544520798376e-81	1.09404096969909e-07	9.64995822249542e-06	1.43126699933836e-13	2.8182550407081e-12	3.32456759541058	2.49009455129643e-12	3.91770212972227e-10
rs10454087	rs10454087	FAM134C	17	40735641	17	0.25	0	93	93	0	0	2.47860239972833e-09	1.67333219505065e-06	2.24373173988076e-06	2.00193412585776e-05	-2.99410929151716	2.53304327417279e-12	3.97968453818844e-10
kgp2071096	rs200347595	JRKL	11	96125437	36	0.419354838709677	242	30	439	0.889705882352941	1.77678864019436e-37	9.33581486723994e-05	0.00219705458283239	4.8578369248696e-12	8.46964812955474e-11	2.70439115587338	2.6862501633536e-12	4.21447819746317e-10
kgp12468901	rs1813159	MPHOSPH10	2	71360723	11	0.0887096774193548	7	334	341	0.0205278592375367	9.49830825226582e-70	2.60678121492112e-10	1.60179337445009e-06	3.65708484350416e-10	5.2555053774129e-09	-3.37194406122821	2.84028165664162e-12	4.44990700946845e-10
kgp5933671	rs199572693	CEP44	4	175240933	32	0.435483870967742	376	21	397	0.947103274559194	1.27887109854437e-70	2.48392854137598e-07	1.76666460447579e-05	3.19542043833254e-14	6.61524667348016e-13	3.44541567570981	3.0403712114011e-12	4.75673719415016e-10
rs2240317	rs2240317	GCN1L1	12	120586193	18	0.19672131147541	141	2	143	0.986013986013986	8.27906175064398e-31	5.44554007912431e-09	1.69447055462085e-06	3.28071745498576e-06	2.8581892153329e-05	3.17244247712221	3.10363838899031e-12	4.84894801024678e-10
kgp7755704	rs8300	SMIM10L1	12	11324750	21	0.233870967741935	1331	1837	3180	0.420138888888889	2.90658471108961e-19	0.399917829025213	1	5.03033799562234e-21	1.9688974922069e-19	-0.555575924564055	3.16889263756881e-12	4.94400213454678e-10
rs440364	rs440364	MX2	21	42767733	14	0.112903225806452	1	130	131	0.00763358778625954	4.91627852798333e-29	1.249509512814e-09	1.67333219505065e-06	1.35775946944153e-06	1.25378135163499e-05	-3.11829282755731	3.18660325199428e-12	4.96471900262029e-10
kgp6539647	rs9933	SPARCL1	4	88401616	29	0.395161290322581	18759	19975	38779	0.484303196158414	6.68026536796048e-10	0.783058436829968	1	1.12803243936058e-15	2.61078912928043e-14	-0.196901172865639	3.29519574173538e-12	5.12677537484997e-10
rs2676	rs2676	ITGB5	3	124481987	17	0.169354838709677	890	1140	2033	0.438423645320197	3.26654934967384e-08	0.498731719556384	1	4.34742303341661e-64	5.93177013645955e-62	-0.500269200672295	3.38843104037414e-12	5.26452212403206e-10
rs1049334	rs1049334	CAV1	7	116200380	12	0.0967741935483871	5252	6221	11489	0.457770417501961	1.60645388146707e-19	0.610453411849722	1	7.68926462554972e-25	3.97119144008336e-23	-0.324283410970938	3.42097930001182e-12	5.30772993334244e-10
kgp4465194	rs1065560	RAB31	18	9860535	28	0.435483870967742	842	526	1371	0.615497076023392	1.64270887153163e-17	0.375387886391303	1	1.0136347221061e-26	5.69159707119423e-25	0.579921022243886	3.59023700962694e-12	5.56263277757136e-10
rs7338	rs7338	RNASEK-C17orf49	17	6917703	14	0.145161290322581	1449	1752	3211	0.452671040299906	9.4069623262533e-08	0.580694588889025	1	8.13883966802982e-103	1.71697329493917e-100	-0.358743096060551	3.6448154150226e-12	5.6393953424148e-10
rs498217	rs498217	PSMD13	11	249097	13	0.104838709677419	565	20	587	0.965811965811966	5.01220781229779e-112	4.79673231258028e-09	1.67333219505065e-06	3.08625973200542e-15	6.90393577859421e-14	3.40354565627459	3.7553102569194e-12	5.80234282731187e-10
kgp8407875	rs200155428	CRNKL1	20	20015192	29	0.362903225806452	99	3	104	0.970588235294118	5.13412758711295e-21	4.27247514663201e-07	2.63257792038349e-05	4.59210060080224e-08	5.18033342700773e-07	2.99030085685096	3.79299964312288e-12	5.85250440802514e-10
rs9277547	rs9277547	HLA-DPB1	6	33055367	32	0.338709677419355	61	0	61	1	0	1.46827987007839e-07	1.1673293899658e-05	1.3100957176772e-06	1.21236085821614e-05	2.82631998268913	3.85084795885253e-12	5.9335899360476e-10
kgp5947386	rs76586709	CDC42BPB	14	103408573	33	0.368852459016393	147	12	159	0.924528301886792	2.23436606475266e-26	1.17826329736521e-05	0.000372429612220233	8.25465358182156e-09	1.01558077346035e-07	3.00865501862107	3.85632373285128e-12	5.93386517244507e-10
rs610308	rs610308	PPP1R15A	19	49377319	27	0.408333333333333	1373	1890	3265	0.420778424762489	1.66738203919473e-19	0.403064252012085	1	1.26269305387202e-21	5.40079709411012e-20	-0.548622492804501	3.89462757904399e-12	5.98458410705773e-10
rs2288068	rs2288068	CYFIP2	5	156714137	17	0.169354838709677	117	1	119	0.991525423728814	3.4382545504454e-26	5.20571453769992e-09	1.67333219505065e-06	5.25394362530891e-06	4.44790481338501e-05	3.10409508161063	3.902905394129e-12	5.98908852397713e-10
kgp9782821	rs3107274	ACCS	11	44104885	27	0.352459016393443	34	314	350	0.0977011494252874	1.42392018375333e-50	1.18281042458323e-05	0.000373761421048839	3.87116819976114e-14	7.95538913478707e-13	-2.81684796032181	3.9216360083839e-12	6.00959870942769e-10
rs12925622	rs12925622	PKD1L2	16	81199429	23	0.254098360655738	1	113	114	0.0087719298245614	2.58282474975167e-25	4.47069398842082e-09	1.67333219505065e-06	2.59841819807601e-07	2.66674124185501e-06	-3.11347284218423	4.1106474537518e-12	6.29063835750378e-10
rs1135253	rs1135253	TRIM63	1	26377880	26	0.274193548387097	1122	1502	2629	0.427591463414634	1.37491047461924e-13	0.438726245587113	1	1.00358166537868e-12	1.84297078943803e-11	-0.523979433759721	4.67632155153182e-12	7.14654215828914e-10
exm1135071	rs55633823	CRIP1	14	105954705	25	0.25	4514	3513	8038	0.562352061791454	6.29062329771948e-29	0.677890919985393	1	2.02340163464087e-22	9.16174014197534e-21	0.294060421340091	4.74045888922332e-12	7.23468943829423e-10
rs2732839	rs2732839	TMEM182	2	103378560	7	0.0725806451612903	285	137	423	0.675355450236967	8.3157222556659e-13	0.154833744867805	1	3.96715310414332e-14	8.14517028456991e-13	0.969512672955554	4.76359215209025e-12	7.26010330445102e-10
kgp3991000	NA	TMEM173	5	138857925	16	0.17741935483871	1584	1106	2694	0.588847583643123	3.68368832040045e-20	0.515080786600631	1	1.17231774418888e-31	7.78902928256454e-30	0.402676298557591	4.88503466016609e-12	7.43507585097562e-10
kgp4952636	rs67551338	TSPAN9	12	3393100	5	0.040983606557377	150	283	444	0.346420323325635	2.24580840998239e-10	0.137804255233	1	8.14536438443151e-21	2.73350424908334e-19	-0.963624484476616	4.98652680621323e-12	7.57925010626874e-10
rs1673	rs1673	MYPN	10	69971332	35	0.425	2048	2394	4442	0.461053579468708	2.26179473250496e-07	0.63189032074975	1	2.13518022811994e-10	3.16086810035675e-09	-0.337509393588978	5.08708223949393e-12	7.72017479936181e-10
rs4921665	rs4921665	NA	8	19540437	27	0.266129032258065	1	59	62	0.0166666666666667	1.85753877936388e-13	9.57264438737055e-07	4.90543286492795e-05	2.30451383716085e-07	2.3788392926535e-06	-2.76142991538091	5.09302729577609e-12	7.72017479936181e-10
kgp22829923	rs200865311	NA	12	93710030	29	0.443548387096774	76	0	78	1	0	2.28674802098914e-08	3.22592937582405e-06	1.16813299051219e-05	9.38090598588972e-05	2.87864542549184	5.10482500731998e-12	7.72760131513492e-10
kgp6903505	rs2280796	VASH1	14	77246758	20	0.274193548387097	660	972	1634	0.404411764705882	1.37783571786812e-14	0.327483406781557	1	2.31158272061421e-20	7.44946767443048e-19	-0.624840693382093	5.18637741991916e-12	7.84045882023407e-10
kgp2257183	rs199835499	PCM1	8	17885828	18	0.17741935483871	142	11	153	0.928104575163399	7.77948741287313e-26	9.50772047217358e-06	0.000312791438265164	3.11609934143549e-06	2.72281940895166e-05	2.70909731415412	5.69688532269251e-12	8.60060773380074e-10
rs2290148	rs2290148	MADD	11	47346145	14	0.114754098360656	12	300	312	0.0384615384615385	2.30111394987594e-59	1.76816256992112e-08	2.75658773418194e-06	1.06937553463482e-10	1.64165338344241e-09	-3.21722594097821	5.85711339219831e-12	8.83060352885673e-10
rs9277437	rs9277437	HLA-DPB1	6	33052250	32	0.338709677419355	99	3	102	0.970588235294118	5.13412758711295e-21	4.27247514663201e-07	2.63257792038349e-05	3.14526129266195e-08	3.62593567977762e-07	2.96789129613551	6.03381111041773e-12	9.08477850254025e-10
kgp9508450	rs200141019	BLOC1S4	4	6719096	31	0.395161290322581	79	1	80	0.9875	7.3789597898984e-18	1.46399517776997e-07	1.1673293899658e-05	7.20266032289801e-07	6.95133978953248e-06	2.9532429959395	6.46054004009987e-12	9.70742564315519e-10
rs11211066	rs11211066	UROD	1	45479772	27	0.233870967741935	1338	98	1446	0.931754874651811	1.78256375381394e-234	5.95401991284242e-07	3.34992119857663e-05	4.25455559820107e-26	2.33282094033521e-24	3.19682371003026	6.46468445794838e-12	9.70742564315519e-10
kgp14244722	rs201145049	KLF11	2	10192851	28	0.5	623	36	659	0.945371775417299	2.45561939482162e-115	1.46673863234102e-07	1.1673293899658e-05	1.14757922168978e-17	3.07026091267469e-16	3.40773738907502	6.54381712537381e-12	9.81309764905454e-10
kgp7109714	rs79821899	AP3M1	10	75883134	24	0.316666666666667	1300	49	1353	0.963676797627873	7.17017799381558e-254	2.61634888073302e-09	1.67333219505065e-06	1.30806065338963e-23	6.36805538429841e-22	3.75647526079942	6.59739608763781e-12	9.88021804461481e-10
kgp18369593	rs200543459	ASTN2	9	119467996	38	0.338709677419355	60	0	63	1	0	1.68420338038404e-07	1.29310803749568e-05	6.58029457898344e-07	6.39698514916015e-06	2.79219643442111	6.64082609924115e-12	9.93198050249657e-10
kgp300382	rs2297430	GMEB2	20	62229244	26	0.274193548387097	3	91	94	0.0319148936170213	2.87591578736788e-19	5.08030840556973e-07	2.94868470254882e-05	2.46744098923197e-08	2.87919520431006e-07	-2.93177641291516	6.98975677123518e-12	1.04399007135169e-09
rs1966151	rs1966151	UGT2B4	4	70346127	24	0.225806451612903	282	16	298	0.946308724832215	3.48565120315552e-53	4.93908216234868e-07	2.86968871279201e-05	5.00791205751577e-06	4.25215120657104e-05	3.47153941795953	7.02999631611664e-12	1.04720807534366e-09
kgp374427	rs28408648	MOB3A	19	2085347	31	0.298387096774194	2	79	95	0.0246913580246914	3.05494808014508e-17	4.74741926714024e-07	2.76119369836474e-05	1.59558500912083e-08	1.9041839743048e-07	-2.89765935313082	7.02999886322471e-12	1.04720807534366e-09
kgp4071996	rs62039284	SRL	16	4242015	21	0.169354838709677	3203	3736	6949	0.461593889609454	1.69720995827953e-10	0.634758810366159	1	2.29361186381125e-24	1.15838774113677e-22	-0.31147862863915	7.08114222982132e-12	1.05342570064354e-09
rs15045	rs15045	MTFR1L	1	26158962	25	0.282258064516129	2518	3213	5735	0.439364857790961	4.84746635059762e-20	0.50164509743029	1	2.60050453928862e-100	5.29651851802019e-98	-0.445372065599019	7.09318234933454e-12	1.05381735646214e-09
rs1656402	rs1656402	EIF4E2	2	233426526	31	0.346774193548387	110	6	117	0.948275862068966	1.14049597242992e-21	3.10242332426524e-06	0.000126605996642693	1.33617789602927e-08	1.60910178362932e-07	2.93198957374896	7.39968649790477e-12	1.09789785628516e-09
rs5746151	NA	SOD2	6	160101320	10	0.0806451612903226	3657	4267	7926	0.461509338717819	7.84222855827832e-12	0.634107635036126	1	2.1267471652599e-32	1.44825664104811e-30	-0.359841173309913	7.47896018911417e-12	1.10819195818065e-09
kgp1859523	NA	HCN4	15	73614120	27	0.298387096774194	124	5	129	0.961240310077519	2.7732116692363e-25	5.2539698011274e-07	3.03689214201389e-05	1.19962096005628e-07	1.28806902310741e-06	2.98231565009541	7.51323442614237e-12	1.11179989486984e-09
rs2241378	rs2241378	SLC7A10	19	33702245	32	0.475409836065574	1	101	102	0.00980392156862745	1.09875785042876e-22	1.15607446653484e-08	2.17067775698975e-06	3.3459670406176e-07	3.3864765801408e-06	-3.0046124703873	7.56833595320565e-12	1.11847624469406e-09
rs2070410	rs2070410	TIAM1	21	32499473	36	0.419354838709677	0	60	61	0	0	9.83585747472227e-08	8.7680839570919e-06	7.06388044364232e-08	7.80062980379351e-07	-2.78111019321681	7.82277538948718e-12	1.15455507131799e-09
rs17541818	rs17541818	PTGES3	12	57058609	6	0.0483870967741935	20	574	594	0.0336700336700337	5.64107525852035e-114	1.13454475328706e-09	1.67333219505065e-06	1.27232777110651e-17	3.39105774254939e-16	-3.17250539780118	7.85693513057204e-12	1.15807088595616e-09
rs3819331	rs3819331	PTS	11	112099410	13	0.125	32	598	760	0.0507936507936508	3.3023513728986e-112	3.10537801536433e-08	3.9984418997829e-06	1.46654863708022e-18	4.15905767913231e-17	-3.14294895364141	8.10737636177878e-12	1.19341432331992e-09
rs2302929	rs2302929	DDX1	2	15735648	18	0.17741935483871	953	1239	2193	0.434762773722628	1.14831893767104e-09	0.477947400178912	1	1.56687185914283e-16	3.86014923380646e-15	-0.470273831970144	8.27370658204058e-12	1.21630001485589e-09
rs820388	rs820388	ITGB4	17	73746370	27	0.459677419354839	219	15	235	0.935897435897436	3.43167407261639e-40	2.84316439732435e-06	0.000119320659094173	5.48431722633929e-10	7.69769722709595e-09	2.90802564198916	8.29261946932898e-12	1.21748261199768e-09
kgp366306	rs10109117	MYOM2	8	2024447	34	0.435483870967742	115	5	120	0.958333333333333	2.51441485751312e-23	9.286630378236e-07	4.76977686827142e-05	3.11957350346788e-08	3.59817363939943e-07	2.94540756128266	8.3897047703284e-12	1.23012399001595e-09
kgp22832917	rs200547612	KRBA1	7	149420820	24	0.32258064516129	89	1	90	0.988888888888889	4.70370709682715e-20	5.83642889553067e-08	6.07906914407093e-06	2.17992520122588e-06	1.94826249434596e-05	2.96900873985751	8.58519303743662e-12	1.25714160007013e-09
kgp6580481	rs55694913	TNS1	2	218694512	27	0.282258064516129	374	12	386	0.968911917098446	2.10561072876439e-75	4.15370091942061e-09	1.67333219505065e-06	5.82429652218558e-13	1.08957531131468e-11	3.55997052762878	8.60798660255259e-12	1.25883375877016e-09
rs13439459	rs13439459	EPHX2	8	27394366	17	0.137096774193548	661	968	1639	0.405770411295273	3.41318443912752e-14	0.334564490739908	1	1.89559562057519e-16	4.63938434382417e-15	-0.648680372103011	8.64422689495708e-12	1.26248539344601e-09
kgp6895694	rs11555236	SIRT3	11	233212	22	0.290322580645161	566	772	1343	0.423019431988042	2.09029292513156e-08	0.418738027500443	1	7.06204405249613e-19	2.0505188563002e-17	-0.537156692567334	8.85924435688665e-12	1.29220384486776e-09
kgp5919739	rs201491182	NA	15	89051940	33	0.443548387096774	75	1	76	0.986842105263158	5.58489864592649e-17	2.2674621943061e-07	1.61887262591567e-05	3.27267501751597e-07	3.31529259777662e-06	2.90270128834499	8.95410953462894e-12	1.30434245782722e-09
kgp7478969	rs7250749	SNAPC2	19	7986685	21	0.169354838709677	131	3	134	0.977611940298508	5.26113142492288e-28	4.03060318178543e-08	4.75649986461586e-06	1.21083509690091e-06	1.12674653227147e-05	3.05374165470208	9.01193542809576e-12	1.31106104760427e-09
rs3744768	rs3744768	RPA1	17	1800886	22	0.209677419354839	729	166	896	0.814525139664804	9.90822394492211e-79	0.00300111210425659	0.0446816291758138	1.49002028173787e-26	8.31235418128865e-25	1.88119193603679	9.43679919813559e-12	1.37108981345674e-09
kgp138195	rs13160562	ERAP1	5	96111371	30	0.274193548387097	862	337	1200	0.718932443703086	9.8292068813952e-52	0.0595117761616863	0.645791840127104	4.41114500988839e-21	1.75163581711343e-19	1.23953001677604	9.9216207621936e-12	1.43966315774731e-09
kgp2006840	rs2824363	CXADR	21	18940818	24	0.290322580645161	69	0	115	1	0	5.21777744614682e-08	5.58791041603601e-06	1.40963459395911e-05	0.000111453463590697	2.8210149101704	1.04798181153588e-11	1.51869240010671e-09
rs1483895	rs1483895	FRMD4B	3	69362706	19	0.204918032786885	0	78	115	0	0	1.18590857639505e-08	2.17067775698975e-06	2.06669752239393e-06	1.85535708012957e-05	-2.84682365438572	1.08201345737239e-11	1.56598381776298e-09
kgp22834532	rs199754303	PNPT1	2	55862804	23	0.358333333333333	231	13	246	0.94672131147541	7.08281077628513e-44	4.83774181661341e-07	2.812266934598e-05	3.15393065665763e-10	4.57350565901344e-09	3.10498673375078	1.09007468817576e-11	1.57561505250901e-09
kgp22808840	rs200822054	KANK1	9	744195	29	0.401639344262295	63	0	64	1	0	1.12211895134155e-07	9.65435982559762e-06	4.1908333896585e-06	3.59269270918761e-05	2.78550219135388	1.11172068670731e-11	1.60165394809675e-09
rs719802	rs719802	TTC12	11	113234679	36	0.403225806451613	190	16	206	0.922330097087379	1.85928307271564e-33	1.30322015338076e-05	0.00041042092094943	7.59401648461738e-12	1.30452649379978e-10	2.94354151109104	1.11237883558228e-11	1.60165394809675e-09
exm2249571	rs719802	TTC12	11	113234679	36	0.403225806451613	190	16	206	0.922330097087379	1.85928307271564e-33	1.30322015338076e-05	0.00041042092094943	7.59401648461738e-12	1.30452649379978e-10	2.94354151109104	1.11237883558228e-11	1.60165394809675e-09
kgp3517172	rs2311802	KCNAB2	1	6157434	34	0.491803278688525	257	21	278	0.924460431654676	4.11340514119126e-45	6.12834811823844e-06	0.000223396536350495	1.12972720655341e-11	1.90993120552541e-10	2.99430421482215	1.12105151568179e-11	1.61206920136937e-09
kgp10615042	rs7628052	PARP9	3	122247606	22	0.225806451612903	480	11	499	0.977596741344195	5.1498147729045e-99	2.42923667779056e-10	1.60179337445009e-06	4.76963492760891e-13	8.99788657108032e-12	3.64908867968704	1.20847060670794e-11	1.73554970978749e-09
kgp12271782	rs414624	TMEM30A	6	75964688	7	0.0725806451612903	368	562	930	0.395698924731183	2.47204313151453e-10	0.293649997043969	1	7.37071415274719e-36	5.620608573116e-34	-0.642577554147701	1.22303241673057e-11	1.75421371731316e-09
rs3087711	rs3087711	BBS10	12	76738542	24	0.225806451612903	415	209	627	0.665064102564103	2.27600888348712e-16	0.183183661550696	1	4.92541051672694e-13	9.27769440194639e-12	0.863435206864841	1.23997698542385e-11	1.77624324689487e-09
rs4283165	rs4283165	TNFAIP2	14	103603495	26	0.360655737704918	868	522	1390	0.624460431654676	2.17014063941565e-20	0.329771729683095	1	7.59477375083016e-19	2.20120712954203e-17	0.629882275206052	1.2429520690752e-11	1.7782310444164e-09
kgp22823786	rs201215909	NEDD4	15	56119985	30	0.32258064516129	184	20	204	0.901960784313726	3.63074245619973e-30	6.0176829013888e-05	0.00147829131274907	1.28455911971545e-09	1.73306410442641e-08	2.72617645347602	1.24699905488049e-11	1.78174533326164e-09
rs2965224	rs2965224	ZNF677	19	53746640	27	0.352459016393443	79	0	79	1	0	1.63791848031934e-08	2.58422011500525e-06	2.46071788632426e-05	0.000186350471623881	2.84158815570789	1.25801389534408e-11	1.79519384148336e-09
kgp5396992	rs905740	NA	15	78844386	34	0.5	11	99	110	0.1	1.08471515535706e-16	9.45843163293843e-05	0.00220113007063177	1.49889612703589e-08	1.79387119818975e-07	-2.4455821957275	1.2640131167744e-11	1.80145991528076e-09
rs9907595	rs9907595	PLXDC1	17	37228765	16	0.17741935483871	526	27	554	0.951175406871609	1.55257197721911e-99	7.77132379252193e-08	7.55024883988123e-06	5.67470999211018e-15	1.2464333594435e-13	3.15175760196197	1.27654861767517e-11	1.81701367410384e-09
rs7229	rs7229	MIR548AZ	14	64692825	28	0.403225806451613	1383	1806	3194	0.433678269049859	7.84873084375381e-14	0.47096008256348	1	3.84788376468955e-24	1.93118252383747e-22	-0.47106805392973	1.27967145130676e-11	1.81914715704801e-09
kgp301220	rs200903773	TECRL	4	65150200	24	0.258064516129032	824	34	858	0.96037296037296	8.31873484307035e-160	7.81335204764532e-09	1.81633334029073e-06	3.71630149291289e-19	1.09986814593422e-17	3.54268881452012	1.30534109140974e-11	1.85328655335513e-09
kgp22733916	rs77593303	NA	17	1324586	20	0.451612903225806	824	93	918	0.898582333696837	2.12512324587972e-128	2.21088917831206e-05	0.000639368712434969	1.54148500588186e-27	8.93774070180569e-26	2.61861690211386	1.31725664072557e-11	1.86783656827948e-09
kgp6396061	rs2292486	POMGNT1	1	46658910	3	0.025	6	322	328	0.0182926829268293	9.32807294026578e-68	1.56991333777241e-10	1.60179337445009e-06	3.52924155760309e-07	3.55814633500763e-06	-3.01478315857489	1.32963271899514e-11	1.88300198712813e-09
kgp10864811	rs218226	LTBP1	2	33335847	31	0.443548387096774	5	123	915	0.0390625	4.57624808789517e-25	3.27300526637401e-07	2.16053064195178e-05	4.26355483411318e-09	5.46082108983945e-08	-3.13227365923002	1.44581136244705e-11	2.04494682855201e-09
rs7446	rs7446	KPNA3	13	50275515	24	0.338709677419355	419	602	1023	0.410381978452498	1.22759023796748e-08	0.356815145024858	1	8.34052917904683e-15	1.80856770932409e-13	-0.611412529785973	1.48582553412057e-11	2.09889251364674e-09
kgp11394752	rs8465	CD164	6	109688538	40	0.467741935483871	4233	4679	8917	0.474977558348294	2.4312286230591e-06	0.721070993204402	1	2.31838727611913e-28	1.3792126535893e-26	-0.24887863312279	1.49074405815555e-11	2.10318827952877e-09
kgp3332470	rs201533619	KCNK1	1	233807888	29	0.286885245901639	1401	953	2355	0.595157179269329	3.16933032040486e-20	0.479291881854256	1	2.66974674676082e-18	7.45054884335194e-17	0.436200979903597	1.50090010522201e-11	2.11485320486754e-09
kgp1922034	rs1775245	APBB1IP	10	26781355	18	0.225806451612903	0	86	86	0	0	4.77124351144862e-09	1.67333219505065e-06	4.07778740639382e-06	3.50328817596622e-05	-2.86475258157648	1.51310459582491e-11	2.12937156814456e-09
kgp9525578	rs202192328	CACNB2	10	18803035	35	0.42741935483871	62	0	62	1	0	1.28242165867606e-07	1.05552442472368e-05	2.65909567068652e-06	2.35044501720432e-05	2.7646779330824	1.52411301043343e-11	2.14217238931935e-09
kgp8272172	rs2241526	OBSL1	2	220427680	28	0.403225806451613	289	44	333	0.867867867867868	8.91905471397178e-41	0.000295316724666059	0.00572540316668258	2.46015240016115e-11	4.02139605816507e-10	2.23756366670508	1.55034789498059e-11	2.17631542851787e-09
rs1689512	rs1689512	RPL41	12	56510637	14	0.129032258064516	826	417	1244	0.664521319388576	5.68487473664829e-31	0.177742311462458	1	4.51789280852881e-23	2.13812569671059e-21	0.850537286085413	1.56425106528155e-11	2.1930839090468e-09
kgp10791968	rs200891225	B3GNTL1	17	80902144	39	0.475806451612903	80	3	83	0.963855421686747	7.29927206672575e-17	2.28693807827732e-06	9.98374136900333e-05	2.91319819591619e-09	3.79725927282444e-08	2.86304040347373	1.57610804621519e-11	2.20694529171282e-09
rs9940062	rs9940062	NA	16	58471219	25	0.330645161290323	410	49	459	0.893246187363834	2.30598784017833e-63	5.03634595243844e-05	0.00128308272365739	6.43234507090599e-12	1.11247691036419e-10	2.71327736171776	1.5855839087254e-11	2.21744206561073e-09
rs2919883	rs2919883	NA	2	88396080	29	0.298387096774194	98	4	102	0.96078431372549	3.31107974226823e-20	1.37939009588718e-06	6.6005672166289e-05	5.76279676774501e-08	6.42081255145013e-07	2.89251988449977	1.60909653886643e-11	2.24751863196779e-09
kgp22753809	rs200502331	ERAP1	5	96109843	14	0.129032258064516	2178	1564	3743	0.582041688936398	1.23320891187695e-23	0.554740723420062	1	7.60261835980944e-62	1.01145523594519e-59	0.396311455942866	1.64783220531184e-11	2.29875670783353e-09
kgp2985467	rs1371767	NA	8	2149435	22	0.225806451612903	95	0	95	1	0	3.58464364981138e-09	1.67333219505065e-06	6.2375531276664e-05	0.000438268018165458	2.82681298900664	1.67682598765807e-11	2.33629411862509e-09
kgp4680652	rs201301779	ZRANB1	10	126674471	15	0.201612903225806	419	19	440	0.95662100456621	4.93678979398487e-81	4.9738617337667e-08	5.5056520890963e-06	4.7466137717366e-13	8.95802303528828e-12	3.16213859784322	1.68280374982253e-11	2.34171026155428e-09
rs3817348	rs3817348	METTL4	18	2571233	16	0.180327868852459	91	0	92	1	0	5.2581050942495e-09	1.67333219505065e-06	5.97926445635664e-05	0.000421760093445671	2.88313584423212	1.74194617293214e-11	2.42100260908013e-09
kgp480904	rs201402609	WSB1	17	25626994	30	0.409836065573771	210	10	220	0.954545454545455	4.83534938535757e-41	2.18386562559474e-07	1.60048306768672e-05	1.77389412994688e-10	2.65090208693503e-09	3.22024562432922	1.76321131564514e-11	2.44752083740482e-09
rs799265	rs799265	OS9	12	58112189	36	0.442622950819672	4531	5064	9596	0.472225117248567	5.60024633369267e-08	0.702902935773067	1	1.04374962903816e-18	3.00027799447922e-17	-0.24663376471374	1.79084703724728e-11	2.48280550881734e-09
rs4984705	rs4984705	LMF1	16	943107	23	0.298387096774194	68	0	68	1	0	5.90432711011353e-08	6.07906914407093e-06	1.87719598190375e-05	0.00014500140430654	2.79204828240326	1.79771279988339e-11	2.48924336023408e-09
kgp12438745	rs2294752	SMAP2	1	40879952	22	0.209677419354839	5	123	128	0.0390625	4.57624808789517e-25	3.27300526637401e-07	2.16053064195178e-05	1.25262514862573e-08	1.51320035747928e-07	-2.93143210355749	1.95575743592344e-11	2.70474009842153e-09
rs1880040	rs1880040	POPDC2	3	119378872	30	0.387096774193548	11700	9520	21251	0.551366635249764	1.37329942987454e-50	0.750540688043894	1	3.82542410619546e-18	1.0539666395051e-16	0.209426340050824	1.96965509913828e-11	2.72060128490098e-09
rs754914	rs754914	PHLDB2	3	111651285	22	0.241935483870968	2	122	125	0.0161290322580645	1.17710654617006e-26	1.13496492332146e-08	2.15855298319983e-06	1.29890608006067e-07	1.38892190806029e-06	-3.10205587230843	1.99178815329897e-11	2.7477845927654e-09
kgp8576533	rs3742676	FOXN3	14	89878865	19	0.153225806451613	2	102	204	0.0192307692307692	2.79440890061929e-22	5.46493483218328e-08	5.83586272546398e-06	8.28166127110066e-07	7.91968324729977e-06	-2.94105241205948	2.07708390010642e-11	2.86172221236274e-09
kgp4205275	rs62454267	USP42	7	6155166	27	0.282258064516129	98	3	102	0.97029702970297	8.49150196473599e-21	4.65717921985382e-07	2.71016811923304e-05	8.61658348173608e-07	8.2182178086341e-06	2.9247129109795	2.07948748514843e-11	2.86172221236274e-09
rs2273028	rs2273028	SHMT1	17	18239012	34	0.354838709677419	10	87	98	0.103092783505155	1.19444942033935e-14	0.000142774649449737	0.0031378489761349	1.24028526585088e-08	1.49877837627417e-07	-2.45138651494106	2.16410085371248e-11	2.97112261586973e-09
rs1043595	rs1043595	CALU	7	128410012	28	0.290322580645161	5204	5779	11005	0.47382318128016	4.32330413010024e-08	0.713324349627856	1	6.88166465637487e-17	1.74093061157885e-15	-0.247595784478142	2.16428856860355e-11	2.97112261586973e-09
kgp4812732	rs1802073	SFRP4	7	37947164	26	0.360655737704918	2118	1376	3497	0.606182026330853	4.74724693672848e-36	0.418209607778396	1	6.23806099447786e-49	6.64937908444509e-47	0.525687726306022	2.16761562320892e-11	2.97204776146711e-09
kgp2091400	rs6789958	PLS1	3	142413407	32	0.32258064516129	0	56	56	0	0	1.68420338038404e-07	1.29310803749568e-05	1.49325223113721e-07	1.5844853171544e-06	-2.69748844060747	2.17643464890579e-11	2.98049155709568e-09
rs10434809	rs10434809	BTNL9	5	180487137	21	0.459677419354839	918	558	1487	0.621951219512195	9.2414767593497e-21	0.343411538771598	1	2.18018886570721e-21	9.13672864708275e-20	0.635079305403375	2.18446856040739e-11	2.98784088079165e-09
rs3819294	rs3819294	HLA-B	6	31322487	10	0.0967741935483871	42	1377	1419	0.0295983086680761	1.07126267947e-274	1.38957587976454e-10	1.60179337445009e-06	5.90703907948903e-24	2.92531617013422e-22	-3.31318274752004	2.21668124917169e-11	3.02820284795381e-09
rs3821296	rs3821296	TANC1	2	160086692	31	0.298387096774194	1011	628	1644	0.616839536302624	3.88411321048974e-21	0.367129125252526	1	2.65746044003694e-11	4.32372866365924e-10	0.594936348089419	2.22263348395871e-11	3.02857439651088e-09
rs10069656	rs10069656	COMMD10	5	115428444	12	0.129032258064516	2	160	162	0.0123456790123457	5.86270520932333e-35	1.03808777321005e-09	1.65979705492233e-06	1.12190384991946e-06	1.04975777617682e-05	-3.05157876994243	2.22418646438706e-11	3.02857439651088e-09
rs9273448	rs1049225	HLA-DQB1	6	32627747	26	0.274193548387097	2700	259	2960	0.912470429199054	0	4.51934717168169e-06	0.000171447023203508	4.64565610450688e-17	1.19167940651903e-15	3.76019930281908	2.22506403171617e-11	3.02857439651088e-09
kgp12179375	rs45542931	RAB5A	3	20025925	21	0.233870967741935	727	416	1143	0.636045494313211	4.7587712571308e-20	0.28119817745307	1	1.32988045184471e-15	3.06151270480158e-14	0.687688761153677	2.2306140227603e-11	3.03244396637875e-09
kgp2965532	rs4679	NDUFA8	9	124914613	30	0.467741935483871	9379	9924	19326	0.485883023364244	9.02195192260246e-05	0.793937536473591	1	1.77529817827377e-14	3.75093909576767e-13	-0.160484230704278	2.24519394433151e-11	3.0485651593214e-09
rs906303	rs906303	NCOR2	12	124968359	16	0.129032258064516	89	0	89	1	0	6.40436297025106e-09	1.75837436256746e-06	5.45525509293506e-05	0.000387998524133705	2.86493815521847	2.25704715222636e-11	3.06094941879415e-09
rs11640115	rs11640115	WDR24	16	735794	18	0.193548387096774	4	143	147	0.0272108843537415	5.13786925271939e-30	3.52807801584795e-08	4.33909110574357e-06	2.99335910475698e-07	3.05054664223869e-06	-2.99829670132872	2.27945935498519e-11	3.08760625085177e-09
rs4666122	rs4666122	TRMT61B	2	29092850	31	0.491935483870968	339	501	845	0.403571428571429	2.77567656981244e-08	0.328677952895904	1	3.16528659672292e-13	6.06973334062622e-12	-0.659979239136197	2.37942208648223e-11	3.21911669236401e-09
kgp11035944	rs72638944	ANK1	8	41513071	3	0.0241935483870968	318	140	458	0.694323144104803	1.3321180644259e-16	0.107189213273944	0.99936379841429	1.51826555477497e-53	1.75155620438612e-51	1.03454973217909	2.42177267083443e-11	3.27246048958833e-09
kgp4831361	rs17832891	ACTR10	14	58678057	5	0.0403225806451613	530	308	841	0.632458233890215	2.27018372966792e-14	0.299683472552816	1	1.10841979114469e-37	8.88798747344508e-36	0.673319767149921	2.44610266601447e-11	3.30135446562579e-09
rs3736286	rs3736286	ZFYVE19	15	41105658	28	0.338709677419355	29	235	264	0.109848484848485	1.70445820641408e-36	3.82521660942408e-05	0.0010103767144251	1.65405583577822e-12	2.98561609287587e-11	-2.64491730957032	2.45560226464935e-11	3.31018731270783e-09
exm-rs1656402	rs1656402	EIF4E2	2	233426526	30	0.338709677419355	105	6	111	0.945945945945946	1.3815492551464e-20	4.54167583480424e-06	0.000172110462454253	3.44659306149547e-08	3.94974275957773e-07	2.86148684021389	2.46665248051121e-11	3.3210866690729e-09
exm453720	rs41271083	NNT	5	43653243	6	0.0483870967741935	885	1141	2027	0.436821322803554	1.46794911191183e-08	0.489552517788789	1	2.78964609142387e-83	4.74918168938149e-81	-0.435491344835066	2.49677337842191e-11	3.35760568848526e-09
rs3170545	rs3170545	ATF5	19	50436715	37	0.42741935483871	997	635	1637	0.610906862745098	4.03214352258795e-19	0.3956090790259	1	8.9106421941642e-19	2.57459411552818e-17	0.556052070660472	2.51681487523371e-11	3.3804988288211e-09
kgp22757308	rs200102006	NA	3	158548413	31	0.411290322580645	58	0	58	1	0	2.22884626458782e-07	1.60048306768672e-05	2.33482624687153e-06	2.07940241830616e-05	2.71291506374598	2.66786175974157e-11	3.57908831528444e-09
rs9277409	rs9277409	HLA-DPB1	6	33051624	32	0.338709677419355	171	13	186	0.929347826086957	5.56924764182537e-31	5.75601183095826e-06	0.000210577545821014	2.43780056334916e-10	3.58941139729722e-09	2.87952472841506	2.71366697114152e-11	3.6361839008047e-09
kgp965365	rs74253696	SGCA	17	48250813	24	0.225806451612903	220	23	243	0.905349794238683	2.95704991228759e-36	3.72863037496605e-05	0.00098509710991438	8.29249320340983e-10	1.13950575152842e-08	2.77378639243964	2.71809213689037e-11	3.63776202120024e-09
rs1133026	rs1133026	HSPB8	12	119632347	24	0.241935483870968	9789	8204	18036	0.54404490635247	3.51813336949505e-32	0.800502468554905	1	6.11184592066631e-16	1.44440713087139e-14	0.169142289921189	2.79542053498828e-11	3.73679007552968e-09
rs859063	rs859063	SLC44A3	1	95358096	28	0.435483870967742	155	10	165	0.939393939393939	3.62613512405783e-29	2.85090218792663e-06	0.000119475519300988	2.86798029669208e-09	3.73962464015187e-08	2.90272941578952	2.93297736260349e-11	3.91599671226273e-09
kgp5451306	rs3750935	NA	11	11981984	19	0.217741935483871	916	262	1189	0.777589134125637	1.0449217065762e-80	0.0114934698881596	0.155232517105334	0.000294541958570751	0.00178223897796659	2.37277681762794	3.287556873145e-11	4.3841919158298e-09
kgp19312409	rs200861573	NA	20	61441445	32	0.426229508196721	81	2	83	0.975903614457831	1.11299952532085e-17	5.81628195052176e-07	3.27406986983642e-05	2.10753898665383e-07	2.18983876528117e-06	2.84025736697998	3.33799377052349e-11	4.44616007341309e-09
rs12670487	rs12670487	ESYT2	7	158526495	8	0.0806451612903226	473	266	740	0.640054127198917	3.513756378031e-14	0.266448483070878	1	1.24943687189144e-26	6.99110481464933e-25	0.708187401940244	3.35529555514582e-11	4.46389795828308e-09
rs2039744	rs2039744	ACTN2	1	236896619	15	0.153225806451613	492	276	770	0.640625	8.61811027284118e-15	0.266921274748959	1	6.81787685862815e-19	1.98064980732242e-17	0.701276673437496	3.44800181698572e-11	4.58179316178814e-09
rs3810406	rs3810406	ZNF223	19	44556381	24	0.360655737704918	0	62	62	0	0	7.59583703895684e-08	7.38616028736064e-06	1.01178547225435e-06	9.5412247328843e-06	-2.71828295295286	3.48281135815588e-11	4.62256550166613e-09
kgp11852208	rs2562632	NA	19	20736677	29	0.346774193548387	1	64	66	0.0153846153846154	1.46958554431911e-14	5.12166049319148e-07	2.96347318412867e-05	2.70649519711095e-08	3.14210376184443e-07	-2.77300285760691	3.57814571286075e-11	4.74347790242202e-09
rs2287988	rs2287988	ERAP2	5	96237326	27	0.42741935483871	300	43	344	0.87463556851312	1.85959875161532e-43	0.000192653929651476	0.00404367494839018	4.9502103816968e-12	8.62533157501439e-11	2.3104161179789	3.58724374968727e-11	4.74991778770647e-09
kgp22807907	rs2071071	LRRC23	12	7014962	28	0.32258064516129	76	1	78	0.987012987012987	3.3667672309787e-17	2.0288806909627e-07	1.5081301592677e-05	1.55558457428387e-06	1.42482897801536e-05	2.83316395535229	3.6099367638396e-11	4.77432250632009e-09
rs1803898	rs1803898	ACSL1	4	185701549	31	0.379032258064516	1475	1765	3248	0.455246913580247	3.83012499206193e-07	0.59637676612692	1	1.96992830707058e-14	4.14639926640448e-13	-0.371354263957694	3.68151095910154e-11	4.86324124573767e-09
rs6937	rs6937	PRKAB2	1	146626922	18	0.161290322580645	728	452	1187	0.616949152542373	1.18924703637262e-15	0.366820741192816	1	7.9388561444947e-20	2.46825052818844e-18	0.594089760052585	3.77991427605614e-11	4.98734979038644e-09
kgp6675507	rs12146787	PLBD2	12	113807039	10	0.0833333333333333	7	333	340	0.0205882352941176	1.56698267047912e-69	2.67795960185244e-10	1.60179337445009e-06	3.16335471773771e-09	4.10517835357946e-08	-3.1435297249588	3.90237919100698e-11	5.14287667031297e-09
kgp10467208	rs76604555	ITPR1	3	4856285	15	0.122950819672131	115	1	116	0.991379310344828	9.42295153583435e-26	6.07584585750166e-09	1.75837436256746e-06	2.85827814937991e-05	0.000214184439289275	2.97078647344461	3.94545728212694e-11	5.19353848112644e-09
kgp9932297	rs200084429	NA	18	33292592	35	0.411290322580645	84	3	158	0.96551724137931	9.74640479835647e-18	1.53653207537605e-06	7.18073938605029e-05	1.20810100379623e-07	1.29665109174336e-06	2.81133956014345	3.99548596257637e-11	5.25321992403527e-09
rs4650	rs4650	RGL1	1	183896961	40	0.409836065573771	762	986	1750	0.435926773455378	9.61952351950096e-08	0.48574026030521	1	2.99937864701814e-11	4.85535254391578e-10	-0.454426197530146	4.1565131156757e-11	5.45852988532229e-09
kgp10203881	rs199621567	ZNF805	19	57768899	24	0.290322580645161	96	3	101	0.96969696969697	2.32294155442406e-20	5.5460850830298e-07	3.1329926928946e-05	1.3961045190911e-06	1.2879159040483e-05	2.88364932702118	4.37630175365552e-11	5.74043703096594e-09
kgp9436338	rs7510	NCKAP1	2	183789649	26	0.241935483870968	732	1007	1767	0.42093156986774	5.01345999162198e-11	0.406027629982681	1	1.30128945239244e-14	2.7813479194238e-13	-0.562959542488084	4.48614186826331e-11	5.87763288985797e-09
kgp3995366	rs200432382	CCDC6	10	61549658	24	0.311475409836066	590	28	618	0.954692556634304	9.20045193161366e-113	3.66381477538537e-08	4.3708256777281e-06	1.83062625264217e-16	4.48625580444051e-15	3.39185547384281	4.56375082382935e-11	5.972329057072e-09
kgp1406251	rs200592411	UTP23	8	117786658	27	0.395161290322581	238	17	255	0.933333333333333	3.50857562183413e-43	3.0030229289667e-06	0.000122728430683272	7.51323721442039e-11	1.16942174900566e-09	2.9254313553558	4.61350155474729e-11	6.03039024694039e-09
kgp2464023	rs67921553	GOLGA3	12	133347170	21	0.233870967741935	102	2	104	0.980769230769231	2.79440890061929e-22	8.99553043110053e-08	8.34171621599239e-06	6.08989339711373e-06	5.11080205532425e-05	2.91297002841084	4.61915514018424e-11	6.03074310959718e-09
rs2242086	rs2242086	TSTA3	8	144695499	19	0.172131147540984	154	10	164	0.939024390243902	5.95295394622139e-29	3.01002573649398e-06	0.000122969760394623	2.08226866181455e-07	2.16458551871256e-06	2.85214190699383	4.6625664112589e-11	6.08033398590479e-09
kgp3611381	rs200259749	SLC6A6	3	14495791	38	0.419354838709677	68	1	70	0.985507246376812	1.93461640394755e-15	5.12166049319148e-07	2.96347318412867e-05	3.26227503544474e-07	3.30565399792419e-06	2.78429631084258	4.68246096509239e-11	6.09917764313546e-09
kgp22833254	rs200008486	PCMTD2	20	62905090	20	0.193548387096774	1039	38	1079	0.964716805942433	6.24107331516657e-204	2.24958692233618e-09	1.67333219505065e-06	4.40566409813038e-21	1.75007975983179e-19	3.54862670845036	4.94203135545487e-11	6.4298066485256e-09
rs7503422	rs7503422	SMYD4	17	1715435	19	0.185483870967742	0	72	72	0	0	2.28674802098914e-08	3.22592937582405e-06	3.4192735223568e-06	2.97058337191258e-05	-2.72647666436879	5.06192368192951e-11	6.5781518660063e-09
kgp6747348	rs201720167	AIF1L	9	133997861	32	0.306451612903226	1396	72	1468	0.950953678474114	2.84382042680674e-261	3.08113891791103e-08	3.97179725643722e-06	3.35148795999724e-26	1.84669789118982e-24	3.57766382182145	5.17154936657613e-11	6.7128268834746e-09
kgp9552184	rs17425725	TMX4	20	7967980	15	0.153225806451613	820	1096	1920	0.427974947807933	3.33095480356191e-10	0.442394324800293	1	1.04223207621214e-21	4.49387364038814e-20	-0.483662949489295	5.33040087261753e-11	6.90528254699647e-09
kgp8144216	rs2385182	ZNF527	19	37879853	16	0.145161290322581	88	0	88	1	0	7.07850644080379e-09	1.81035226369598e-06	7.45046399299616e-05	0.000515153988331233	2.80070567943244	5.33214551254414e-11	6.90528254699647e-09
rs12445568	rs12445568	STX1B	16	31004812	27	0.314516129032258	72	1	74	0.986301369863014	2.55047787436495e-16	3.18926510263852e-07	2.10773732623933e-05	2.85348973224705e-06	2.50861654219364e-05	2.79583098376531	5.54945487840212e-11	7.17840572146196e-09
rs13345062	rs13345062	MVB12A	19	17534898	13	0.120967741935484	163	2	165	0.987878787878788	1.29742772638261e-35	1.53223707685862e-09	1.67333219505065e-06	7.01838025031661e-06	5.83970107435539e-05	3.02002901903998	5.64711327952928e-11	7.29630483936412e-09
exm-rs2252760	rs2252760	VARS2	6	30892377	28	0.409836065573771	2	75	79	0.025974025974026	2.30281111383634e-16	7.15570159060281e-07	3.89117326300644e-05	1.29146294237414e-07	1.38162237422167e-06	-2.78371549225466	5.68670885645003e-11	7.33400934250359e-09
kgp10369586	rs12926425	CYBA	16	88712733	34	0.403225806451613	63	0	63	1	0	1.12211895134155e-07	9.65435982559762e-06	1.88499912093101e-05	0.000145545631049553	2.69350716162537	5.68938950065669e-11	7.33400934250359e-09
rs475384	rs475384	VLDLR-AS1	9	2535913	19	0.185483870967742	108	463	572	0.189141856392294	1.18171862161928e-49	0.00179805072779208	0.0275273530855909	2.81824922541054e-13	5.42906755340479e-12	-2.23873207635926	5.70092708068359e-11	7.34043507561122e-09
rs1058007	rs1058007	TMX4	20	7962128	10	0.0806451612903226	872	1335	2209	0.395106479383779	8.01705115466379e-23	0.286359004427716	1	2.23498905688267e-19	6.7229719160042e-18	-0.729335822857592	5.74496790591553e-11	7.38864873502478e-09
kgp22835055	rs200800677	ATXN7	3	63986047	19	0.169354838709677	202	3	205	0.985365853658537	1.70562397031801e-43	8.64249814222886e-10	1.65979705492233e-06	4.73337426545338e-08	5.33272236966798e-07	3.29780682985475	5.82791424622904e-11	7.48673112227726e-09
kgp4734111	rs74375765	ADAMTSL1	9	18909676	34	0.435483870967742	58	0	58	1	0	2.22884626458782e-07	1.60048306768672e-05	6.19388233695786e-06	5.19107211870432e-05	2.66234679016661	5.84873782935258e-11	7.50487527656445e-09
rs2863095	rs2863095	MRPL43	10	102746503	20	0.163934426229508	961	577	1544	0.624837451235371	1.57414162998803e-22	0.328361441361248	1	1.147515838275e-14	2.45971535024043e-13	0.656570015266317	5.90574540209424e-11	7.56935469041873e-09
kgp14494273	rs199652902	NEB	2	152352259	28	0.338709677419355	62	0	62	1	0	1.28242165867606e-07	1.05552442472368e-05	2.0292845304824e-05	0.000155933909387185	2.70220413065504	5.94957526044352e-11	7.61681623628438e-09
rs1380	rs1380	CENPP	9	95147434	17	0.137096774193548	3836	4191	8043	0.477887130933101	7.77673496648178e-05	0.740461875964166	1	7.48481171187211e-16	1.75554566156598e-14	-0.21833922933936	5.98907703457361e-11	7.65863481064995e-09
kgp1607222	rs3824143	KBTBD11	8	1948888	32	0.475409836065574	71	1	72	0.986111111111111	4.23213661742575e-16	3.58274918035551e-07	2.29205918437135e-05	6.91258068787212e-07	6.69387351880563e-06	2.78820857645758	6.05306419782799e-11	7.73163342577755e-09
rs4393836	rs4393836	ARFGAP3	22	43193641	8	0.0645161290322581	8	182	190	0.0421052631578947	3.93816743572788e-36	1.23502374523788e-07	1.05367372385033e-05	3.38207585168063e-07	3.41869822148767e-06	-2.8538573677517	6.2036216271029e-11	7.91491679576387e-09
rs11077409	rs11077409	C1QTNF1	17	77042718	16	0.147540983606557	975	666	1645	0.594149908592322	2.88896042327959e-14	0.486683630961299	1	6.62967224472947e-26	3.5981389770087e-24	0.469608808870784	6.23181746122903e-11	7.94184518779153e-09
kgp22827703	rs200411381	SLC39A10	2	196602329	28	0.5	102	4	106	0.962264150943396	4.4480412870425e-21	9.87131078584884e-07	5.04693854053303e-05	5.63627874555601e-07	5.53498680702362e-06	2.85235898319692	6.24161672538176e-11	7.94529438155983e-09
rs12695020	rs12695020	GPC1	2	241403957	32	0.426229508196721	58	0	58	1	0	2.22884626458782e-07	1.60048306768672e-05	9.52080256067979e-06	7.75820399248818e-05	2.67529705096835	6.44905318572157e-11	8.20003334692997e-09
kgp5879601	rs1230381	ERAP2	5	96254209	27	0.42741935483871	61	557	618	0.098705501618123	3.21422269021198e-88	8.00991804992127e-06	0.000273892252732656	5.34164257338583e-20	1.67610868647249e-18	-2.5848678350885	6.52797280972077e-11	8.29096954812835e-09
kgp3998208	rs6675122	CTPS1	1	41454425	30	0.32258064516129	0	61	61	0	0	8.63636266073176e-08	8.02859207680641e-06	8.62626313487805e-07	8.22464887538547e-06	-2.65069788790588	6.53621459736644e-11	8.29203577799534e-09
rs2294088	rs2294088	FBXO32	8	124526607	21	0.221311475409836	62	939	1002	0.0619380619380619	9.81689753272072e-169	1.07779153278804e-07	9.51412194664431e-06	5.17859903507569e-27	2.93427751092149e-25	-3.16435316943695	6.71029256851729e-11	8.49363811893003e-09
exm2266689	rs2294088	NA	8	124526607	21	0.237704918032787	62	939	1002	0.0619380619380619	9.81689753272072e-169	1.07779153278804e-07	9.51412194664431e-06	5.17859903507569e-27	2.93427751092149e-25	-3.16435316943695	6.71029256851729e-11	8.49363811893003e-09
kgp7300488	rs35491159	DISP1	1	223101939	27	0.298387096774194	54	0	55	1	0	4.00131630670756e-07	2.47093413824355e-05	6.04311087119325e-06	5.0753432283031e-05	2.65224194641933	6.86027234776946e-11	8.67367616701056e-09
kgp12161760	rs202239476	PACSIN2	22	43276829	31	0.443548387096774	130	4	134	0.970149253731343	3.50424134583035e-27	1.32614345663519e-07	1.08751530023626e-05	1.27617853983047e-09	1.7219648281355e-08	3.10984091824056	6.95926399215687e-11	8.78891490869687e-09
kgp200367	rs201090231	C18orf32	18	47007947	30	0.338709677419355	61	0	61	1	0	1.46827987007839e-07	1.1673293899658e-05	1.88716878307813e-05	0.000145698268186315	2.65972846462249	7.25530607746229e-11	9.15247057204196e-09
rs198406	rs198406	CLCN6	1	11897592	30	0.387096774193548	16	153	170	0.0946745562130177	1.29731885919956e-25	2.00103446862742e-05	0.000585416247520614	8.35103906204097e-11	1.29442838761565e-09	-2.6465627371896	7.31463120641148e-11	9.2169289959754e-09
rs2523605	rs2523605	HLA-B	6	31323409	15	0.169354838709677	1392	110	1505	0.92676431424767	1.39704267653991e-239	1.13684053816228e-06	5.62743601789391e-05	2.96785377252225e-34	2.14766782686009e-32	2.90087705868178	7.4311808488137e-11	9.35326829982147e-09
kgp18649480	rs201192935	ZCCHC6	9	88910747	31	0.395161290322581	54	0	54	1	0	4.00131630670756e-07	2.47093413824355e-05	4.70109559404655e-06	4.00590847744633e-05	2.64472704422037	7.44924126302673e-11	9.36547706267401e-09
kgp7881904	rs1560	PFKFB2	1	207250631	31	0.411290322580645	238	382	623	0.383870967741935	9.30037253836977e-09	0.251796804689218	1	2.60861945671002e-12	4.63616613581875e-11	-0.745839168223936	7.6025767104825e-11	9.54754084202073e-09
rs7290	rs7290	SSU72	1	1477244	29	0.314516129032258	2512	2904	5420	0.463810930576071	1.07852321847199e-07	0.649063816440414	1	3.11205540936065e-27	1.7822722237044e-25	-0.301761720278464	7.64070502955051e-11	9.58467835845742e-09
rs17513135	rs17513135	PABPC4	1	40035686	20	0.216666666666667	23	202	2654	0.102222222222222	1.76355185846813e-32	2.55599319185463e-05	0.000722124482601654	4.44404307715082e-09	5.6764162543037e-08	-2.73195683953582	7.74968812139701e-11	9.71051525009948e-09
kgp22819650	NA	FAAP100	17	79507108	22	0.433333333333333	231	20	253	0.920318725099602	4.2165317013528e-40	1.05449743996652e-05	0.000345495183460222	5.06075852290788e-10	7.13308424325985e-09	2.77611329709587	7.85888679621509e-11	9.83634076996663e-09
rs3827032	rs3827032	ATP9A	20	50225206	29	0.282258064516129	11	95	106	0.10377358490566	7.52575027578991e-16	0.000126407126299037	0.00279292431716334	2.52326876375946e-07	2.59389342861645e-06	-2.41175695479082	8.06820821154136e-11	1.00870612037596e-08
rs3733484	rs3733484	ZNF330	4	142155518	25	0.217741935483871	844	542	1388	0.608946608946609	6.21181010312345e-16	0.407194108633952	1	5.68768567586158e-16	1.3467227846333e-14	0.534500733822983	8.18366511867804e-11	1.02200018572387e-08
rs4963518	rs4963518	P3H3	12	6946493	21	0.411290322580645	151	21	172	0.877906976744186	7.86575937688712e-23	0.000352466916503573	0.0067747673278535	2.85707353538967e-07	2.92015855323313e-06	2.41615104307299	8.85966558368043e-11	1.10518901857893e-08
exm790025	rs2966332	PLPP7	9	134183379	27	0.330645161290323	1567	1909	3487	0.450805523590334	7.30246605095808e-09	0.56926387437448	1	1.36978287859877e-27	7.96279595540398e-26	-0.357694381495056	8.87490986331156e-11	1.10585918007582e-08
kgp12227309	NA	NA	8	145984573	31	0.411290322580645	72	1	73	0.986301369863014	2.55047787436495e-16	3.18926510263852e-07	2.10773732623933e-05	5.0120379917996e-06	4.25500944176879e-05	2.77039149489883	9.38340568121772e-11	1.16792122712223e-08
kgp1636534	rs202216722	NA	19	40825232	30	0.344262295081967	109	5	114	0.956140350877193	5.0696816269925e-22	1.45548782770792e-06	6.816210136281e-05	1.81127381695562e-07	1.89980236868322e-06	2.7980267288528	9.46951601807941e-11	1.17733094821893e-08
rs4918861	rs4918861	NRAP	10	115411598	24	0.327868852459016	4755	2919	7677	0.619624706802189	1.99155536854612e-97	0.349633435632076	1	6.3544748783727e-42	5.74518382465948e-40	0.668536372510642	9.48758917436108e-11	1.17827022096666e-08
exm537383	rs1042434	HLA-DPA1	6	33036505	21	0.201612903225806	3531	2385	5927	0.596855983772819	4.03585691248317e-50	0.467888200983022	1	4.00804760806073e-58	5.02216435184522e-56	0.420385252732408	9.6800762176155e-11	1.19951563926691e-08
kgp8121424	rs1042434	HLA-DPA1	6	33036505	21	0.201612903225806	3531	2385	5927	0.596855983772819	4.03585691248317e-50	0.467888200983022	1	4.00804760806073e-58	5.02216435184522e-56	0.420385252732408	9.6800762176155e-11	1.19951563926691e-08
rs254682	rs254682	CLINT1	5	157213497	34	0.5	1632	2034	3670	0.445171849427169	3.52221324180965e-11	0.535764760846911	1	1.77535074859491e-14	3.75093909576767e-13	-0.407594368651081	9.75537659907138e-11	1.20751081395356e-08
rs6554	rs6554	UBA52	19	18685964	27	0.483050847457627	8691	7252	15954	0.545129523928997	4.76080373777816e-30	0.793098284617817	1	1.64284349300033e-18	4.64373777658081e-17	0.169708606103243	9.77608949342983e-11	1.20873901220089e-08
kgp3598927	rs2688476	MUC20	3	195458723	37	0.346774193548387	104	5	109	0.954128440366973	6.19109565501614e-21	2.15051629268973e-06	9.42491530152988e-05	1.7123101268585e-07	1.80139913984494e-06	2.78921420783593	9.81151166596265e-11	1.21178118723389e-08
kgp9930125	rs36136468	LIMD1	3	45677782	19	0.185483870967742	71	0	71	1	0	4.09325644482208e-08	4.75649986461586e-06	6.49033154207516e-05	0.000454517966581183	2.69798478577029	9.88616479733224e-11	1.21965658656075e-08
rs3789699	rs3789699	CNN3	1	95363001	11	0.137096774193548	947	1180	2139	0.445228020686413	4.89406763402263e-07	0.537481270341623	1	5.12044557394939e-47	5.22397370850465e-45	-0.408049743011844	9.90452780962394e-11	1.22057778353583e-08
kgp3851977	rs199552422	MAP3K7	6	91224271	20	0.311475409836066	515	44	561	0.92128801431127	6.20001035674802e-88	3.31657243114989e-06	0.000134658370328891	5.16011615839914e-17	1.31911504350495e-15	2.80331597338306	9.94784116858111e-11	1.22456831615874e-08
kgp21532232	rs200268942	MARCH2	19	8503865	30	0.295081967213115	77	2	79	0.974683544303797	8.38669307161507e-17	8.84207100825745e-07	4.54978775537437e-05	1.16937417425874e-06	1.09061106486108e-05	2.77268040069304	1.017312142496e-10	1.25092542483427e-08
rs2286025	rs2286025	TMEM106C	12	48359984	13	0.104838709677419	302	454	1053	0.399470899470899	3.97819706338068e-08	0.312523647295576	1	1.51201701250298e-19	4.61138431093341e-18	-0.673460935212221	1.02072290391216e-10	1.25374319842368e-08
rs7118824	rs7118824	KCNJ5	11	128781978	15	0.185483870967742	88	0	88	1	0	7.07850644080379e-09	1.81035226369598e-06	0.000101620683715007	0.000680919836191716	2.76925660809199	1.04444561371274e-10	1.28147642549946e-08
rs2071303	rs2071303	HFE	6	26091336	29	0.298387096774194	40	274	314	0.127388535031847	1.72552363995973e-39	0.000106023737569008	0.00240810605889706	3.24440474078515e-13	6.21049588282215e-12	-2.52877227187293	1.0517768020368e-10	1.28905948976108e-08
rs12406279	rs12406279	ERMAP	1	43310639	23	0.188524590163934	5	105	113	0.0454545454545455	3.75350973653219e-21	1.25022521276393e-06	5.99530087045442e-05	7.88912254798044e-08	8.66411282181146e-07	-2.79520686445904	1.07167969102086e-10	1.31201703812193e-08
rs7591047	rs7591047	ING5	2	242668050	27	0.418032786885246	166	14	180	0.922222222222222	2.19135371265194e-29	1.72829542344029e-05	0.000524813373092387	4.78460759112065e-06	4.07211474211621e-05	3.27872682641309	1.07576449484456e-10	1.31558011694856e-08
exm1348821	rs35621847	ABCA8	17	66924083	10	0.0806451612903226	319	161	486	0.664583333333333	7.72000331273054e-13	0.185963685560966	1	9.68059366645321e-16	2.2540430316277e-14	0.850409674443977	1.07954186762428e-10	1.31875986926142e-08
rs5715	rs5715	ERI2	16	20792188	26	0.290322580645161	62	0	63	1	0	1.28242165867606e-07	1.05552442472368e-05	2.60845482097151e-05	0.000196780327998673	2.66024110978406	1.09541554859185e-10	1.33669335243202e-08
kgp17555545	rs200405497	ST3GAL6	3	98487125	24	0.354838709677419	65	0	65	1	0	8.63636266073176e-08	8.02859207680641e-06	3.81397557067743e-05	0.000279279345945408	2.67213503843901	1.10088473438807e-10	1.34190541834767e-08
kgp1461426	rs364981	PRRC1	5	126888609	27	0.298387096774194	242	111	353	0.685552407932011	4.54195348063676e-12	0.132790268716911	1	1.37133989455841e-11	2.29966309862924e-10	0.984170556056383	1.10428455799315e-10	1.34458648028687e-08
rs13094	rs13094	LPAR1	9	113636353	30	0.419354838709677	485	284	770	0.630689206762029	5.50613147061694e-13	0.308132367693961	1	4.70677165713674e-13	8.88827648402659e-12	0.673978831627055	1.19533153651653e-10	1.45386578415398e-08
rs9273012	rs9273012	NA	6	32611641	27	0.330645161290323	66	0	66	1	0	7.59583703895684e-08	7.38616028736064e-06	4.57680640561508e-05	0.000329855146083125	2.67154244780344	1.2123803700145e-10	1.47300270118247e-08
kgp6892113	rs201760060	CBR4	4	169916764	19	0.217741935483871	92	2	94	0.978723404255319	4.32498494912083e-20	2.19039472764118e-07	1.60048306768672e-05	6.79452866100853e-06	5.66101227672871e-05	2.82421681560471	1.22170632246614e-10	1.48272526806779e-08
kgp15358863	rs199621974	RAVER2	1	65297858	29	0.411290322580645	578	44	624	0.929260450160772	2.46874696429738e-101	1.26363562614511e-06	6.05701595382008e-05	3.83440869168016e-18	1.05613587814608e-16	3.11903034050188	1.26355990390418e-10	1.5318612601228e-08
kgp2290075	rs1048920	NT5DC1	6	116566205	29	0.379032258064516	267	23	291	0.920689655172414	3.39237058765179e-46	7.99383242447369e-06	0.000273425681889937	1.25919014839353e-11	2.11666387189441e-10	2.80815007864088	1.26574636621786e-10	1.53285305885108e-08
kgp7842293	rs611251	PPP1R15A	19	49377086	16	0.17741935483871	1167	1560	2731	0.427942794279428	6.06809954297273e-14	0.440476447154684	1	2.11826672668157e-26	1.17411300704042e-24	-0.522763475663937	1.27184234659164e-10	1.53691240199779e-08
exm1488565	rs611251	PPP1R15A	19	49377086	16	0.17741935483871	1167	1560	2731	0.427942794279428	6.06809954297273e-14	0.440476447154684	1	2.11826672668157e-26	1.17411300704042e-24	-0.522763475663937	1.27184234659164e-10	1.53691240199779e-08
kgp11358882	rs3817363	MLPH	2	238449023	10	0.0967741935483871	325	172	498	0.653923541247485	9.22319955604914e-12	0.219040595917427	1	6.40871809981245e-16	1.51328963225335e-14	0.829461219627538	1.28271677833879e-10	1.54838290419732e-08
kgp3020535	rs201722226	LDOC1L	22	44890342	29	0.42741935483871	1026	57	1084	0.947368421052632	3.58590917760766e-190	7.36960663740756e-08	7.3186465915106e-06	1.19415868628679e-22	5.49362037116412e-21	3.4057113047079	1.28538795906821e-10	1.54993712782369e-08
rs8067393	rs8067393	OGFOD3	17	80349932	25	0.401639344262295	158	284	443	0.357466063348416	2.7537258711275e-09	0.167665212002231	1	4.34805384340114e-10	6.18421776965205e-09	-0.932471612950412	1.3322354298618e-10	1.60469906293676e-08
rs3809549	rs3809549	MAN2C1	15	75650972	31	0.491935483870968	299	28	2048	0.914373088685015	2.07030334741454e-50	1.17098613016504e-05	0.000370233887386642	6.48575626906637e-09	8.10864304978588e-08	2.30802892512148	1.34993875905005e-10	1.62427647463788e-08
kgp1750784	rs199544916	RILPL1	12	123958390	24	0.403225806451613	171	9	180	0.95	3.54304114664522e-33	6.84132832181139e-07	3.7238367279364e-05	2.2027038101682e-08	2.58397029709772e-07	2.92434436071939	1.37523038390144e-10	1.65293248502832e-08
rs1373163	rs1373163	NA	3	64527321	17	0.137096774193548	84	0	84	1	0	9.61642697096576e-09	1.97295265437286e-06	0.000148827692286735	0.000962734774496742	2.71996995630816	1.37677530743963e-10	1.65301575497735e-08
kgp6381703	rs66898998	MED13L	12	116398626	28	0.387096774193548	641	856	1525	0.428189712758851	3.18428482508474e-08	0.442977987606703	1	2.91183012791178e-13	5.60163508378288e-12	-0.501180993146607	1.40265543157472e-10	1.68228545444325e-08
kgp1283387	rs200338078	NA	2	170497651	28	0.258064516129032	557	307	864	0.644675925925926	2.42977869968945e-17	0.250027018453127	1	1.85686245719303e-11	3.07518823853879e-10	0.801599391649956	1.52045316886031e-10	1.82161672701317e-08
rs2289093	rs2289093	DNMT3A	2	25466888	28	0.258064516129032	86	4	90	0.955555555555556	1.36388173692768e-17	4.04550525841454e-06	0.000158121946632099	6.45163348561044e-07	6.27572058925044e-06	2.74735862279174	1.56899634464588e-10	1.87774877815387e-08
rs4812817	rs4812817	NA	20	42934021	23	0.270491803278689	1573	1831	3416	0.462103407755582	1.05821328293078e-05	0.63895666650232	1	3.50266476387244e-14	7.2325992045897e-13	-0.328272606746389	1.57065756572949e-10	1.87774877815387e-08
kgp209348	rs59515295	POMT1	9	134387539	17	0.169354838709677	213	3	216	0.986111111111111	6.82175451887213e-46	5.26157308540207e-10	1.65979705492233e-06	1.01343445030824e-07	1.09887646039617e-06	3.21899451974645	1.5735075168185e-10	1.87915044812376e-08
kgp3548636	rs201570385	PCM1	8	17886171	22	0.258064516129032	232	17	249	0.931726907630522	6.75530735344456e-42	3.72511700343205e-06	0.000146519524833026	1.50939049327631e-09	2.02299501144786e-08	2.76495880545435	1.5875000100096e-10	1.89384186497631e-08
kgp5482180	rs55872093	FGD5	3	14958865	11	0.120967741935484	1	120	123	0.00826446280991736	7.58003529997398e-27	2.4864041546405e-09	1.67333219505065e-06	1.06710543129532e-05	8.62274763137141e-05	-2.81678442613523	1.64121799791506e-10	1.95584298006857e-08
rs1874883	rs1874883	CEP63	3	134205071	28	0.338709677419355	20	172	192	0.104166666666667	1.18485389918322e-27	3.52006977619081e-05	0.000944230894950397	3.06272555387751e-10	4.44700604725028e-09	-2.60939956719961	1.65525008643774e-10	1.97046880640547e-08
rs2186564	rs2186564	AAMDC	11	77583266	16	0.129032258064516	1060	710	1772	0.598870056497175	1.0819501962038e-16	0.458496364505802	1	1.01398282332971e-21	4.37881094330743e-20	0.452540702315942	1.70270325883037e-10	2.02265979908991e-08
exm943792	rs2186564	AAMDC	11	77583266	16	0.129032258064516	1060	710	1772	0.598870056497175	1.0819501962038e-16	0.458496364505802	1	1.01398282332971e-21	4.37881094330743e-20	0.452540702315942	1.70270325883037e-10	2.02265979908991e-08
rs1483713	rs1483713	NA	4	65142710	21	0.185483870967742	3024	2031	5065	0.598219584569733	3.03896340242394e-44	0.460524701641266	1	4.43453999967018e-10	6.29866944987371e-09	0.487831772878663	1.73902477588979e-10	2.06361817155905e-08
exm614875	rs1802073	SFRP4	7	37947164	27	0.362903225806452	2200	1448	3651	0.603070175438597	1.70764138332277e-35	0.434652302671039	1	6.23861579874289e-49	6.64937908444509e-47	0.49047772001249	1.78369521536374e-10	2.11438664576769e-08
kgp22730439	rs201061375	CACNA2D4	12	1901394	31	0.443548387096774	60	0	60	1	0	1.68420338038404e-07	1.29310803749568e-05	4.13909300420166e-05	0.000300922376902044	2.6282082008948	1.81919224022684e-10	2.15418514535107e-08
rs243607	rs243607	C21orf91	21	19161515	42	0.5	262	127	392	0.673521850899743	1.09013678012474e-11	0.161788690127097	1	7.83860570278474e-11	1.21735839571045e-09	0.927112593716173	1.86488544249769e-10	2.20326542766389e-08
rs4112833	rs4112833	SYNE1	6	152629815	20	0.193548387096774	64	0	64	1	0	9.83585747472227e-08	8.7680839570919e-06	6.06735592821861e-05	0.000427435514168322	2.63918219530516	1.86580341808056e-10	2.20326542766389e-08
rs4807536	rs4807536	MIR1268A	19	3939928	9	0.0887096774193548	3181	3570	6757	0.471189453414309	2.3326597912962e-06	0.696398015766386	1	4.53445278092337e-31	2.97394262598967e-29	-0.265533618208229	1.86654069885113e-10	2.20326542766389e-08
kgp11027432	rs200345673	TNKS2	10	93602528	27	0.362903225806452	143	9	152	0.940789473684211	3.93409786262363e-27	2.95221091860224e-06	0.000120739929573503	1.18648840808408e-08	1.43733569237135e-07	2.87480174906465	1.87235642840684e-10	2.2078038643172e-08
rs2306609	rs2306609	ARAP1	11	72399607	27	0.483606557377049	765	123	959	0.861486486486487	1.24020969931662e-102	0.000298791961976607	0.0057907743219065	5.63581442684829e-25	2.93366139449603e-23	2.36203106643178	1.8777667650406e-10	2.21185523680176e-08
rs7927528	rs7927528	ROBO4	11	124763647	13	0.104838709677419	11	234	245	0.0448979591836735	1.16647554692866e-45	9.16981677577836e-08	8.49630169745816e-06	6.42805515781578e-10	8.95944679331248e-09	-2.92347412238974	1.90218828955589e-10	2.23826819533666e-08
kgp18167686	rs201475590	SLC25A36	3	140697756	4	0.032258064516129	194	6	200	0.97	6.4722424595793e-40	2.69703097862212e-08	3.65322140538391e-06	0.000157260145879239	0.00101231361575637	2.75762022885578	1.91749265848684e-10	2.25390899898946e-08
rs250426	rs250426	NA	5	139936760	30	0.338709677419355	488	696	1185	0.412162162162162	1.78983550731674e-09	0.364491490783777	1	3.19611593669143e-13	6.12538763435712e-12	-0.605510058837189	1.92387030218709e-10	2.25903512841717e-08
kgp11753858	rs72632867	LGALS8	1	236714710	23	0.330645161290323	911	607	1519	0.600131752305665	7.43209113875878e-15	0.453407433756146	1	1.32916705815853e-17	3.53833873229369e-16	0.480142736326417	1.95903250881741e-10	2.2979143626987e-08
rs2271842	rs2271842	ZFP82	19	36900778	21	0.217741935483871	75	1	76	0.986842105263158	5.58489864592649e-17	2.2674621943061e-07	1.61887262591567e-05	1.34362099300959e-05	0.000106565012487209	2.72396210972417	1.96962747755579e-10	2.30792541878451e-08
kgp3511099	rs2287958	NA	19	422543	23	0.233870967741935	81	1	82	0.98780487804878	2.68328308944003e-18	1.18457609484853e-07	1.01372492177699e-05	2.6682944390861e-05	0.000200902233543773	2.75765239095978	1.99060111074967e-10	2.33006412148567e-08
kgp6727793	rs12907152	NA	15	78203913	35	0.411290322580645	66	1	67	0.985074626865672	5.33104409544709e-15	6.54688811452948e-07	3.57573089512234e-05	3.72101556924849e-06	3.21651488592651e-05	2.68875967485106	2.10508732375593e-10	2.46150189986576e-08
rs1109771	rs1109771	NOTCH4	6	32187605	28	0.451612903225806	7	109	116	0.0603448275862069	6.74821236334713e-21	4.53342563485269e-06	0.000171855952492791	1.01244839106523e-07	1.09791354082408e-06	-2.79420768025458	2.15291644393958e-10	2.51480396298344e-08
kgp8322999	rs12734457	CASQ2	1	116254214	29	0.459677419354839	59	0	60	1	0	1.93557701924733e-07	1.44164453255376e-05	3.27665452206138e-05	0.000242806667699488	2.6092575319193	2.16368609823961e-10	2.52475121588334e-08
rs8024276	rs8024276	SIN3A	15	75699523	14	0.129032258064516	0	95	95	0	0	2.07134603726192e-09	1.67333219505065e-06	1.0990294484622e-05	8.8647234171037e-05	-2.69446883491535	2.20101316098768e-10	2.56532495700597e-08
kgp10365312	rs4147976	ABCA8	17	66925923	29	0.346774193548387	197	36	233	0.84549356223176	1.04566794204091e-25	0.00122844270074528	0.0192839337636612	2.4526464124332e-06	2.17620159303578e-05	2.72638504584697	2.20303750101744e-10	2.56532495700597e-08
kgp3531102	rs3738777	MYBPHL	1	109836835	29	0.346774193548387	664	947	1618	0.412166356300435	2.12706186292049e-12	0.363554431348495	1	4.43525165248545e-15	9.82862294978081e-14	-0.614219115141056	2.21431156112041e-10	2.57577550443103e-08
kgp5894000	rs45528736	PPARA	22	46638312	11	0.120967741935484	179	73	255	0.71031746031746	3.73116520822413e-11	0.0822304165042345	0.832937088055371	1.05799011220246e-07	1.14464025853699e-06	1.13546481683267	2.27780174188012e-10	2.64688123574078e-08
rs1048070	rs1048070	FREM1	9	14735053	29	0.411290322580645	58	0	58	1	0	2.22884626458782e-07	1.60048306768672e-05	2.45768860510087e-05	0.000186234375663532	2.59378952316147	2.29683157615655e-10	2.66622873742028e-08
exm2273328	rs3789699	CNN3	1	95363001	10	0.131147540983607	875	1099	1985	0.443262411347518	5.18971354835822e-07	0.525307298331521	1	3.75484809067959e-47	3.84828987299111e-45	-0.41506048123688	2.31051413779849e-10	2.67933533867689e-08
kgp4547191	rs2242023	FBLN2	3	13670481	32	0.32258064516129	8515	6357	14886	0.572552447552448	5.23845927101649e-70	0.611939007519344	1	4.3008320326543e-15	9.54774483349058e-14	0.351935191820539	2.33161709515732e-10	2.70101082729599e-08
rs3739286	rs3739286	FBXO32	8	124514183	24	0.274193548387097	1102	719	1870	0.605161998901702	3.49861566421002e-19	0.426545308423933	1	1.54694636077419e-13	3.04015669006885e-12	0.540229619258242	2.38565658133484e-10	2.76075671736703e-08
kgp7067747	rs35222021	LDB3	10	88494633	25	0.282258064516129	6128	4811	10943	0.560197458634244	2.63541673613212e-36	0.691832173566919	1	1.37352562442356e-19	4.20963995753563e-18	0.245885158776233	2.39532875601605e-10	2.76908903249657e-08
rs1217339	rs1217339	APBA1	9	72047599	16	0.209677419354839	3	122	125	0.024	4.85548547112867e-26	4.31462876284901e-08	4.99302390510688e-06	1.81421981686214e-06	1.6437148486323e-05	-2.83293435464244	2.4062111102429e-10	2.77880173782896e-08
rs2741566	rs2741566	PIGT	20	44053069	18	0.225806451612903	5	131	136	0.0367647058823529	8.3198535973807e-27	1.9556843816372e-07	1.45468635080345e-05	6.84058094530022e-07	6.63045667121685e-06	-2.92828131001078	2.41041824895265e-10	2.78079353499151e-08
rs1630942	rs1630942	PKHD1L1	8	110491877	31	0.336065573770492	0	97	97	0	0	1.73649662089783e-09	1.67333219505065e-06	2.0431879022801e-05	0.000156894645471221	-2.53123238281122	2.42014199398236e-10	2.78913895232411e-08
exm362807	rs1803274	NA	3	165491280	19	0.172131147540984	326	172	498	0.654618473895582	7.07688507612937e-12	0.216512681124109	1	6.29757809152612e-14	1.27131861202515e-12	0.815003875382176	2.51793978543131e-10	2.89886551658803e-08
kgp22790715	rs202032695	GABARAP	17	7145231	27	0.362903225806452	70	1	75	0.985915492957746	7.02318270341164e-16	4.03028326874789e-07	2.48745086371977e-05	8.93893665738084e-06	7.31866455459583e-05	2.68776727646519	2.54233294307578e-10	2.9239439043465e-08
rs10849485	rs10849485	NCAPD2	12	6640267	26	0.354838709677419	20	298	319	0.0628930817610063	2.06189966464676e-54	3.96432447676789e-07	2.47093413824355e-05	4.83272499178746e-14	9.85369227484586e-13	-3.07627600673021	2.58562731815418e-10	2.97068689415007e-08
rs9277542	rs9277542	HLA-DPB1	6	33055247	32	0.338709677419355	54	0	54	1	0	4.00131630670756e-07	2.47093413824355e-05	1.36757794071129e-05	0.000108334687022473	2.56567255339873	2.59728381214424e-10	2.98102185078277e-08
kgp8621485	rs3924894	ARNT2	15	80845136	32	0.338709677419355	0	49	49	0	0	5.43348143287882e-07	3.07248152504334e-05	5.2865989055192e-07	5.2098602040667e-06	-2.54142694169893	2.65439529061521e-10	3.0434530241015e-08
exm115402	rs201048446	ATP1A2	1	160106787	5	0.0403225806451613	460	107	568	0.811287477954145	1.89669930633135e-49	0.00370202139939116	0.0542943751191146	4.97086039841306e-25	2.59597101086355e-23	1.68795555454568	2.69903539738995e-10	3.09147183247057e-08
rs7732198	rs7732198	MCC	5	112379659	28	0.338709677419355	5	89	94	0.0531914893617021	1.12090556766767e-17	4.52110789629675e-06	0.000171447023203508	1.04543035238934e-07	1.13181702981206e-06	-2.81182713267543	2.71167599595078e-10	3.10277778413081e-08
rs868407	rs868407	TNNT2	1	201341341	23	0.233870967741935	981	660	1643	0.597806215722121	2.80184479392107e-15	0.466301607937979	1	1.04926713047885e-14	2.25602502795088e-13	0.484679642029744	2.78238010001449e-10	3.18043080411861e-08
kgp9178770	rs1611206	HCG4	6	29759824	24	0.274193548387097	56	0	56	1	0	2.97358095395732e-07	1.97334442217002e-05	3.43823751768264e-05	0.000253816763096053	2.58253733372311	2.90413159392951e-10	3.31621632163083e-08
kgp10986856	rs2523660	HCG26	6	31439958	23	0.233870967741935	75	1	76	0.986842105263158	5.58489864592649e-17	2.2674621943061e-07	1.61887262591567e-05	2.51711694397587e-05	0.000190389898760417	2.72022284626058	3.08070474521978e-10	3.51068713692288e-08
rs2523660	rs2523660	HCG26	6	31439958	23	0.233870967741935	75	1	76	0.986842105263158	5.58489864592649e-17	2.2674621943061e-07	1.61887262591567e-05	2.51711694397587e-05	0.000190389898760417	2.72022284626058	3.08070474521978e-10	3.51068713692288e-08
rs1045251	rs1045251	HCG17	6	30259657	24	0.258064516129032	226	359	585	0.386324786324786	4.82808159258252e-08	0.260932964711924	1	1.45836052502187e-11	2.43974829768443e-10	-0.744350060520384	3.14376702652904e-10	3.5752769777846e-08
exm-rs1045251	rs1045251	HCG17	6	30259657	24	0.258064516129032	226	359	585	0.386324786324786	4.82808159258252e-08	0.260932964711924	1	1.45836052502187e-11	2.43974829768443e-10	-0.744350060520384	3.14376702652904e-10	3.5752769777846e-08
rs2229605	rs2229605	DOCK1	10	129249693	34	0.483870967741935	674	145	819	0.822954822954823	5.23257122253908e-76	0.00217579907041361	0.0329770006586027	1.0536464439835e-22	4.87523645828302e-21	1.99472898162415	3.16843190308902e-10	3.59967283756624e-08
kgp7028833	rs2282450	MFSD4	1	205568390	22	0.225806451612903	3	80	83	0.036144578313253	7.29927206672575e-17	1.53653207537605e-06	7.18073938605029e-05	1.9211860488901e-07	2.00663180602955e-06	-2.68722089320871	3.2584188898292e-10	3.69460132034256e-08
kgp10713757	rs201501817	CDKN2AIP	4	184367561	26	0.258064516129032	384	40	424	0.905660377358491	2.66717633154139e-62	1.82018904746343e-05	0.000535867482514726	1.5494012773475e-14	3.28781835742502e-13	2.73077503127854	3.26188243690305e-10	3.69460132034256e-08
exm435969	rs201501817	CDKN2AIP	4	184367561	26	0.258064516129032	384	40	424	0.905660377358491	2.66717633154139e-62	1.82018904746343e-05	0.000535867482514726	1.5494012773475e-14	3.28781835742502e-13	2.73077503127854	3.26188243690305e-10	3.69460132034256e-08
rs3209554	rs3209554	KCNIP2	10	103586429	22	0.193548387096774	4551	5122	9676	0.470484854750336	6.80997752777294e-09	0.691523412510497	1	4.79061351385806e-19	1.40666979245709e-17	-0.257592020930448	3.26755884858773e-10	3.69729234564442e-08
rs888788	rs888788	POC5	5	74988336	18	0.193548387096774	116	8	124	0.935483870967742	7.33397832509181e-22	8.2740699803552e-06	0.000282321449649525	7.36758590996422e-07	7.10622501837603e-06	2.62301820285353	3.27736005529487e-10	3.70464049842716e-08
rs1264300	rs1264300	VARS2	6	30882856	30	0.403225806451613	76	2	78	0.974358974358974	1.38967833237348e-16	9.84556415576598e-07	5.03607350104523e-05	5.1732679266841e-06	4.38324992925765e-05	2.70722624114922	3.34869858860548e-10	3.78146386991518e-08
kgp10700863	rs7616240	CEP19	3	196433623	29	0.362903225806452	53	0	54	1	0	4.65726979961044e-07	2.71016811923304e-05	1.84262498104729e-05	0.000142568621616879	2.55880026629862	3.41208891400795e-10	3.84916616462407e-08
kgp4916663	rs2832170	MAP3K7CL	21	30464916	22	0.225806451612903	4	113	146	0.0341880341880342	1.78011279931188e-23	2.66421340665773e-07	1.83207603323388e-05	6.79661132334644e-07	6.59297194701479e-06	-2.75776226222895	3.42891390934017e-10	3.86425489058638e-08
kgp9466744	rs201562540	LTBP3	11	65317502	25	0.270491803278689	150	10	162	0.9375	4.32089650934278e-28	3.54896454578303e-06	0.000139836443341053	6.75903881728741e-09	8.43054813843153e-08	2.79944830843735	3.48569617417549e-10	3.92429834604159e-08
kgp7749050	rs2292567	EPHX1	1	226026616	13	0.122950819672131	8	350	359	0.0223463687150838	1.29956899808864e-72	3.57479328345404e-10	1.60179337445009e-06	3.85795060781068e-11	6.1676555885108e-10	-3.14718344373606	3.49530705725104e-10	3.93116763607692e-08
rs27433	rs27433	ERAP1	5	96109935	20	0.180327868852459	4521	3601	8135	0.5566362964787	2.0391906426009e-24	0.715629159665157	1	7.16294943623882e-15	1.5598312636466e-13	0.27210660441731	3.53041580116541e-10	3.96667179585305e-08
rs2303763	rs2303763	FBXO31	16	87376605	35	0.42741935483871	50	0	50	1	0	6.35441048929898e-07	3.4773867269725e-05	1.12977007235623e-05	9.09891749984506e-05	2.53899049993879	3.66660732545467e-10	4.11556465528489e-08
kgp9638607	rs72620574	ZNF506	19	19910250	22	0.213114754098361	30	250	280	0.107142857142857	3.86883049254413e-39	2.94386086038679e-05	0.000804909186186302	9.07365773264465e-12	1.54438691469568e-10	-2.60494457146217	3.82783434184936e-10	4.29223226200166e-08
kgp22769258	rs199629538	NA	5	76725416	35	0.475806451612903	53	0	53	1	0	4.65726979961044e-07	2.71016811923304e-05	1.6703746535876e-05	0.00013051221921942	2.54103091214165	3.84082980294088e-10	4.30249754525438e-08
kgp8977732	rs4147975	ABCA8	17	66926017	31	0.362903225806452	200	44	244	0.819672131147541	3.31135384531206e-23	0.00348850533825549	0.0514052049449329	1.93683487240494e-07	2.0216571226873e-06	2.09135385983116	3.87071373540865e-10	4.33164188452025e-08
rs2270450	rs2270450	SLC25A27	6	46644875	27	0.266129032258065	236	434	672	0.352238805970149	2.72459334217069e-14	0.150105470566011	1	6.18320276117831e-14	1.24935493020778e-12	-0.920751922314937	3.90374548617144e-10	4.36424719921083e-08
rs701759	rs701759	TIFA	4	113199075	33	0.475806451612903	586	360	947	0.619450317124736	2.56652139447333e-13	0.356409102244276	1	1.76037491403829e-11	2.91970977007061e-10	0.603938378679759	3.93914146458771e-10	4.39942798467712e-08
rs3812961	rs3812961	XYLT1	16	17221755	30	0.483870967741935	49	0	49	1	0	7.44999850469536e-07	3.95247748040313e-05	1.21663022089314e-05	9.72852575804482e-05	2.537959634805	3.95112408143289e-10	4.40841553388558e-08
exm463771	rs28362541	CMYA5	5	79032666	9	0.0725806451612903	2432	1448	3882	0.62680412371134	4.19715019629044e-56	0.317302286079327	1	4.12809958895959e-41	3.63831405157556e-39	0.612905864939307	3.99002356838503e-10	4.44738746398498e-08
rs267399	rs267399	NA	5	174956467	13	0.169354838709677	94	0	94	1	0	3.93955886266399e-09	1.67333219505065e-06	0.000178719467997801	0.00113725032976106	2.65272203925642	4.05806424195775e-10	4.51448849816397e-08
rs1044988	rs1044988	NA	3	195961685	14	0.17741935483871	451	677	1134	0.399822695035461	2.09452501176031e-11	0.30948826528755	1	6.89411135925997e-20	2.15059413663131e-18	-0.711272141132971	4.05828416144539e-10	4.51448849816397e-08
exm1499286	rs8104812	ZNF880	19	52887437	31	0.395161290322581	62	262	324	0.191358024691358	2.0605711716453e-28	0.00231543208789108	0.0349420318584884	3.48691127214712e-12	6.13000314981042e-11	-1.98216278442884	4.14732089173777e-10	4.6089572052824e-08
exm788107	rs201379007	NA	9	132630668	13	0.104838709677419	97	0	97	1	0	2.97568474912439e-09	1.67333219505065e-06	0.000182669628976158	0.00115948843143185	2.64803461439363	4.2249063682891e-10	4.68588130074996e-08
kgp6912265	rs201379007	NA	9	132630668	13	0.104838709677419	97	0	97	1	0	2.97568474912439e-09	1.67333219505065e-06	0.000182669628976158	0.00115948843143185	2.64803461439363	4.2249063682891e-10	4.68588130074996e-08
kgp77754	rs3803614	SNX29	16	12667366	22	0.258064516129032	103	4	107	0.962616822429907	2.6928259173794e-21	9.09469049387338e-07	4.67548062929645e-05	2.70285949903602e-06	2.38498874424589e-05	2.7259655401792	4.2828925572028e-10	4.74549578890067e-08
kgp10418040	rs1135128	CRTAP	3	33174168	34	0.451612903225806	4247	3403	7654	0.555163398692811	5.5135446536876e-22	0.725507006235805	1	1.56236794419543e-19	4.76364880535581e-18	0.251092510592408	4.58535282876686e-10	5.0756049790362e-08
rs2277295	rs2277295	IFT46	11	118416253	10	0.0967741935483871	4	109	113	0.0353982300884956	1.32549889030278e-22	3.57191608770922e-07	2.28774179614172e-05	9.04904500914162e-06	7.4039443570524e-05	-2.67302911389745	4.70116760085013e-10	5.19866529760347e-08
rs2705	rs2705	UBXN6	19	4445073	28	0.409836065573771	901	540	1460	0.625260235947259	2.45798201932555e-21	0.326809854237138	1	7.79066424437677e-14	1.56511873862103e-12	0.642358631672013	4.82104661563311e-10	5.32597279963728e-08
rs2072950	rs2072950	CLCN7	16	1510567	30	0.32258064516129	370	58	429	0.864485981308411	4.47997499235492e-51	0.000331362454677302	0.00639105064961284	1.22807690484127e-13	2.43012144286026e-12	2.43697700357669	4.84017687572634e-10	5.34183855782133e-08
rs3804043	rs3804043	TANGO2	22	20052481	26	0.225806451612903	1654	1187	2845	0.582189369940162	2.27412915949823e-18	0.554449992756886	1	1.90109385648086e-22	8.62537601470175e-21	0.375204720953515	4.95133632630104e-10	5.45914070149845e-08
kgp12082304	rs17247945	B4GALT1	9	33111714	3	0.0241935483870968	86	22	108	0.796296296296296	1.34290617914374e-09	0.015107344255006	0.199920224860694	0.00427643428445469	0.018572000021114	1.6263850827047	4.9924603194317e-10	5.49678741505356e-08
rs1376384	rs1376384	OTOGL	12	80672064	20	0.295081967213115	0	70	70	0	0	2.87473054181356e-08	3.74886280900995e-06	1.04298771455982e-05	8.44071143885591e-05	-2.57790703453926	4.99577569557044e-10	5.49678741505356e-08
rs11139063	rs11139063	APBA1	9	72132199	21	0.319672131147541	63	0	63	1	0	1.12211895134155e-07	9.65435982559762e-06	7.71119112080616e-05	0.000531361858288757	2.56594247591068	5.00364544703873e-10	5.49678741505356e-08
kgp1674001	rs199986578	TRIAP1	12	120882267	30	0.370967741935484	500	138	641	0.783699059561129	2.45010745353646e-46	0.00997137561120183	0.136119119664493	4.61899180345701e-20	1.45506035383367e-18	1.71095050487484	5.00510905494968e-10	5.49678741505356e-08
kgp2646928	rs115272620	NA	11	114126145	28	0.306451612903226	447	67	515	0.869649805447471	9.86012461500436e-63	0.000219388456556151	0.00444571181320911	3.50382974243348e-16	8.4299615066022e-15	2.3318422289951	5.01346093893844e-10	5.50056703604196e-08
kgp7797661	rs2273109	MDGA1	6	37620129	25	0.346774193548387	66	1	68	0.985074626865672	5.33104409544709e-15	6.54688811452948e-07	3.57573089512234e-05	1.18173561120372e-05	9.47655688789751e-05	2.63494056558857	5.09833184883981e-10	5.5882107016344e-08
kgp7001838	rs3817699	MYOM2	8	2024437	33	0.483606557377049	175	22	197	0.888324873096447	2.49373472947409e-27	0.000154715994683107	0.0033919204442831	3.57531953794794e-07	3.60136044097588e-06	2.98142606928668	5.11875559949252e-10	5.60270622561795e-08
rs1051685	rs1051685	XRCC5	2	217070376	15	0.122950819672131	707	947	1657	0.427448609431681	4.18641027919286e-09	0.438554063356422	1	1.35424763115648e-20	4.45137381579076e-19	-0.486228410637266	5.12155969919012e-10	5.60270622561795e-08
rs6549	rs6549	ASPH	8	62537309	29	0.443548387096774	1752	1318	3092	0.570684039087948	5.50437574168569e-15	0.625506100018427	1	9.06732914433881e-19	2.61649204211446e-17	0.326180898303267	5.19122476555296e-10	5.67337559255847e-08
rs1051849	rs1051849	DUSP14	17	35873324	13	0.104838709677419	380	189	569	0.667838312829525	1.64937613142613e-15	0.174613543548591	1	1.19840694983752e-13	2.37266784236125e-12	0.875607739243922	5.21272164545289e-10	5.69131655676055e-08
kgp8594434	rs2303977	ARHGAP28	18	6837446	35	0.443548387096774	48	0	48	1	0	8.75701578622086e-07	4.51016509596534e-05	8.1919827751623e-06	6.7475434593653e-05	2.50538743219256	5.28214911782632e-10	5.76150286444892e-08
kgp8457009	rs2577539	SLC27A6	5	128301211	28	0.403225806451613	706	427	1136	0.623124448367167	1.46842365093287e-16	0.338242029310726	1	4.68570178019261e-14	9.55780211790798e-13	0.620914272094896	5.32195262181856e-10	5.79363588625962e-08
exm2241626	rs2577539	SLC27A6	5	128301211	28	0.403225806451613	706	427	1136	0.623124448367167	1.46842365093287e-16	0.338242029310726	1	4.68570178019261e-14	9.55780211790798e-13	0.620914272094896	5.32195262181856e-10	5.79363588625962e-08
kgp22795279	rs3025214	RPL19	17	37359009	29	0.362903225806452	55	0	55	1	0	3.44557793077595e-07	2.21315160438946e-05	4.04347137762863e-05	0.000294632622198371	2.52638579535272	5.33541458221029e-10	5.8026518592155e-08
kgp9428776	rs45440502	SDC3	1	31342387	24	0.435483870967742	103	6	109	0.944954128440367	3.74533290839544e-20	5.3113528643043e-06	0.000194946837437539	5.57871678559625e-07	5.47990051142136e-06	2.6790694655607	5.61231171699372e-10	6.09787738639802e-08
kgp22744436	rs78468195	PKP4	2	159523552	36	0.5	94	6	171	0.94	3.31884173992956e-18	1.10876502821066e-05	0.000362533153707409	6.61121027597117e-08	7.31950756191234e-07	2.61358685395054	5.87776087490692e-10	6.3801043915414e-08
rs2289888	rs2289888	ENPP2	8	120613747	33	0.432203389830508	2	81	83	0.0240963855421687	1.11299952532085e-17	3.89060365677728e-07	2.47093413824355e-05	1.20714800849315e-08	1.46157284815611e-07	-2.80408865534754	5.91370725007503e-10	6.41290886886162e-08
rs14082	rs14082	PDLIM5	4	95586224	34	0.435483870967742	4744	2398	7154	0.664239708765052	1.83800511610181e-169	0.174962395336183	1	4.51798102227742e-12	7.898006150367e-11	0.980068127584941	5.92447225404798e-10	6.41836926400826e-08
kgp1027930	rs56206226	C10orf71	10	50531549	14	0.129032258064516	476	199	675	0.705185185185185	2.32341256484539e-26	0.0826667480327417	0.833699388637803	1.41938150024058e-15	3.25884639592026e-14	1.11204291157692	5.93847639185775e-10	6.42112090169792e-08
exm823836	rs56206226	NA	10	50531549	14	0.129032258064516	476	199	675	0.705185185185185	2.32341256484539e-26	0.0826667480327417	0.833699388637803	1.41938150024058e-15	3.25884639592026e-14	1.11204291157692	5.93847639185775e-10	6.42112090169792e-08
kgp5449353	rs1052669	ARHGAP35	19	47506769	27	0.298387096774194	619	390	1012	0.613478691774034	7.08599770379873e-13	0.385312763228069	1	3.98220927883399e-11	6.35632777735799e-10	0.584335344237597	6.0648762411e-10	6.55146997616222e-08
kgp1847845	rs2799354	RCAN2	6	46190377	22	0.193548387096774	3810	4243	8058	0.47311560908978	1.47948566577151e-06	0.70886999176725	1	6.8781506850628e-22	3.01798057086069e-20	-0.26819324961509	6.15658859743149e-10	6.64413347480035e-08
rs1049339	rs1049339	NA	19	36640764	6	0.0483870967741935	1764	1342	3107	0.567933032839665	4.21842671689059e-14	0.643022725196463	1	1.00807861676311e-35	7.64556307717015e-34	0.331284952566706	6.24995284111759e-10	6.7383995886621e-08
kgp2747990	rs1051473	LAMC1	1	183114146	26	0.435483870967742	2983	3306	6292	0.474320241691843	4.89960628733561e-05	0.717012859510451	1	4.8509552572898e-25	2.53571632254598e-23	-0.228066364565575	6.48449656315851e-10	6.98455100966362e-08
kgp9214746	rs201389887	PLD1	3	171319996	27	0.233870967741935	786	66	854	0.922535211267606	5.66344923586796e-134	2.29365405401419e-06	0.000100091596077394	1.30526367345688e-22	5.99490105373679e-21	2.90340713958904	6.65777742194878e-10	7.16430573301348e-08
rs3820676	rs3820676	KIRREL	1	158057691	32	0.377049180327869	50	0	50	1	0	6.35441048929898e-07	3.4773867269725e-05	3.11317887216979e-05	0.00023175059626559	2.50684249654787	6.68830170426048e-10	7.19024526786236e-08
kgp5945437	rs201743854	NA	3	27151723	27	0.330645161290323	166	7	173	0.959537572254335	3.05403794733332e-33	2.27575058475883e-07	1.62375528983875e-05	1.73448962004731e-09	2.31031542494293e-08	2.97578870529207	6.81142170005255e-10	7.31558445675826e-08
kgp5787675	rs17603837	NA	16	88902277	14	0.11864406779661	1	100	101	0.0099009900990099	1.8200531359151e-22	1.25662408105571e-08	2.28043112672519e-06	6.7861164268021e-06	5.65484461898661e-05	-2.69841056792115	6.86167693248502e-10	7.36250047870663e-08
kgp1329981	rs8074840	SERPINF1	17	1674429	23	0.282258064516129	6530	5182	11727	0.55754781420765	1.45860679413025e-35	0.709332038037467	1	2.4697557347411e-16	6.00786183291418e-15	0.242515030412665	7.0209582459053e-10	7.51900327635097e-08
rs8074840	rs8074840	SERPINF1	17	1674429	23	0.282258064516129	6530	5182	11727	0.55754781420765	1.45860679413025e-35	0.709332038037467	1	2.4697557347411e-16	6.00786183291418e-15	0.242515030412665	7.0209582459053e-10	7.51900327635097e-08
kgp11526733	rs1049987	HADHA	2	26413817	24	0.241935483870968	3367	3703	7076	0.476237623762376	6.77236071130425e-05	0.729591109334072	1	2.81516624627201e-13	5.42406128151686e-12	-0.227183977413392	7.02835609895675e-10	7.51973686919899e-08
rs13632	rs13632	HDAC7	12	48177238	21	0.254098360655738	630	824	1457	0.433287482806052	4.16075926246905e-07	0.471916596696347	1	8.52833575424992e-19	2.46731449171249e-17	-0.497933282344831	7.12923471931632e-10	7.62039001200204e-08
rs2257081	rs2257081	DOCK5	8	25225804	32	0.403225806451613	4	75	79	0.0506329113924051	3.39070004903478e-15	7.25585825526093e-06	0.000255437222424365	8.90282845727807e-08	9.71264943303749e-07	-2.60160902985655	7.24608371448367e-10	7.73790560244482e-08
kgp22811423	rs202119068	MAPK4	18	48248748	24	0.241935483870968	62	0	62	1	0	1.28242165867606e-07	1.05552442472368e-05	8.50437435547861e-05	0.000580195811873947	2.51103099856644	7.28258352464049e-10	7.76947625171645e-08
rs4813786	rs4813786	CRLS1	20	5988095	26	0.290322580645161	0	73	73	0	0	2.04347695492646e-08	2.96900503879199e-06	2.0809246575751e-05	0.000159639213903276	-2.48567897416783	7.42978016760187e-10	7.91897216341352e-08
kgp2348024	rs200264588	EFCAB14-AS1	1	47142543	27	0.266129032258065	1278	74	1353	0.945266272189349	8.86792539690485e-235	8.49044663839021e-08	8.02859207680641e-06	6.47233924266319e-26	3.51445197267634e-24	3.24556304788559	7.4868464268499e-10	7.97221042524454e-08
exm90526	rs147451175	NA	1	144922252	1	0.00806451612903226	923	62	987	0.937055837563452	2.60475324183299e-165	3.60337749774715e-07	2.30279793167848e-05	1.61426477447458e-228	1.82656505087518e-225	2.53970290534043	7.54178421269609e-10	8.02308326216729e-08
rs11246912	rs11246912	EP400	12	132552040	12	0.0983606557377049	9	110	119	0.0756302521008403	4.86433581917563e-20	1.52260266501661e-05	0.000464999865144931	2.06594701431615e-06	1.85483196716915e-05	-2.51438482121513	7.54964208031167e-10	8.02382263602005e-08
rs3199937	rs3199937	HNRNPH3	10	70102749	13	0.104838709677419	826	1021	1851	0.447211694639957	6.35952335053628e-06	0.550194887555261	1	5.1310449885496e-30	3.24184805198718e-28	-0.414672140790674	7.63995126112464e-10	8.1121074907221e-08
kgp8120577	rs1058383	RABEP1	17	5288203	26	0.32258064516129	403	566	971	0.415892672858617	1.94844804192437e-07	0.384665039610017	1	1.08553195100212e-12	1.98759871120068e-11	-0.586586185654348	7.6568831370473e-10	8.12238682776552e-08
exm1574496	rs141922962	NA	21	44317156	2	0.0161290322580645	538	329	869	0.620530565167243	1.61718101120495e-12	0.350665812751465	1	3.49104440604047e-65	4.83395295877198e-63	0.616349347563964	8.14326126072557e-10	8.63016202863272e-08
kgp11731691	rs201294471	ANKRD27	19	33088127	21	0.25	220	17	413	0.928270042194093	2.48600057847765e-39	5.81402542174878e-06	0.000212561073023596	1.29390503111456e-09	1.74462255158225e-08	2.7068051315659	8.33895506160329e-10	8.82920364840076e-08
exm481539	rs78233829	TMEM173	5	138857925	17	0.169354838709677	1639	1142	2786	0.5893563466379	5.17909345095404e-21	0.512028970927025	1	1.11136630011843e-31	7.39282974698734e-30	0.39063044302408	8.59919514367607e-10	9.09614579787152e-08
kgp12183419	rs200571893	CDCA7L	7	21942321	28	0.338709677419355	48	0	48	1	0	8.75701578622086e-07	4.51016509596534e-05	2.21493109625771e-05	0.000169178086324007	2.47710017020819	8.65088141850446e-10	9.14218619340443e-08
kgp8664143	rs75112486	MYLK3	16	46736263	18	0.161290322580645	578	352	945	0.621505376344086	1.60635925552287e-13	0.348035313526124	1	2.37924102821991e-14	4.98266180559347e-13	0.611355752042198	8.66086276673657e-10	9.14410789000783e-08
kgp3206975	rs4294811	NA	16	81819820	24	0.290322580645161	59	0	59	1	0	1.93557701924733e-07	1.44164453255376e-05	9.13878642246019e-05	0.000618977480527233	2.51278537183306	8.80269473764593e-10	9.28510230236438e-08
kgp13007504	rs76024639	PPFIBP2	11	7586899	15	0.120967741935484	80	0	80	1	0	1.46906090502869e-08	2.42362595848769e-06	0.000189852370294742	0.00120045509823984	2.57270318750532	8.88844901733944e-10	9.36673620811256e-08
rs1052820	rs1052820	SPTBN1	2	54886347	24	0.274193548387097	5183	5833	11253	0.470497458242556	6.27049670274653e-10	0.69152702807761	1	6.36390198953632e-15	1.39344077573858e-13	-0.237185311013729	9.01163957537167e-10	9.48763031234149e-08
rs7823	rs7823	HSPB3	5	53751988	32	0.387096774193548	14305	12225	26582	0.539200904636261	2.60565811395726e-37	0.833837601211143	1	1.05612404095135e-15	2.44891358036371e-14	0.1311140886762	9.05302009000509e-10	9.52224704678282e-08
kgp5771979	rs115091888	TSC1	9	135771333	29	0.475	778	79	860	0.90781796966161	1.19051441559829e-125	1.06236407435627e-05	0.000347767456485649	3.7350925139062e-22	1.66297719955394e-20	2.89144809948509	9.0817053587972e-10	9.54345810780921e-08
rs12429249	rs12429249	DOCK9	13	99578219	21	0.201612903225806	57	0	57	1	0	2.57174568990903e-07	1.77175247345393e-05	0.00010094530013717	0.000676754594611635	2.50669639327388	9.09815497551657e-10	9.5461021043987e-08
rs11009147	rs2230395	ITGB1	10	33211227	13	0.120967741935484	4499	5153	9675	0.466121011189391	2.99785448129484e-11	0.663298871992305	1	1.33662041620207e-25	7.1674590245551e-24	-0.289893789948871	9.10126499508821e-10	9.5461021043987e-08
kgp2195755	rs9490792	TRDN	6	123820453	17	0.153225806451613	453	204	659	0.689497716894977	3.83583025397147e-22	0.114697970452234	1	5.56532678083194e-14	1.1281721063858e-12	1.00443068001487	9.17546630634167e-10	9.61492736797375e-08
rs1052281	rs1052281	NA	10	134143942	29	0.346774193548387	118	8	126	0.936507936507937	2.72021434720578e-22	7.20710787621672e-06	0.000253880573677295	1.34317890193345e-07	1.43379931955961e-06	2.82031921186715	9.36002124653822e-10	9.7991549536188e-08
rs501231	rs501231	DYX1C1-CCPG1	15	55653031	28	0.451612903225806	2307	2646	4960	0.465778316172017	1.56565614942505e-06	0.661732409012506	1	2.8586144728562e-21	1.18163097139982e-19	-0.295204785473502	9.4298002074111e-10	9.86298990881598e-08
rs4984887	rs4984887	RAB11FIP3	16	572044	27	0.483606557377049	560	79	639	0.876369327073552	2.12280346381929e-80	0.00013693769815655	0.00301252178858931	5.31504786802148e-21	2.06133750767701e-19	2.52275494465075	9.84853569933273e-10	1.02913523231274e-07
rs2740	rs2740	NTAN1	16	15132108	18	0.290322580645161	312	8	325	0.975	2.35152524112245e-64	1.78335240088593e-09	1.67333219505065e-06	2.93412831794902e-10	4.26913955288543e-09	3.17924889835842	9.88673277718311e-10	1.03216384501403e-07
rs1056893	rs1056893	ERAP2	5	96245439	27	0.42741935483871	423	51	475	0.892405063291139	4.10538052097039e-65	5.25699785331237e-05	0.00133716825505916	1.09991861542581e-16	2.73806407333331e-15	2.3517671232173	9.94326139358545e-10	1.03613408493902e-07
exm-rs1056893	rs1056893	ERAP2	5	96245439	27	0.42741935483871	423	51	475	0.892405063291139	4.10538052097039e-65	5.25699785331237e-05	0.00133716825505916	1.09991861542581e-16	2.73806407333331e-15	2.3517671232173	9.94326139358545e-10	1.03613408493902e-07
rs703817	rs703817	STAT6	12	57489828	29	0.42741935483871	1260	1489	2758	0.458348490360131	1.37021754939554e-05	0.615898006710437	1	2.62037697706072e-28	1.55638721617361e-26	-0.337110975085375	1.00663020679065e-09	1.04798062978335e-07
rs1133480	rs1133480	ATP6V0E2	7	149577591	37	0.411290322580645	2058	2684	4747	0.433994095318431	1.12535607693505e-19	0.471950136677175	1	9.79211341589254e-05	0.000658252847364548	-0.510433455648143	1.01714728300379e-09	1.05794650549753e-07
rs196939	rs196939	ERN1	17	62145672	24	0.274193548387097	72	1	73	0.986301369863014	2.55047787436495e-16	3.18926510263852e-07	2.10773732623933e-05	4.46031515913773e-05	0.000322226560122926	2.61248128808075	1.02147524907788e-09	1.06146249908817e-07
rs2269112	rs2269112	BRPF1	3	9788168	14	0.209677419354839	89	1	90	0.988888888888889	4.70370709682715e-20	5.83642889553067e-08	6.07906914407093e-06	0.000120555958428636	0.000794463559704485	2.65651974541114	1.03357894162213e-09	1.07304460649223e-07
kgp11697330	rs3790124	EMP2	16	10624579	15	0.144067796610169	479	263	743	0.6455525606469	2.95248193936744e-15	0.246845742327262	1	1.28288375051119e-14	2.74357842176906e-13	0.763526301201404	1.07288584829568e-09	1.11282104376002e-07
rs4881109	rs4881109	PITRM1-AS1	10	3185237	23	0.25	61	0	61	1	0	1.46827987007839e-07	1.1673293899658e-05	0.000184989423653811	0.00117248586837727	2.51578328325764	1.08416287258295e-09	1.12347756694488e-07
rs2732898	rs2732898	CALD1	7	134653942	2	0.0166666666666667	428	61	489	0.875255623721881	1.57224471856474e-61	0.000160411828120838	0.0034772608496933	5.47917647075879e-48	5.7255349650597e-46	2.06359783536979	1.11126731617678e-09	1.15050059850391e-07
rs2289819	rs2289819	CYFIP1	15	22960938	17	0.153225806451613	0	70	70	0	0	2.87473054181356e-08	3.74886280900995e-06	1.82784629624744e-05	0.000141503346306592	-2.51772943655202	1.11930085553155e-09	1.15774775472432e-07
kgp6486743	rs200082646	BCAP29	7	107243902	31	0.362903225806452	60	1	61	0.983606557377049	1.11813465612146e-13	1.42077669781115e-06	6.77274796828954e-05	8.20560399137729e-06	6.75543199212654e-05	2.56005196109417	1.12183949572498e-09	1.15835875328067e-07
kgp6746228	rs75881564	MAP1LC3A	20	33147985	26	0.290322580645161	834	92	927	0.900647948164147	5.68932334437073e-131	1.84997803073612e-05	0.000544208348222322	1.07551506632352e-25	5.783926919326e-24	2.63657588132002	1.1219596922956e-09	1.15835875328067e-07
kgp1868653	rs72676983	TP53INP1	8	95938660	3	0.0241935483870968	85	18	103	0.825242718446602	7.8643140981448e-11	0.00655055180622423	0.0921387259333549	0.00475836878768788	0.020312189299474	1.65540828833742	1.12607076612729e-09	1.16153266318213e-07
rs2241649	rs1128433	PTK2B	8	27255080	31	0.411290322580645	49	0	49	1	0	7.44999850469536e-07	3.95247748040313e-05	2.82613335245004e-05	0.00021204518294806	2.45936926847066	1.13227295293981e-09	1.16652843194056e-07
kgp12330367	rs391271	KIF1C	17	4907989	17	0.139344262295082	1	79	80	0.0125	7.3789597898984e-18	9.62699447313163e-08	8.7680839570919e-06	5.19797998669946e-06	4.40219035389789e-05	-2.63249962990498	1.13299672732666e-09	1.16652843194056e-07
kgp22814742	rs76562456	SORBS2	4	186530152	30	0.491803278688525	81	2	86	0.975903614457831	1.11299952532085e-17	5.81628195052176e-07	3.27406986983642e-05	1.3270975199834e-05	0.00010534400807011	2.64503651912008	1.13622040422644e-09	1.16877327531172e-07
rs1138444	rs13848	NDUFA10	2	240946766	25	0.401639344262295	3606	4469	8082	0.44656346749226	8.58989209682684e-22	0.542879931491248	1	2.96971582802124e-14	6.1627930169496e-13	-0.389932052056107	1.1398792750221e-09	1.17146125126583e-07
rs2834255	rs2834255	ITSN1	21	35124253	17	0.185483870967742	0	61	61	0	0	8.63636266073176e-08	8.02859207680641e-06	1.60884808128828e-05	0.000126127204189176	-2.48935145246816	1.15248603942631e-09	1.18292796098971e-07
kgp8196568	rs199756460	TMEM165	4	56288083	14	0.129032258064516	81	0	81	1	0	1.31915673104617e-08	2.28043112672519e-06	0.000262320703900792	0.00160847146811356	2.5697762787827	1.1531488425288e-09	1.18292796098971e-07
rs1611205	rs1611205	HCG4	6	29759823	23	0.266129032258065	53	0	53	1	0	4.65726979961044e-07	2.71016811923304e-05	7.77870572580223e-05	0.000535634752522969	2.48231039477134	1.16479606074293e-09	1.19378275136709e-07
kgp3481859	rs111617068	HERC4	10	69684961	11	0.104838709677419	384	14	398	0.964824120603015	2.21149876119104e-76	1.46521715078314e-08	2.42362595848769e-06	5.99473437454799e-12	1.03887708019317e-10	2.92322827146523	1.1864135992046e-09	1.21482679509049e-07
exm719120	rs7014678	WDYHV1	8	124448736	34	0.416666666666667	653	394	1048	0.623686723973257	1.54302994622499e-15	0.33557299842331	1	8.08478199738971e-12	1.38268286923297e-10	0.617105374885611	1.19041749466811e-09	1.21781340413444e-07
kgp11700744	rs200512816	SMC2	9	106899952	34	0.370967741935484	52	0	52	1	0	4.65726979961044e-07	2.71016811923304e-05	6.15578569938034e-05	0.000433038880962438	2.47051265189869	1.19936734325697e-09	1.22584972437633e-07
rs945641	rs945641	SEC16B	1	177930894	25	0.217741935483871	81	3	85	0.964285714285714	4.41228975643188e-17	2.06744274677309e-06	9.09416249715047e-05	7.53108192977396e-06	6.2338860398528e-05	2.62947764834104	1.20970305934014e-09	1.23528656980202e-07
kgp2850008	rs11949955	TICAM2	5	114918584	28	0.354838709677419	53	0	54	1	0	4.65726979961044e-07	2.71016811923304e-05	8.26411711876569e-05	0.000565306790207702	2.48025782186143	1.24540368437129e-09	1.27058397744328e-07
kgp8691641	rs9801236	NA	7	564083	18	0.17741935483871	33	735	768	0.04296875	3.61109438056642e-141	6.21466463975408e-09	1.75837436256746e-06	2.7223241028143e-20	8.72296184202682e-19	-3.15903571707032	1.25317166422427e-09	1.2771076017292e-07
kgp21488166	rs202058389	ZNF557	19	7087082	32	0.426229508196721	44	0	44	1	0	1.71835781465466e-06	7.78998148108517e-05	7.3127744172215e-06	6.06707887881168e-05	2.42802253618171	1.25407816631148e-09	1.2771076017292e-07
rs10508295	rs10508295	FAM208B	10	5751644	18	0.17741935483871	74	1	83	0.986666666666667	9.26510250526866e-17	2.53726217386153e-07	1.77175247345393e-05	8.30931970342667e-05	0.000568190692942165	2.59936674095689	1.25725762298884e-09	1.27918255156412e-07
kgp3019708	rs201117765	PTGES3L-AARSD1	17	41113132	31	0.379032258064516	79	4	84	0.951807228915663	4.56469629128333e-16	7.25585825526093e-06	0.000255437222424365	1.04548700332245e-06	9.83667513120955e-06	2.58837281061531	1.27736582300141e-09	1.29800615331969e-07
kgp8102424	rs1060242	ADHFE1	8	67380528	35	0.491935483870968	663	893	1557	0.426092544987147	6.42200136551219e-09	0.433381490282137	1	2.86276192324447e-12	5.06854102484347e-11	-0.517552722741633	1.27807604634138e-09	1.29800615331969e-07
kgp2481792	rs1045270	WDYHV1	8	124453799	34	0.419354838709677	711	403	1114	0.638240574506284	3.64503161974823e-20	0.273911758984383	1	2.73217731720812e-13	5.2732340295254e-12	0.697594500249671	1.28324877881008e-09	1.30207905980349e-07
kgp4754809	rs11461	OAT	10	126089434	28	0.419354838709677	1262	840	2103	0.600380589914367	4.20799961912422e-20	0.449429571922491	1	6.7644713467405e-19	1.96850383631206e-17	0.485769852815667	1.35606108923202e-09	1.37471459923775e-07
exm917893	rs61895404	AHNAK	11	62291953	7	0.0564516129032258	1069	1297	2367	0.451817413355875	3.05938077237736e-06	0.576287802409587	1	2.07037531944563e-63	2.8043947192781e-61	-0.365630677852934	1.36759633202742e-09	1.38515498294495e-07
rs2516478	rs2516478	DDX39B	6	31498737	17	0.185483870967742	1848	84	1943	0.956521739130435	0	9.68117062717531e-09	1.98260463191257e-06	2.07564884914418e-34	1.50885258975426e-32	3.25201572903706	1.37185542978846e-09	1.38821359751494e-07
kgp6232103	rs77454777	CHST6	16	75509314	34	0.459016393442623	109	7	117	0.939655172413793	6.74821236334713e-21	7.00755037708573e-06	0.000247317515198848	2.44705506212159e-07	2.51924554782521e-06	2.59647959258407	1.43378758236954e-09	1.44957477416097e-07
rs4148437	rs4148437	ABCC4	13	95899354	27	0.459677419354839	0	54	54	0	0	2.22884626458782e-07	1.60048306768672e-05	7.14481972624234e-06	5.93520730985293e-05	-2.44626713158152	1.47625319676801e-09	1.491162156014e-07
rs1043909	rs1043909	GALNT2	1	230417371	22	0.225806451612903	618	397	1018	0.608866995073892	5.00575698953908e-12	0.411091380263656	1	3.65054610370133e-13	6.95584579922814e-12	0.547831223996368	1.50854564959697e-09	1.52240796097165e-07
kgp22795404	rs113758518	CSTF2T	10	53456019	16	0.129032258064516	80	1	81	0.987654320987654	4.44955195702086e-18	1.31615864756652e-07	1.08090976319942e-05	7.80295039947741e-05	0.000537040122726382	2.60674883418853	1.51066672772158e-09	1.52317629918426e-07
rs2280897	rs2280897	MYOM2	8	2057298	15	0.122950819672131	6714	4877	11600	0.579242515744975	3.29503970106925e-65	0.570486108940027	1	6.93030634591206e-22	3.03967469408406e-20	0.440069562376816	1.52667661093894e-09	1.537934478034e-07
kgp4837742	rs7646106	EDEM1	3	5257971	22	0.19672131147541	155	6	161	0.962732919254658	1.94599199878843e-31	1.90094460437733e-07	1.44164453255376e-05	3.4692241193705e-08	3.97242651386981e-07	2.91992624015198	1.53263867918216e-09	1.54255332292889e-07
rs11018912	rs11018912	CHORDC1	11	89942645	20	0.209677419354839	60	0	60	1	0	1.68420338038404e-07	1.29310803749568e-05	0.00022116958958298	0.00137878665619041	2.509354168006	1.55654424026367e-09	1.56520723334234e-07
exm1068027	rs9778	NA	13	47354101	13	0.120967741935484	1397	1703	3101	0.450645161290323	4.30253199379857e-08	0.568541714423879	1	3.98373886861226e-60	5.19509229408552e-58	-0.383921903498622	1.57112581325909e-09	1.57703865234125e-07
kgp3594043	rs9778	NA	13	47354101	13	0.120967741935484	1397	1703	3101	0.450645161290323	4.30253199379857e-08	0.568541714423879	1	3.98373886861226e-60	5.19509229408552e-58	-0.383921903498622	1.57112581325909e-09	1.57703865234125e-07
rs1062108	rs1062108	RRAGD	6	90075359	30	0.435483870967742	1237	1539	2780	0.445605187319885	1.11065727509296e-08	0.538915076387376	1	7.15666438242776e-09	8.88101854569135e-08	-0.41661547778554	1.57569336148179e-09	1.58020743377968e-07
kgp22800550	rs201863997	ST6GALNAC2	17	74561536	18	0.17741935483871	64	0	64	1	0	9.83585747472227e-08	8.7680839570919e-06	0.000236351871790812	0.00146479317720646	2.49299989920002	1.6057570416389e-09	1.60891684977092e-07
exm-rs1042149	rs1042149	PSORS1C1	6	31082960	37	0.491935483870968	239	18	258	0.929961089494163	7.37143804649411e-43	4.12753042664516e-06	0.000161215466664153	1.32285145216784e-08	1.59425303573794e-07	2.58474081192193	1.6154840753877e-09	1.61721649798865e-07
rs6589	rs6589	PTGFRN	1	117532891	13	0.104838709677419	504	661	1166	0.432618025751073	4.8661269254961e-06	0.46975025266763	1	6.4788639592456e-30	4.0842000040219e-28	-0.508370310595161	1.62110280436939e-09	1.62139228701302e-07
rs4561	rs4561	GLRX	5	95152313	30	0.451612903225806	3292	3663	6958	0.47332854061826	9.13783958226119e-06	0.710389412905136	1	7.31205160438985e-30	4.58620392342526e-28	-0.257227020240888	1.64737764798732e-09	1.64620199935361e-07
kgp6244078	rs17010697	ARHGAP24	4	86643155	13	0.137096774193548	1	91	92	0.0108695652173913	1.71250989474791e-20	2.7512032680501e-08	3.71313000104785e-06	2.20675376841802e-05	0.000168599479701395	-2.5771601041509	1.65284593871317e-09	1.65019431421256e-07
kgp22826204	rs199956036	CTSB	8	11706970	30	0.338709677419355	46	0	46	1	0	1.21972719879504e-06	5.86915123750089e-05	3.12888700008324e-05	0.000232780714451301	2.43308544626405	1.67394182642428e-09	1.66976815134504e-07
rs1043402	rs1043402	DDX17	22	38879688	34	0.387096774193548	12088	12608	24707	0.489471979267898	0.00095797930682606	0.818405023004337	1	7.47403240295609e-12	1.28490041402569e-10	-0.173120463805932	1.71439534992673e-09	1.70859935141274e-07
rs10512502	rs10512502	DDX5	17	62495009	8	0.0645161290322581	373	507	880	0.423863636363636	7.34530201525744e-06	0.425998396060558	1	4.91793034706305e-32	3.3067620496879e-30	-0.582717738531574	1.72865612651588e-09	1.72128052704274e-07
kgp782811	rs201236728	NMNAT3	3	139280328	28	0.241935483870968	63	1	64	0.984375	2.44034386357985e-14	9.57264438737055e-07	4.90543286492795e-05	3.9615094619541e-05	0.00028913753578844	2.54484920436978	1.83703618353764e-09	1.82757365257448e-07
exm1261610	rs34444956	NA	16	81185412	13	0.137096774193548	94	0	94	1	0	3.93955886266399e-09	1.67333219505065e-06	0.000363986395767139	0.00215436217099303	2.50720267819618	1.84041077477792e-09	1.82930625546249e-07
rs6558533	rs6558533	NA	8	1709918	17	0.137096774193548	2	76	78	0.0256410256410256	1.38967833237348e-16	6.44787820356811e-07	3.52681306818213e-05	3.83708493330375e-06	3.31020603949701e-05	-2.5680006718233	1.88247368647301e-09	1.86892250677127e-07
rs736521	rs736521	NA	17	73588542	20	0.225806451612903	8	115	126	0.0650406504065041	1.2040483968415e-21	5.87927150609813e-06	0.000214806260310865	4.42289650093267e-08	5.00002892354907e-07	-2.60233976628562	1.88367330407674e-09	1.86892250677127e-07
kgp22822132	rs199800275	NINL	20	25467264	39	0.443548387096774	55	1	56	0.982142857142857	1.41655567237527e-12	2.84614177021629e-06	0.000119320659094173	2.19485304331074e-06	1.96035271816034e-05	2.4958163795905	1.88527265903547e-09	1.86892250677127e-07
kgp5397049	rs3812076	N4BP3	5	177551154	25	0.298387096774194	61	1	62	0.983870967741935	6.73130563539321e-14	1.24339143428157e-06	5.96508387444204e-05	3.12038084887687e-05	0.00023224042435133	2.54663907602037	1.89231232684646e-09	1.87424250091371e-07
kgp22838838	rs4145987	NA	2	132269231	25	0.25	81	3	85	0.964285714285714	4.41228975643188e-17	2.06744274677309e-06	9.09416249715047e-05	5.98714051096673e-06	5.03022185583509e-05	2.60597614947531	1.8994011867731e-09	1.87960177510885e-07
rs1547715	rs1547715	LAMC1	1	183113952	26	0.435483870967742	2675	3085	5761	0.464409722222222	7.08318169952951e-08	0.652804621169913	1	4.3295358514901e-56	5.2831656436157e-54	-0.278197566426925	1.90200214779182e-09	1.88051439184148e-07
kgp1600814	rs77864538	MTX2	2	177190724	33	0.459677419354839	44	0	44	1	0	1.71835781465466e-06	7.78998148108517e-05	1.16834740814458e-05	9.38195531615454e-05	2.40595984115304	1.91299718328352e-09	1.88971732338113e-07
kgp22808477	rs202143102	STARD5	15	81605350	11	0.104838709677419	138	9	147	0.938775510204082	4.70175874887982e-26	3.96748349592502e-06	0.000155180691764498	6.06746216305714e-06	5.09312185466962e-05	2.56426345022915	1.92828285246047e-09	1.90313872363543e-07
kgp4494561	rs2154593	NA	22	24252085	27	0.459677419354839	3	75	78	0.0384615384615385	9.04512809998104e-16	2.53231685244936e-06	0.000106602831195557	1.08742599513908e-06	1.02004237125674e-05	-2.65351047628631	1.99809099428246e-09	1.97030064418593e-07
kgp5540066	rs77225986	NA	6	153308370	28	0.377049180327869	165	21	188	0.887096774193548	1.00958250358122e-25	0.000183468735260548	0.00385883734958441	2.79522668457166e-08	3.24041491468196e-07	2.42619496806113	2.0207137460817e-09	1.99085623426624e-07
rs2303005	rs2303005	GFPT2	5	179729625	22	0.241935483870968	16	97	113	0.141592920353982	5.24117536105673e-14	0.000564032032534306	0.00971595698669737	2.47430358219714e-07	2.54542646044379e-06	-2.28783942605438	2.03483896935713e-09	2.00301108389619e-07
kgp8444920	rs1055340	PTER	10	16555528	30	0.451612903225806	10	98	123	0.0925925925925926	5.68512850984485e-17	6.17396656630294e-05	0.00151535437063378	1.44271442293943e-08	1.73141259567719e-07	-2.49260115238159	2.08286179407363e-09	2.0479636008647e-07
rs9384876	rs9384876	NA	6	113944431	34	0.419354838709677	1045	1476	2522	0.414518048393495	1.08917628679733e-17	0.372890144417411	1	4.8394453994497e-14	9.86559915643958e-13	-0.591381120282956	2.08416220762878e-09	2.0479636008647e-07
rs968381	rs968381	MYOM2	8	2048831	22	0.333333333333333	12005	8745	20776	0.57855421686747	2.4985045641974e-113	0.57444056554033	1	1.62118574187267e-14	3.43364013621812e-13	0.374432823750572	2.11622024350658e-09	2.07582304446241e-07
exm678172	rs968381	MYOM2	8	2048831	22	0.32258064516129	12005	8745	20776	0.57855421686747	2.4985045641974e-113	0.57444056554033	1	1.62118574187267e-14	3.43364013621812e-13	0.374432823750572	2.11622024350658e-09	2.07582304446241e-07
kgp12116549	rs702723	PLK2	5	57753456	34	0.387096774193548	56	381	439	0.128146453089245	3.52213217167527e-54	8.2812432342766e-05	0.00195875183087767	3.47461027604018e-18	9.61051464498818e-17	-2.59005640784556	2.20376688908319e-09	2.15980723460279e-07
rs3177979	rs1131476	OAS1	12	113357209	34	0.387096774193548	177	45	223	0.797297297297297	1.46732110679887e-18	0.00815601332057293	0.112979710787503	3.11109419609937e-08	3.58987198029513e-07	1.95291784111457	2.21579548113127e-09	2.16780270564476e-07
exm1038896	rs1131476	NA	12	113357209	34	0.387096774193548	177	45	223	0.797297297297297	1.46732110679887e-18	0.00815601332057293	0.112979710787503	3.11109419609937e-08	3.58987198029513e-07	1.95291784111457	2.21579548113127e-09	2.16780270564476e-07
kgp6467097	rs202015660	KCNIP4	4	20730547	28	0.338709677419355	51	0	51	1	0	5.43348143287882e-07	3.07248152504334e-05	0.000113703530784015	0.000753538988252104	2.43249230997619	2.26836299058651e-09	2.21647949435882e-07
kgp1594866	rs747949	CABLES2	20	60964122	28	0.370967741935484	225	367	592	0.380067567567568	6.82950087288316e-09	0.235835930112521	1	1.25789060701607e-11	2.11479672516794e-10	-0.760225644312679	2.26950721302408e-09	2.21647949435882e-07
kgp3746924	rs73153583	ARFGAP1	20	61916286	14	0.129032258064516	12	464	476	0.0252100840336134	6.24758379038719e-95	3.32283030417998e-10	1.60179337445009e-06	3.03138313077012e-13	5.82262582834137e-12	-3.08962736730743	2.30967981549739e-09	2.25374854470399e-07
kgp3180911	rs1230399	DUSP3	17	41845403	26	0.295081967213115	3280	2573	5861	0.56039637792585	2.7530290127622e-20	0.6910230244365	1	0.00179242921828079	0.00882778285477307	0.275291593750969	2.32395190900017e-09	2.26570141728633e-07
rs7909832	rs7909832	NA	10	16556710	29	0.443548387096774	5	79	85	0.0595238095238095	1.65286596655065e-15	1.21555631259842e-05	0.000383459921535555	1.38332624400092e-07	1.47384635583968e-06	-2.53073735708667	2.33505374892679e-09	2.27454539960677e-07
rs917479	rs917479	ARVCF	22	19973205	36	0.372881355932203	68	2	70	0.971428571428571	7.91169357378912e-15	2.4314274720012e-06	0.000103745038349781	3.24041343675104e-06	2.82439397124845e-05	2.54561052489322	2.3379771364166e-09	2.27541441200163e-07
rs6646	rs6646	NA	10	116191174	20	0.180327868852459	5143	5763	10987	0.471575279662571	3.07930648597713e-09	0.698570559977694	1	5.50917618284548e-15	1.21197548311538e-13	-0.243503869095925	2.45098138645208e-09	2.38142282643054e-07
kgp4889099	rs6460199	NA	7	64318695	31	0.443548387096774	3	58	61	0.0491803278688525	4.71203366149684e-12	1.71225012667311e-05	0.000520082047695015	3.37133574608368e-08	3.86705949494464e-07	-2.47530199620019	2.451152043273e-09	2.38142282643054e-07
rs11097233	rs11097233	ART3	4	77025136	8	0.0645161290322581	12	334	550	0.0346820809248555	9.90142610097167e-67	6.75427898672047e-09	1.81035226369598e-06	1.13034103953028e-10	1.72979239410084e-09	-2.73226846147097	2.45917691291975e-09	2.38532161359813e-07
kgp923603	rs10773125	DHX37	12	125435388	34	0.483870967741935	0	44	44	0	0	1.21972719879504e-06	5.86915123750089e-05	1.23499815881375e-06	1.1477061037856e-05	-2.37806527838744	2.46015983771406e-09	2.38532161359813e-07
kgp1902576	rs201741631	CFH	1	196643725	31	0.314516129032258	62	1	63	0.984126984126984	4.05277105267408e-14	1.09005840987465e-06	5.40302402983002e-05	3.22988799528675e-05	0.000239610631279484	2.50872714913955	2.46155310240978e-09	2.38532161359813e-07
kgp10737372	rs12662216	RNGTT	6	89321243	13	0.137096774193548	81	0	81	1	0	1.31915673104617e-08	2.28043112672519e-06	0.000343856176142575	0.00204897967187038	2.49200826737345	2.49988627185922e-09	2.42037389951314e-07
kgp22775807	rs200821967	MRPL10	17	45900830	35	0.411290322580645	48	0	48	1	0	8.75701578622086e-07	4.51016509596534e-05	7.90468351906979e-05	0.000543674493649044	2.41367733716344	2.51860299729927e-09	2.43381653599702e-07
kgp5061052	rs974963	RPP21	6	30314567	25	0.266129032258065	76	2	78	0.974358974358974	1.38967833237348e-16	9.84556415576598e-07	5.03607350104523e-05	2.52280530421396e-05	0.000190768631144896	2.58136992069361	2.52028850362126e-09	2.43381653599702e-07
exm527570	rs974963	RPP21	6	30314567	25	0.266129032258065	76	2	78	0.974358974358974	1.38967833237348e-16	9.84556415576598e-07	5.03607350104523e-05	2.52280530421396e-05	0.000190768631144896	2.58136992069361	2.52028850362126e-09	2.43381653599702e-07
kgp8334113	rs61879341	ANO5	11	22214877	26	0.274193548387097	812	88	901	0.902222222222222	2.49970900071784e-128	1.66339333937447e-05	0.000506340548578064	1.53553922081475e-25	8.218399594633e-24	2.59747812225481	2.52325600283574e-09	2.43458344046219e-07
rs3731673	rs3731673	LAPTM4A	2	20240668	16	0.145161290322581	1932	1421	3356	0.576200417536534	1.27950507782806e-18	0.590714134745717	1	9.340197790594e-100	1.89889102813492e-97	0.356801513011391	2.54813771925834e-09	2.45647493383235e-07
rs6532148	rs6532148	GPRIN3	4	90166921	29	0.362903225806452	94	3	97	0.969072164948454	6.35500489345377e-20	6.6250711481415e-07	3.61490730645305e-05	2.40714550503374e-06	2.14006697995143e-05	2.7763646424738	2.55709730217183e-09	2.46299260351924e-07
rs2296441	rs2296441	PYROXD2	10	100144782	22	0.262295081967213	190	308	504	0.381526104417671	1.58076192291229e-07	0.242928974788441	1	2.66231212066623e-12	4.72784089659213e-11	-0.760832502205672	2.59145171104686e-09	2.49179760233021e-07
exm847614	rs2296441	PYROXD2	10	100144782	22	0.258064516129032	190	308	504	0.381526104417671	1.58076192291229e-07	0.242928974788441	1	2.66231212066623e-12	4.72784089659213e-11	-0.760832502205672	2.59145171104686e-09	2.49179760233021e-07
rs17198	rs17198	GALC	14	88399488	32	0.5	514	684	1201	0.429048414023372	1.04653434751367e-06	0.448038259585461	1	6.9855132196169e-11	1.08940163004523e-09	-0.511603971323004	2.62721564836512e-09	2.52401969922693e-07
rs3793398	rs3793398	MTSS1	8	125571483	22	0.283333333333333	161	14	175	0.92	2.54587073840774e-28	2.20897410558819e-05	0.000639368712434969	1.89702145480549e-07	1.98250157073711e-06	2.55747120348148	2.65560547605306e-09	2.54910818703911e-07
rs2255546	rs2255546	ERAP2	5	96249115	27	0.42741935483871	543	73	616	0.881493506493506	1.21761962386807e-79	9.10492352272287e-05	0.00214406881020689	3.64544518773866e-19	1.0800390635559e-17	2.27974148975981	2.67943113790174e-09	2.56958901111698e-07
rs1051794	rs1051794	MICA	6	31379109	28	0.306451612903226	673	361	1035	0.650870406189555	3.97949325820287e-22	0.224571011653713	1	1.44860916302211e-12	2.62875746706199e-11	0.773520793728832	2.68382355205041e-09	2.56958901111698e-07
exm530708	rs1051794	MICA	6	31379109	28	0.306451612903226	673	361	1035	0.650870406189555	3.97949325820287e-22	0.224571011653713	1	1.44860916302211e-12	2.62875746706199e-11	0.773520793728832	2.68382355205041e-09	2.56958901111698e-07
kgp1714762	rs6532147	GPRIN3	4	90166920	29	0.362903225806452	93	3	96	0.96875	1.05114716044382e-19	7.24953362924873e-07	3.93646513402057e-05	2.49449097837043e-06	2.21157799285362e-05	2.7704675054287	2.69157803135326e-09	2.57481273332359e-07
kgp7184331	NA	NXN	17	725727	12	0.0967741935483871	92	0	92	1	0	4.77124351144862e-09	1.67333219505065e-06	0.000314252978743557	0.00188916060313691	2.5039713309796	2.7309727578679e-09	2.61026935440582e-07
kgp1622644	rs3744160	TBCD	17	80828303	28	0.241935483870968	15	128	143	0.104895104895105	7.5397368684399e-21	5.27985365424143e-05	0.00134267697241345	8.01321483288858e-09	9.88155356208915e-08	-2.47120620430157	2.76177245297878e-09	2.63745737581144e-07
rs1799845	rs1799845	UBA7	3	49847623	18	0.245901639344262	87	376	463	0.187904967602592	7.45019384282468e-41	0.00172031727919546	0.0264893390536736	5.03040655465999e-20	1.58243791702615e-18	-1.89099568266637	2.77116518401651e-09	2.64417311681031e-07
rs1132552	rs1132552	SFRP4	7	37953840	26	0.370967741935484	1415	929	2346	0.603668941979522	1.27585259633768e-23	0.432574782693524	1	5.61792434614317e-187	2.56865259287738e-184	0.516880869463085	2.79205951663075e-09	2.66184261321682e-07
rs9822885	rs9822885	ACTRT3	3	169486144	30	0.262295081967213	1	58	59	0.0169491525423729	3.08625737325224e-13	1.09005840987465e-06	5.40302402983002e-05	6.02614391875846e-07	5.89716643469313e-06	-2.52644791094489	2.79793812403828e-09	2.66517881509157e-07
kgp3940411	rs10758183	SMU1	9	33055471	22	0.32258064516129	54	0	54	1	0	4.00131630670756e-07	2.47093413824355e-05	0.000139594421675874	0.000907674777402823	2.41936763991665	2.85845210339734e-09	2.72050811064205e-07
kgp9469019	rs78533632	NA	11	2393015	4	0.0483870967741935	119	41	161	0.74375	1.14770117569519e-09	0.0446704402986453	0.511602363996959	1.27946494229095e-07	1.36983334450379e-06	1.3072416837264	2.88195684674307e-09	2.74055013558708e-07
kgp2705509	rs1049582	QDPR	4	17488533	29	0.379032258064516	1319	803	2127	0.621583411875589	5.11977539003984e-29	0.342241543891434	1	8.84408541827661e-12	1.50656090108781e-10	0.6340871636149	2.91018487054356e-09	2.76504587954444e-07
kgp4055546	rs201644977	ABCB8	7	150744372	34	0.354838709677419	98	10	108	0.907407407407407	5.68512850984485e-17	9.67155099808598e-05	0.00220788086978926	3.853116997364e-08	4.38510785375104e-07	2.47001915226133	2.92645263459551e-09	2.77814596718127e-07
rs708723	rs708723	RAB29	1	205739266	30	0.39344262295082	421	611	1032	0.407945736434109	4.02134348688768e-09	0.346159423677424	1	3.54853474392812e-12	6.23540175709533e-11	-0.60052993473539	2.93583870451128e-09	2.78469645791155e-07
exm97228	NA	TUFT1	1	151537025	13	0.110169491525424	81	0	81	1	0	1.31915673104617e-08	2.28043112672519e-06	0.000374082077659478	0.00220687009225479	2.47954308043422	2.95035369502245e-09	2.79609662365833e-07
kgp11527828	rs199964520	NA	2	95830737	22	0.193548387096774	102	5	110	0.953271028037383	1.68415688297781e-20	2.52483925669632e-06	0.000106367993055706	3.82205136198781e-06	3.29850688420551e-05	2.59775960147119	2.99651827253407e-09	2.8374469728594e-07
kgp4270824	rs2071041	ITIH4	3	52864693	19	0.25	9	118	260	0.0708661417322835	9.38559957803575e-22	8.37074594920122e-06	0.000285446259126186	5.82282053011602e-08	6.48317618311894e-07	-2.56216777512549	3.00971281842253e-09	2.84514956158472e-07
kgp5169730	rs7009857	MTMR9	8	11167233	20	0.161290322580645	62	1	63	0.984126984126984	4.05277105267408e-14	1.09005840987465e-06	5.40302402983002e-05	9.8507323824939e-05	0.000661994745627792	2.52525628044835	3.00973239642733e-09	2.84514956158472e-07
rs2270782	rs2270782	WDR52	3	113022996	28	0.274193548387097	1	58	59	0.0169491525423729	3.08625737325224e-13	1.09005840987465e-06	5.40302402983002e-05	6.92782382598781e-07	6.70631545961938e-06	-2.51504364158422	3.01525248750173e-09	2.84796444898772e-07
kgp22747614	rs60445587	ART3,CXCL10	4	76942762	30	0.5	157	15	308	0.912790697674419	5.85278122172572e-27	3.96350052536433e-05	0.00104394857477384	1.79960150822836e-08	2.13414525674085e-07	2.48222913659204	3.02494019707136e-09	2.85470767376524e-07
rs9545424	rs9545424	MIR548F5	13	36383264	13	0.137096774193548	0	83	83	0	0	7.07850644080379e-09	1.81035226369598e-06	2.78129670671532e-05	0.00020891896807232	-2.45754201672038	3.05520819032274e-09	2.88084529865281e-07
rs3769641	rs3769641	COL4A4	2	227922321	12	0.0983606557377049	87	0	87	1	0	7.83153904088931e-09	1.81633334029073e-06	0.000366512796543163	0.00216727003107924	2.4896016171301	3.07471390914006e-09	2.8967994289476e-07
rs1803283	rs1803283	NA	14	103986255	33	0.379032258064516	8665	9253	17950	0.483591918740931	1.15858138544259e-05	0.778404452975105	1	1.88796914667813e-10	2.81162328916357e-09	-0.186576676660927	3.08470340107752e-09	2.90376869738406e-07
kgp4022063	rs2059638	NA	8	67381884	35	0.491935483870968	74	4	78	0.948717948717949	5.59705962220489e-15	1.21309678705588e-05	0.00038279183686197	8.3429198862287e-07	7.97417991173498e-06	2.52446785535167	3.13483003445134e-09	2.94847741779378e-07
rs2276407	rs2276407	TAF4B	18	23901198	24	0.274193548387097	0	50	50	0	0	4.65726979961044e-07	2.71016811923304e-05	1.0015527772146e-05	8.13530143597854e-05	-2.37323183822466	3.24778605895068e-09	3.05215599264811e-07
rs2302838	rs2302838	WSCD1	17	6021541	31	0.450819672131148	3	64	67	0.0447761194029851	2.29866691477022e-13	8.36369005120027e-06	0.000285292496813476	1.47402086953679e-07	1.56571039072171e-06	-2.48733969430762	3.31363898526041e-09	3.11143201281535e-07
kgp4568350	rs1045284	WDYHV1	8	124453979	34	0.419354838709677	617	327	944	0.653601694915254	5.14648789252862e-21	0.215227849748538	1	8.24872807334023e-13	1.52680521939123e-11	0.776827227647537	3.41657020936589e-09	3.20539526677694e-07
kgp7345430	rs10590	PDLIM5	4	95586279	28	0.306451612903226	1643	673	3636	0.709412780656304	3.6333741383902e-90	0.0720095995659111	0.745856841962393	9.68882802995055e-31	6.28819534133871e-29	1.01549634640754	3.48956942395972e-09	3.27114281901228e-07
kgp12097466	rs9422312	CHST15	10	125780958	23	0.314516129032258	57	0	57	1	0	2.57174568990903e-07	1.77175247345393e-05	0.000217299906876724	0.00135632337261551	2.40276454340513	3.60605819447968e-09	3.37751370355864e-07
rs2241879	rs2241879	ATG16L1	2	234183468	25	0.491935483870968	65	2	67	0.970149253731343	3.60497983336744e-14	3.48888240981127e-06	0.000139612119190033	1.30498232820876e-05	0.00010372081765712	2.50907116187729	3.63295622862374e-09	3.39537059264525e-07
rs2298566	rs2298566	SNX19	11	130750642	32	0.306451612903226	402	608	1012	0.398019801980198	1.11483977042146e-10	0.303563611072479	1	3.53426224279256e-11	5.67447407822306e-10	-0.690041088257601	3.63421651542729e-09	3.39537059264525e-07
exm970935	rs2298566	SNX19	11	130750642	32	0.306451612903226	402	608	1012	0.398019801980198	1.11483977042146e-10	0.303563611072479	1	3.53426224279256e-11	5.67447407822306e-10	-0.690041088257601	3.63421651542729e-09	3.39537059264525e-07
exm1255175	rs79004160	NA	16	70972595	29	0.298387096774194	49	0	49	1	0	7.44999850469536e-07	3.95247748040313e-05	0.00011169982213939	0.000741720241098711	2.38778180965425	3.66572004808748e-09	3.42194966488966e-07
kgp16123756	rs199841316	C18orf8	18	21102844	32	0.451612903225806	73	3	76	0.960526315789474	2.47565657165404e-15	4.77437476371497e-06	0.000180867589121187	5.23486987144655e-06	4.43276228739468e-05	2.52752879670703	3.68041285205704e-09	3.43280472678959e-07
kgp5228210	rs79747846	MRS2	6	24403196	20	0.163934426229508	662	931	1598	0.415568110483365	1.88447697360292e-11	0.380401270765016	1	8.04426048128131e-18	2.17293961686311e-16	-0.561771359391779	3.79802732618588e-09	3.53955924358854e-07
rs11204	rs11204	CALD1	7	134653930	30	0.290322580645161	7597	8117	15740	0.483454244622629	3.46964755331664e-05	0.777516137128223	1	8.49427086359242e-09	1.04345676295605e-07	-0.208380179161027	3.81907352381419e-09	3.55621459798558e-07
rs609203	rs609203	SIGLEC1	20	3670945	18	0.193548387096774	114	6	120	0.95	1.54900255746486e-22	2.31011256673192e-06	0.000100731338935504	2.24274238364236e-06	2.00132208042918e-05	2.57629498986633	3.92313495918462e-09	3.65007955255698e-07
kgp6760754	rs200678564	MYOCD	17	12665854	36	0.467741935483871	87	2	89	0.97752808988764	5.38780993188854e-19	3.52720469880052e-07	2.26169130142893e-05	1.15295303592175e-06	1.07592301802695e-05	2.728431474575	3.94635820606051e-09	3.66863938790787e-07
kgp11042919	rs140940839	TRAF6	11	36507131	15	0.169354838709677	103	2	105	0.980952380952381	1.68810296114526e-22	8.26414528218194e-08	7.9668636360587e-06	2.15472786895996e-05	0.000164973423471324	2.64963388631065	3.95528829022097e-09	3.67389215813062e-07
rs2297809	rs2297809	CYP4B1	1	47282772	12	0.129032258064516	100	29	129	0.775193798449612	7.13090376860802e-10	0.0227061796674549	0.286984795932336	2.49163232758681e-05	0.000188564148990862	1.42953977811707	3.99995215951131e-09	3.70922715983822e-07
exm57139	rs2297809	CYP4B1	1	47282772	12	0.129032258064516	100	29	129	0.775193798449612	7.13090376860802e-10	0.0227061796674549	0.286984795932336	2.49163232758681e-05	0.000188564148990862	1.42953977811707	3.99995215951131e-09	3.70922715983822e-07
kgp977930	rs202221127	NTN4	12	96055622	17	0.169354838709677	115	5	120	0.958333333333333	2.51441485751312e-23	9.286630378236e-07	4.76977686827142e-05	8.42548185951225e-06	6.92307252917598e-05	2.61340022841807	4.04648364141094e-09	3.74927293226513e-07
kgp1078991	rs34068189	PGPEP1	19	18466840	29	0.491935483870968	99	8	322	0.925233644859813	3.30051370542979e-18	2.90464564641377e-05	0.000795157393233799	3.60959181615271e-07	3.63359521248586e-06	2.48836391128206	4.06081188582223e-09	3.75943923512237e-07
rs9835677	rs9835677	CAND2	3	12845158	26	0.426229508196721	740	55	810	0.930817610062893	5.31607468835393e-130	9.5372302684324e-07	4.89400153307282e-05	7.13191939460696e-21	2.40855475002675e-19	2.8931746505138	4.1711823634139e-09	3.85617740256046e-07
rs4748722	rs4748722	NEBL	10	21073521	30	0.467741935483871	15614	16022	31815	0.493551650018966	0.022122918996285	0.846456378744392	1	2.84795480520499e-11	4.62158333013274e-10	-0.119005119342999	4.17218979816397e-09	3.85617740256046e-07
kgp8644045	rs77620493	NA	6	52533669	21	0.282258064516129	114	9	123	0.926829268292683	6.76425189341546e-21	1.74765050671171e-05	0.000529786664902727	4.22715161668615e-07	4.21924195046941e-06	2.54722574724055	4.29921324815929e-09	3.97030394112781e-07
kgp5505029	NA	GOLGA3	12	133349893	9	0.0901639344262295	132	1	134	0.992481203007519	1.79545987807502e-29	1.87742230968763e-09	1.67333219505065e-06	0.000134418470916425	0.000877633450606626	2.56781741459637	4.3073079302757e-09	3.97450275411437e-07
kgp8390860	rs58203769	ABLIM3	5	148618708	30	0.442622950819672	56	1	60	0.982456140350877	8.52272258872451e-13	2.46726852125648e-06	0.000104020858016993	2.60808785310447e-05	0.000196765895275298	2.4568770691602	4.31566330096893e-09	3.97893500390567e-07
rs11887334	rs11887334	AOX1	2	201505953	25	0.233870967741935	57	1	58	0.982758620689655	5.12835899151941e-13	2.14312140825752e-06	9.3961823934641e-05	2.64214588981175e-05	0.000199096474669437	2.4671410197149	4.43452022218388e-09	4.08515588231117e-07
kgp3664383	rs9839305	GPD1L	3	32208875	31	0.379032258064516	6536	5079	11628	0.562720619888076	1.3672818586277e-41	0.675233058072718	1	1.58105910657025e-16	3.89253277182415e-15	0.276995507398429	4.48936609109116e-09	4.13228257620404e-07
kgp8066015	rs200089339	NA	17	46946896	27	0.491935483870968	70	3	73	0.958904109589041	1.12103247672292e-14	6.65856036240394e-06	0.00023537138901751	9.8035728043072e-06	7.97296519194491e-05	2.50004300666005	4.54969177545154e-09	4.18437169693006e-07
kgp6615189	rs7250	AHSA1	14	77935520	33	0.491935483870968	3128	3459	6599	0.474874753301958	4.78216859893526e-05	0.720629929142344	1	4.44595099560838e-13	8.41418196533284e-12	-0.246857377251305	4.61589392107156e-09	4.24177552943754e-07
rs1135148	rs1135148	BNIP2	15	59963488	32	0.338709677419355	1234	1447	2684	0.460276016411787	4.23311516791226e-05	0.627985987625078	1	2.42034780936804e-14	5.06306931102536e-13	-0.327071551376241	4.62102923890858e-09	4.24301389625032e-07
rs2302405	rs2302405	PAPSS2	10	89475617	12	0.112903225806452	147	3	151	0.98	1.69262534237053e-31	1.43753994296466e-08	2.42362595848769e-06	2.94073531667712e-05	0.000219922004255405	2.66707609643394	4.71266150328291e-09	4.32360640129198e-07
rs2295682	rs2295682	RBM23	14	23374862	28	0.403225806451613	747	436	1186	0.631445477599324	2.00497157750352e-19	0.301888034921966	1	7.69354486808034e-13	1.42805450890201e-11	0.706284309328206	5.21766955206074e-09	4.78300608201182e-07
rs11346	rs11346	DNAJC15	13	43683020	26	0.32258064516129	629	405	1034	0.608317214700193	4.06307055107849e-12	0.412349602700909	1	3.13149231641237e-12	5.52685944988993e-11	0.54459317179573	5.26636048801081e-09	4.82369339220745e-07
rs2549796	rs2549796	ERAP2	5	96245343	27	0.418032786885246	337	37	374	0.901069518716578	6.36805442499788e-54	2.94245989897406e-05	0.000804722553425474	8.71814624058379e-12	1.48623762269091e-10	2.32813727142694	5.2709012250277e-09	4.82390813094447e-07
kgp9899655	rs1042393	GAA	17	78079597	22	0.290322580645161	652	399	1053	0.620361560418649	7.65348975286181e-15	0.353453801564948	1	8.32237269236326e-14	1.66834679491506e-12	0.609587274319675	5.36107459325366e-09	4.89843047256342e-07
exm1363215	rs1042393	NA	17	78079597	22	0.290322580645161	652	399	1053	0.620361560418649	7.65348975286181e-15	0.353453801564948	1	8.32237269236326e-14	1.66834679491506e-12	0.609587274319675	5.36107459325366e-09	4.89843047256342e-07
rs1130680	rs371047929	CD151	11	838424	19	0.298387096774194	2245	2800	5047	0.444995044598612	6.20432101081108e-15	0.534205842569205	1	1.2078908360025e-28	7.25511696777481e-27	-0.393555113135929	5.38175828571956e-09	4.91332162319727e-07
rs1054135	rs1054135	FABP4	8	82390760	11	0.0887096774193548	266	137	405	0.660049627791563	1.81613845012627e-10	0.200720021841373	1	6.388566630489e-17	1.61911138902122e-15	0.831667359359574	5.43103467473536e-09	4.95427120736038e-07
kgp6253440	rs62365148	NA	5	76129965	32	0.5	74	3	77	0.961038961038961	1.49641254887925e-15	4.28350463542688e-06	0.000162933171225983	1.50034280002487e-05	0.0001182165016943	2.51715564204384	5.45153310541047e-09	4.96892382805599e-07
kgp4842841	NA	HCLS1	3	121350573	23	0.282258064516129	508	317	827	0.615757575757576	3.7167502210943e-11	0.375096061116992	1	4.53945197365872e-14	9.2742916302982e-13	0.585036357737563	5.47934364937936e-09	4.99021199677623e-07
kgp7603923	rs200899528	NA	7	128327473	27	0.314516129032258	70	2	72	0.972222222222222	2.87937287561355e-15	1.92464422740891e-06	8.69700065971544e-05	2.68037987139387e-05	0.000201757931187704	2.49569381270892	5.51496371798488e-09	5.01857218268616e-07
kgp4164040	rs2291569	FLNC	7	128488734	11	0.104838709677419	1025	1234	2262	0.453740593182824	1.20721257156749e-05	0.588082502767709	1	5.46690571938392e-39	4.55318051067202e-37	-0.372663221771801	5.53090112263436e-09	5.02898980322646e-07
kgp5444855	rs12284	CLINT1	5	157214187	13	0.120967741935484	373	512	893	0.421468926553672	3.50405329858933e-06	0.414087484640059	1	6.04366481280357e-18	1.64363032855124e-16	-0.568535519750566	5.55846442574071e-09	5.04995283837367e-07
kgp9730040	rs79201073	SPG7	16	89611199	9	0.0725806451612903	285	5	301	0.982758620689655	2.51112472851244e-60	3.43583350717489e-10	1.60179337445009e-06	2.46295518983693e-08	2.87455970374592e-07	2.75627777854293	5.57061189767553e-09	5.05688772105035e-07
kgp10247087	rs201055068	AIMP2	7	6052640	30	0.419354838709677	52	0	52	1	0	4.65726979961044e-07	2.71016811923304e-05	0.000254718117936737	0.00156562543600951	2.37233799238353	5.60879703617069e-09	5.08742869629021e-07
rs9950	rs9950	ADI1	2	3504687	32	0.403225806451613	11609	13333	24975	0.465439820383289	1.03402273646635e-27	0.658522916943443	1	2.70873401553334e-11	4.40395332975391e-10	-0.288434372877307	5.83067914245009e-09	5.2829477226456e-07
kgp3406886	rs1912402	NEDD4	15	56161919	29	0.282258064516129	56	1	57	0.982456140350877	8.52272258872451e-13	2.46726852125648e-06	0.000104020858016993	5.52965096085326e-05	0.000393015354758443	2.44303353219466	5.83378533557633e-09	5.2829477226456e-07
kgp9169240	rs77978129	PSMD4	1	151237590	22	0.262295081967213	61	1	62	0.983870967741935	6.73130563539321e-14	1.24339143428157e-06	5.96508387444204e-05	0.000118896612824802	0.000784566362431333	2.46289687770496	5.84786448642228e-09	5.29141986889357e-07
rs2070704	rs2070704	ATP1A2	1	160112138	25	0.346774193548387	2663	3022	5707	0.468425681618294	2.05359426587997e-06	0.678608472745025	1	6.52751378798847e-68	9.45940613881589e-66	-0.271871519242071	5.8564916112237e-09	5.2949490741669e-07
rs13379756	rs13379756	NUSAP1	15	41663896	27	0.266129032258065	4	56	60	0.0666666666666667	4.57736240313203e-11	5.97690312060348e-05	0.00146859549806976	3.49817047620489e-07	3.52840857864643e-06	-2.33381687796003	5.94314654975218e-09	5.36896190728419e-07
kgp8165837	rs1480822	ADAMTSL3	15	84599898	23	0.217741935483871	0	46	46	0	0	8.75701578622086e-07	4.51016509596534e-05	7.17710718230529e-06	5.96070245078468e-05	-2.33536362635024	6.02087875896588e-09	5.43480127783527e-07
rs646558	rs646558	NCAM1	11	113105907	22	0.209677419354839	21	105	1711	0.166666666666667	1.42232509386684e-13	0.00157561023331709	0.0243616091561326	4.34522304834972e-07	4.32706805828194e-06	-2.12498147013108	6.55126423407093e-09	5.90767141106872e-07
rs13045189	rs13045189	NA	20	42933720	24	0.274193548387097	2423	2753	5189	0.468122102009274	4.80849054624066e-06	0.676755299582502	1	1.9737991733477e-81	3.32488696839713e-79	-0.282717619352843	6.55528973750975e-09	5.90767141106872e-07
rs3738829	rs3738829	LAMC1	1	183113862	26	0.435483870967742	2784	3172	5959	0.467427803895232	5.31524475752434e-07	0.672114557003918	1	6.11297542944322e-88	1.11345610992883e-85	-0.265891702523413	6.56991634932891e-09	5.91609348433943e-07
rs7256947	rs7256947	ZNF135	19	58570697	34	0.354838709677419	263	39	312	0.870860927152318	1.08234935297502e-37	0.000269057290116261	0.00540527217339016	3.10867352851703e-12	5.48918046444636e-11	2.43378142852621	6.58624296692003e-09	5.92603162372997e-07
rs2729835	rs2729835	LACTB	15	63433766	25	0.266129032258065	438	586	1025	0.427734375	4.35350898575672e-06	0.445852453906056	1	8.86567916609821e-13	1.63694310233447e-11	-0.518791987936407	6.8230638666124e-09	6.12926715587747e-07
exm1167806	rs2729835	LACTB	15	63433766	25	0.275	438	586	1025	0.427734375	4.35350898575672e-06	0.445852453906056	1	8.86567916609821e-13	1.63694310233447e-11	-0.518791987936407	6.8230638666124e-09	6.12926715587747e-07
rs11155297	rs11155297	FUCA2	6	143825104	33	0.298387096774194	1074	1310	2398	0.450503355704698	1.48690568351106e-06	0.568359839900242	1	3.12128798775096e-14	6.4653602142726e-13	-0.365992433188957	6.83918540833035e-09	6.13882651795806e-07
kgp3227417	rs4781677	KIAA0430	16	15730245	18	0.241935483870968	2	71	73	0.0273972602739726	1.73718562036985e-15	1.097568706634e-06	5.43543972224316e-05	8.57936300665054e-06	7.04125023082272e-05	-2.48184310209504	7.06674181842116e-09	6.33800174939582e-07
rs8559	rs8559	ATPIF1	1	28564252	24	0.327868852459016	528	326	855	0.618266978922717	6.06652817443026e-12	0.362552346761169	1	6.38472368309467e-12	1.10492313761821e-10	0.591175397898149	7.13135183568816e-09	6.3908322610703e-07
kgp3764897	rs79948922	PPP1R12B	1	202520713	34	0.403225806451613	52	1	53	0.981132075471698	6.50953567041345e-12	3.81108979376572e-06	0.000149428868987622	2.44094368306343e-05	0.000185090713718788	2.41004411661619	7.1633985294895e-09	6.41441969043496e-07
kgp4437006	rs6867	CAV1	7	116200523	20	0.19672131147541	7898	8302	16240	0.487530864197531	0.00154408975758832	0.805228685956203	1	8.0998576597838e-15	1.75740084262828e-13	-0.157216271477923	7.27250096237093e-09	6.50691340099674e-07
kgp17702664	rs201145837	KLHL24	3	183366293	22	0.209677419354839	53	0	53	1	0	4.65726979961044e-07	2.71016811923304e-05	0.000290417486824016	0.00176042028539103	2.34182060315538	7.28999862983104e-09	6.51736349971008e-07
kgp11391613	rs8422	POPDC2	3	119360944	17	0.185483870967742	3971	3222	7200	0.552064507159739	1.14917685245881e-18	0.74636957662655	1	4.41258180642969e-20	1.39121140995287e-18	0.218084577783921	7.51149240297023e-09	6.71002694561982e-07
kgp7518275	rs2860182	NA	19	6436304	31	0.475806451612903	250	580	831	0.301204819277108	3.33165273866453e-30	0.053088077715521	0.588338589799432	3.98127314147265e-19	1.17518370832086e-17	-1.27253769182583	7.61888218742033e-09	6.80053531979941e-07
rs6702011	rs6702011	GNPAT	1	231401204	20	0.225806451612903	33	227	263	0.126923076923077	5.14287770419581e-33	0.000118509514750414	0.00268244813949108	2.86428880018942e-11	4.64674339460128e-10	-2.37730832501628	7.73088401920451e-09	6.8950129604402e-07
rs241408	rs241408	NA	6	32862711	35	0.411290322580645	16	107	299	0.130081300813008	4.85677970255291e-16	0.000292323237921018	0.00567129357670808	7.62124746419156e-09	9.42517267541111e-08	-2.32714151540829	8.01100421427709e-09	7.1391622281887e-07
rs512951	rs512951	PRUNE2	9	79259850	36	0.403225806451613	82	3	363	0.964705882352941	2.66718335822751e-17	1.87088301580579e-06	8.46089283127029e-05	1.94396864217948e-05	0.000149809691316005	2.50860004468125	8.03235450808089e-09	7.1469097118541e-07
kgp18012027	rs200579396	PXK	3	58404345	18	0.17741935483871	57	0	57	1	0	2.57174568990903e-07	1.77175247345393e-05	0.000459501048110723	0.00265586437280652	2.34824376000845	8.0324578889701e-09	7.1469097118541e-07
kgp9752596	rs200192608	MTFR1L	1	26149358	25	0.282258064516129	141	13	283	0.915584415584416	1.39699962113788e-24	2.6027378960427e-05	0.000735145484404193	4.83313697134809e-09	6.15026699455201e-08	2.52686135684948	8.13139955856426e-09	7.22920141706641e-07
rs8084	rs8084	HLA-DRA	6	32411035	29	0.379032258064516	9962	11129	21116	0.472334170973401	9.84406781416479e-16	0.703268539258023	1	1.09209749798266e-12	1.99896669483689e-11	-0.260531724118168	8.16713525085197e-09	7.25521404282663e-07
kgp10444086	rs11079	HHATL	3	42735150	34	0.354838709677419	17513	14267	31893	0.551069855254877	4.90526610219488e-74	0.752455974433022	1	1.29643075413932e-13	2.55995369431846e-12	0.215753084892546	8.23040786266069e-09	7.29984393329573e-07
exm304426	rs11079	HHATL	3	42735150	34	0.354838709677419	17513	14267	31893	0.551069855254877	4.90526610219488e-74	0.752455974433022	1	1.29643075413932e-13	2.55995369431846e-12	0.215753084892546	8.23040786266069e-09	7.29984393329573e-07
rs7390663	rs7390663	NDOR1	9	140110274	12	0.1	91	1	92	0.989130434782609	1.71250989474791e-20	4.81019243807269e-08	5.3297503156568e-06	0.000291282411274305	0.00176456132756446	2.47392639604655	8.36337735234201e-09	7.41191084659297e-07
rs339284	rs339284	CNTN4	3	3081959	14	0.129032258064516	2	126	128	0.015625	1.57128226627079e-27	8.635365256541e-09	1.90141126078159e-06	9.82141096066053e-07	9.28355797665339e-06	-2.57875769227533	8.40676558914366e-09	7.44048157240505e-07
kgp3546465	rs201929030	NA	5	179224098	34	0.403225806451613	54	1	55	0.981818181818182	2.3547569682743e-12	3.28997118551508e-06	0.000133626748441407	2.85886816159154e-05	0.000214214322047815	2.40710043955971	8.4088999023967e-09	7.44048157240505e-07
rs17552114	rs17552114	CRYZ	1	75172652	4	0.032258064516129	271	65	337	0.806547619047619	4.90217098695779e-29	0.00522988277594745	0.0750706648592559	4.56536348939771e-12	7.97585804869512e-11	1.62852618966557	8.47626024124183e-09	7.4893963362209e-07
kgp15919961	rs113336844	RRP15	1	218508980	12	0.0967741935483871	79	0	79	1	0	1.63791848031934e-08	2.58422011500525e-06	0.000580220499634798	0.00326811647069037	2.39218426320914	8.47755271766479e-09	7.4893963362209e-07
kgp7206592	rs3132528	TCF19	6	31131569	27	0.282258064516129	46	0	46	1	0	1.21972719879504e-06	5.86915123750089e-05	0.000189678323458797	0.00119948999626592	2.32401784172309	8.52928677115094e-09	7.52323389058526e-07
rs3132528	rs3132528	TCF19	6	31131569	27	0.282258064516129	46	0	46	1	0	1.21972719879504e-06	5.86915123750089e-05	0.000189678323458797	0.00119948999626592	2.32401784172309	8.52928677115094e-09	7.52323389058526e-07
kgp2503791	rs61732383	LARS	5	145508636	27	0.266129032258065	1194	827	2050	0.590796635329045	3.90803635978649e-16	0.504020348114663	1	8.97043946293044e-10	1.22844575628052e-08	0.459918472200168	8.66336249111741e-09	7.62948008062085e-07
exm491808	rs61732383	LARS	5	145508636	27	0.266129032258065	1194	827	2050	0.590796635329045	3.90803635978649e-16	0.504020348114663	1	8.97043946293044e-10	1.22844575628052e-08	0.459918472200168	8.66336249111741e-09	7.62948008062085e-07
kgp2370667	rs12013	ACACB	12	109705611	20	0.161290322580645	988	677	1667	0.593393393393393	3.02565161824908e-14	0.489660290901488	1	9.9340124081755e-14	1.97806314249654e-12	0.444882219467144	8.79159518309601e-09	7.73632751304332e-07
exm2257998	rs11402	NDUFAF4	6	97339088	21	0.201612903225806	1518	1759	3278	0.463228562709796	2.75897672583782e-05	0.646149521759206	1	2.86551466507552e-23	1.37001687060077e-21	-0.291925129549852	8.81995902904027e-09	7.74911223869091e-07
rs11402	rs11402	NDUFAF4	6	97339088	21	0.201612903225806	1518	1759	3278	0.463228562709796	2.75897672583782e-05	0.646149521759206	1	2.86551466507552e-23	1.37001687060077e-21	-0.291925129549852	8.81995902904027e-09	7.74911223869091e-07
kgp15755478	rs202197318	NAV1	1	201789944	16	0.161290322580645	167	11	178	0.938202247191011	3.348731601371e-31	2.62535002833224e-06	0.000110436241146744	3.57970326106052e-08	4.08806564689571e-07	2.58867648267559	8.85209171937641e-09	7.77124854549016e-07
kgp1472671	rs12911872	ASB7	15	101143279	17	0.237704918032787	61	0	61	1	0	1.46827987007839e-07	1.1673293899658e-05	0.000591555017663351	0.00332326946231939	2.35947390244395	8.98741428564537e-09	7.8838696028034e-07
kgp9760819	rs17369927	SNRPF	12	96259951	20	0.209677419354839	103	4	107	0.962616822429907	2.6928259173794e-21	9.09469049387338e-07	4.67548062929645e-05	2.97443373952625e-06	2.60553696826501e-05	2.63874480975716	9.03407027130105e-09	7.91859586691036e-07
kgp2657635	rs74579004	NA	14	58460504	33	0.379032258064516	329	70	399	0.824561403508772	3.6492531041518e-38	0.0023818553157296	0.0359057236533481	1.28014642880959e-13	2.53002828079129e-12	2.04673265567837	9.12916773444477e-09	7.99569483668884e-07
rs2243767	rs2243767	LRSAM1	9	130221388	35	0.395161290322581	43	212	255	0.168627450980392	6.94535466959443e-26	0.00105629769471527	0.0166610064435376	3.27597163075214e-12	5.76641015205617e-11	-2.13992544226432	9.17680806919514e-09	8.02796190010548e-07
kgp12545255	rs75041458	ATP5G1	17	46972483	27	0.443548387096774	142	13	155	0.916129032258065	8.56478365878825e-25	2.46119996392417e-05	0.000695869813121619	1.88012960907312e-07	1.96686700418725e-06	2.67175881628882	9.18034207644628e-09	8.02796190010548e-07
rs9277384	rs9277384	HLA-DPB1	6	33050463	23	0.201612903225806	54	0	54	1	0	4.00131630670756e-07	2.47093413824355e-05	0.000437925912574308	0.00254099558306091	2.32534156854128	9.25790089550527e-09	8.08947003365445e-07
kgp5942450	rs4754453	FDX1	11	110306727	13	0.120967741935484	2	141	144	0.013986013986014	8.27906175064398e-31	3.29566838420884e-09	1.67333219505065e-06	6.22826251207022e-07	6.07796817320416e-06	-2.5887239281072	9.29380605113398e-09	8.11451405961051e-07
GA005630	rs1049053	HLA-DQB1	6	32634405	26	0.274193548387097	100	7	107	0.934579439252336	5.89605951994385e-19	1.39764804654424e-05	0.000438801945554612	6.90507823024591e-07	6.68892133649383e-06	2.50525791600861	9.65676972268036e-09	8.42485470665618e-07
rs4390468	rs4390468	POSTN	13	38138730	34	0.338709677419355	143	766	1946	0.157315731573157	1.4631961650157e-94	0.000356828455214574	0.00685507178067855	7.92708580870815e-30	4.96639906203293e-28	-2.45477553176961	9.69769400276747e-09	8.45397418046702e-07
kgp8215885	rs7013	RASSF4	10	45472045	33	0.314516129032258	1512	1883	3402	0.445360824742268	2.15149029104513e-10	0.537023015197284	1	4.00529748541917e-60	5.21713284089134e-58	-0.376888185932472	9.73057680669633e-09	8.47604365385788e-07
rs4354222	rs4354222	TOMM7	7	22861978	29	0.395161290322581	162	12	175	0.931034482758621	1.37863121004744e-29	5.61329544449191e-06	0.00020569229823094	2.16516622998987e-07	2.2461744867889e-06	2.78541882409621	9.91561754080736e-09	8.63051652619457e-07
kgp10467877	rs9921749	FLYWCH1	16	2986266	13	0.169354838709677	86	1	87	0.988505747126437	2.14205872829484e-19	7.10862774480722e-08	7.0720113674361e-06	0.000412073353111428	0.00240726359823247	2.46561496914882	9.9531504023679e-09	8.65645891361221e-07
rs11589437	rs11589437	POLR3C	1	145594220	9	0.0725806451612903	110	1	111	0.990990990990991	1.17238976010504e-24	9.03864607755581e-09	1.96222700311589e-06	0.000365630211924455	0.00216262190927596	2.46537584220571	9.97800949201495e-09	8.67134696117544e-07
kgp12013085	rs67206201	FGD4	12	32796397	19	0.169354838709677	118	8	126	0.936507936507937	2.72021434720578e-22	7.20710787621672e-06	0.000253880573677295	1.10153275693158e-06	1.03241047047754e-05	2.53295699007501	1.00011449976142e-08	8.68032806056371e-07
kgp2154856	rs4796582	PTRF	17	40555114	7	0.0725806451612903	1800	2131	3991	0.457898753497838	1.41452360442911e-07	0.61237331693448	1	6.41989370628891e-36	4.90556952918474e-34	-0.299473264516604	1.00038417480698e-08	8.68032806056371e-07
kgp2680383	rs1204833	TSPYL4	6	116572828	31	0.385245901639344	641	241	886	0.726757369614512	3.76921448565486e-41	0.0506580472595685	0.56679129584667	2.33807126591739e-17	6.12370220266695e-16	1.2658441166674	1.02856017425378e-08	8.91790330649448e-07
kgp5253953	rs201473898	NA	11	14893704	27	0.443548387096774	57	1	58	0.982758620689655	5.12835899151941e-13	2.14312140825752e-06	9.3961823934641e-05	0.000134684485359534	0.000879216553028843	2.40882962223242	1.07412349894438e-08	9.3057474363302e-07
kgp11861161	rs76598053	NA	2	231033636	28	0.39344262295082	45	0	45	1	0	1.44560260597931e-06	6.77274796828954e-05	0.000140214372328706	0.000911385284220825	2.28954797171203	1.08275194469338e-08	9.37325137902263e-07
rs1062600	rs1062600	NA	20	56137798	30	0.466666666666667	101	1	102	0.990196078431373	1.09875785042876e-22	1.92740504145218e-08	2.8903335039287e-06	2.80880878558002e-05	0.000210830045671853	2.49871688600826	1.08788965051252e-08	9.41045549424035e-07
kgp6207097	rs75443592	REXO1	19	1825930	20	0.19672131147541	135	4	139	0.971223021582734	2.84870539216912e-28	9.5200505134945e-08	8.7680839570919e-06	5.43349821261454e-07	5.34663097133767e-06	2.74780518946446	1.14032470224028e-08	9.85641768093802e-07
kgp5759228	rs4426564	ADRA2B	2	96780986	31	0.352459016393443	77	6	83	0.927710843373494	1.54802142523798e-14	4.75578113733674e-05	0.00121464341770283	1.52426470123417e-06	1.39797062250083e-05	2.41072881100887	1.14318067126132e-08	9.87348487237415e-07
kgp3682382	rs41306199	MYBPHL	1	109835163	10	0.0819672131147541	242	739	981	0.246687054026504	1.7547346738845e-56	0.0126309680033063	0.16981168419158	3.67070547033589e-34	2.64432428801946e-32	-1.56039489178841	1.15382201346265e-08	9.95771509615458e-07
kgp7763342	rs2305995	ENOSF1	18	693977	19	0.233870967741935	56	0	56	1	0	2.97358095395732e-07	1.97334442217002e-05	0.000395735283475211	0.00232253714333804	2.30791592910344	1.16896373400198e-08	1.00806249024558e-06
kgp7946031	rs201094112	NA	16	4813737	29	0.368852459016393	79	5	84	0.94047619047619	1.65286596655065e-15	1.78627809300893e-05	0.000529786664902727	3.67255167990936e-06	3.17633754774125e-05	2.43919922907146	1.18671348566572e-08	1.02258188203288e-06
kgp529210	rs13151660	DDX60L	4	169303032	37	0.475806451612903	41	0	41	1	0	2.94064672173027e-06	0.000120310900572763	0.000102863243523054	0.000688965910474881	2.2727908907794	1.19891934987171e-08	1.03230550017394e-06
kgp9220543	NA	TMEM45A	3	100211602	33	0.483606557377049	274	63	338	0.813056379821958	2.65628187453954e-30	0.0040920056233524	0.0595229801230926	3.45891424572371e-06	3.00292624820561e-05	2.50494042153874	1.2222756253355e-08	1.051607646314e-06
exm330823	rs142265598	ZNF717	3	75790478	10	0.0819672131147541	98	0	98	1	0	2.71465977113102e-09	1.67333219505065e-06	0.00064204671610706	0.003568979413374	2.3336853038997	1.25680737671183e-08	1.08048781534351e-06
kgp5769273	rs5761581	NA	22	26920312	25	0.270491803278689	64	2	66	0.96969696969697	5.97717219559938e-14	3.94671368339223e-06	0.000154422237797275	4.74490760563993e-05	0.000340851962282791	2.42082279161367	1.26168806836447e-08	1.08385197406585e-06
rs3795605	rs3795605	DUSP27	1	167095881	16	0.180327868852459	1129	1359	2494	0.453778135048232	4.4106027015336e-06	0.588033615140429	1	5.53157849482259e-14	1.12193992936814e-12	-0.383701437484696	1.27163396898105e-08	1.09072310264363e-06
exm120245	rs3795605	DUSP27	1	167095881	16	0.17741935483871	1129	1359	2494	0.453778135048232	4.4106027015336e-06	0.588033615140429	1	5.53157849482259e-14	1.12193992936814e-12	-0.383701437484696	1.27163396898105e-08	1.09072310264363e-06
kgp5426736	rs7600666	HDLBP	2	242171304	26	0.225806451612903	44	0	44	1	0	1.71835781465466e-06	7.78998148108517e-05	0.00020525025790811	0.001288291247317	2.28152633873395	1.27391835667336e-08	1.09138206032006e-06
rs3817532	rs3817532	ITGA7	12	56089209	33	0.467213114754098	682	454	1137	0.600352112676056	1.63945820904658e-11	0.453299288299043	1	1.34183306277135e-12	2.44211437354421e-11	0.487213071519335	1.27435077209306e-08	1.09138206032006e-06
kgp11995375	rs78670480	LRP1B	2	140989775	25	0.330645161290323	74	1	75	0.986666666666667	9.26510250526866e-17	2.53726217386153e-07	1.77175247345393e-05	4.41508294583849e-05	0.00031916468223595	2.46925052391533	1.2871245485684e-08	1.10147969389329e-06
kgp4878295	rs7061	RBM6	3	50114515	29	0.395161290322581	968	1179	2148	0.450861667442944	5.83892579517469e-06	0.57082974254126	1	2.42987953813519e-11	3.97365118046575e-10	-0.379129069474937	1.28910668105907e-08	1.10233381994074e-06
kgp2661071	rs3749301	PHLDB2	3	111693780	14	0.17741935483871	774	24	798	0.969924812030075	6.62870842608499e-155	9.90682083388337e-10	1.65979705492233e-06	1.04702218873264e-18	3.00891291897976e-17	3.019457339894	1.29624494062622e-08	1.10759235887833e-06
rs3748511	rs3748511	CSRP2BP	20	18142924	29	0.395161290322581	45	0	45	1	0	1.44560260597931e-06	6.77274796828954e-05	0.000245074924334173	0.00151266147026911	2.27954352275505	1.30578255004633e-08	1.11489147298925e-06
rs1043045	rs1043045	SLMAP	3	57914178	23	0.233870967741935	5873	6363	12250	0.479977116704805	9.8390573209877e-06	0.754188884440299	1	2.39686528925388e-17	6.27622369570406e-16	-0.215464612615723	1.3106738785418e-08	1.11821544458684e-06
rs17048299	rs17048299	NA	2	114465556	18	0.145161290322581	217	30	247	0.878542510121457	2.57660865644692e-32	0.000213719900872629	0.00441756241729395	8.13173864310737e-05	0.000557204161243509	2.82422878620539	1.32002147094413e-08	1.12533337271812e-06
kgp22742925	rs190153714	ERMP1	9	5784808	13	0.104838709677419	177	2	179	0.988826815642458	1.14044672507918e-38	7.13630329748197e-10	1.65979705492233e-06	4.15687528637688e-06	3.56467250692749e-05	2.66553926990971	1.33345566327837e-08	1.13592169886269e-06
rs15857	rs15857	NA	4	42022464	24	0.209677419354839	872	569	1443	0.605135322692575	1.78212365166599e-15	0.427454489630833	1	1.65135649214971e-12	2.98122408139581e-11	0.52618507514925	1.34759678467861e-08	1.1470956825205e-06
kgp11955927	rs199503769	PCM1	8	17887093	27	0.319672131147541	227	31	258	0.87984496124031	6.46917107899083e-34	0.000186543480990894	0.0039212986940514	5.15280852277372e-11	8.1355547670347e-10	2.37409226113064	1.37922184564718e-08	1.17312400265298e-06
kgp5427147	rs897	VIPR1	3	42578303	31	0.411290322580645	156	35	191	0.816753926701571	3.85819636348007e-18	0.0046931424639711	0.0677743739608151	0.00086443209787532	0.00464697589039224	2.82113467451127	1.39352785576666e-08	1.18439294691184e-06
rs12940187	rs12940187	SCPEP1	17	55079471	19	0.169354838709677	1505	1117	2622	0.573989321128909	4.09986152176491e-14	0.605059343684357	1	2.10016698816184e-18	5.89330425886497e-17	0.331505988227044	1.40833362166684e-08	1.19606923653616e-06
rs2286540	rs2286540	DCAF16	4	17809538	15	0.153225806451613	63	0	63	1	0	1.12211895134155e-07	9.65435982559762e-06	0.000698802674459968	0.00384762229506049	2.3222343849541	1.41214682405398e-08	1.19839914568581e-06
rs11711559	rs11711559	FBLN2	3	13676250	20	0.161290322580645	68	1	69	0.985507246376812	1.93461640394755e-15	5.12166049319148e-07	2.96347318412867e-05	3.36235930286306e-05	0.000248664084707678	2.44417816322212	1.44854548755398e-08	1.22835780102799e-06
kgp10345301	rs4942841	RCBTB1	13	50106332	28	0.403225806451613	452	47	499	0.905811623246493	4.14411045135434e-73	1.78879408928963e-05	0.000529786664902727	1.15288320218977e-16	2.86164361421002e-15	2.695634805471	1.44998286142292e-08	1.22864659709982e-06
rs933057	rs933057	HOGA1	10	99371729	27	0.358333333333333	80	3	83	0.963855421686747	7.29927206672575e-17	2.28693807827732e-06	9.98374136900333e-05	9.62337426158568e-07	9.10635567480003e-06	2.57169764385753	1.46125747362649e-08	1.23726426451731e-06
kgp79015	rs199877315	STARD4-AS1	5	111074326	28	0.266666666666667	65	2	67	0.970149253731343	3.60497983336744e-14	3.48888240981127e-06	0.000139612119190033	3.86852985687689e-05	0.000282905212410592	2.4180936433449	1.4783313397505e-08	1.25038656886155e-06
kgp2794478	rs549440	RAB31	18	9862064	21	0.217741935483871	928	579	1512	0.61579296615793	3.11893439101068e-19	0.371202504769615	1	3.94635832039147e-72	6.03922211817285e-70	0.550315213823787	1.47898786265092e-08	1.25038656886155e-06
kgp3738740	rs199515441	RBBP6	16	24561692	34	0.370967741935484	98	10	108	0.907407407407407	5.68512850984485e-17	9.67155099808598e-05	0.00220788086978926	1.68850397705955e-07	1.77785708722823e-06	2.37270206109328	1.49491947258028e-08	1.26290255896262e-06
rs1058067	rs1058067	HLA-B	6	31321681	12	0.112903225806452	6021	2669	8696	0.692865362485616	5.60660708107769e-283	0.101335137936695	0.95694275253371	1.75760747994513e-35	1.32494744214975e-33	0.935845076780541	1.49731755868928e-08	1.26397522927184e-06
kgp9523094	rs79945738	DOK3	5	176930174	32	0.419354838709677	65	3	69	0.955882352941177	1.38943079430944e-13	1.18914328425913e-05	0.000375656600966463	8.46598037150934e-06	6.95481901742796e-05	2.40054178336316	1.52591465331704e-08	1.28714577910072e-06
rs3249	rs3249	VIM	10	17279517	23	0.25	1367	879	2252	0.608637577916296	9.04022238515043e-25	0.406583788756713	1	2.96206892995145e-36	2.28205613158983e-34	0.562352566516969	1.55263496876604e-08	1.30869954252198e-06
rs13386455	rs13386455	LBH	2	30480865	14	0.129032258064516	316	175	492	0.643584521384929	2.64778863359279e-10	0.262716504899992	1	7.60024691339827e-11	1.18214337578294e-09	0.731104425818047	1.56557048147913e-08	1.31861056643076e-06
rs11993959	rs11993959	MRPL15	8	55058591	21	0.217741935483871	248	388	637	0.389937106918239	3.55367084237509e-08	0.272517553536106	1	2.85749006170331e-12	5.06000690344617e-11	-0.733151412857954	1.56690109182952e-08	1.31873974685758e-06
rs6639	rs6639	CANX	5	179156782	30	0.354838709677419	9039	9438	18514	0.489202792661146	0.00341177636586899	0.816630479386964	1	1.34425198522517e-09	1.8094581517054e-08	-0.137717674739703	1.60933959874347e-08	1.35344010398831e-06
rs11854184	rs11854184	SECISBP2L	15	49293194	28	0.274193548387097	423	597	1020	0.414705882352941	6.06615387524336e-08	0.377364694058649	1	1.61711846752823e-10	2.42600255433926e-09	-0.583032301611505	1.61517685617541e-08	1.35631267937608e-06
exm1160277	rs11854184	SECISBP2L	15	49293194	28	0.274193548387097	423	597	1020	0.414705882352941	6.06615387524336e-08	0.377364694058649	1	1.61711846752823e-10	2.42600255433926e-09	-0.583032301611505	1.61517685617541e-08	1.35631267937608e-06
rs2241573	NA	PRDM10	11	129793305	17	0.282258064516129	62	1	65	0.984126984126984	4.05277105267408e-14	1.09005840987465e-06	5.40302402983002e-05	0.000272295503580318	0.00166208273273034	2.37936540722457	1.64423872720828e-08	1.37968256345971e-06
kgp6789608	rs11551585	MARVELD1	10	99477358	19	0.185483870967742	1062	63	1126	0.944	1.51158955579559e-194	1.19757309933783e-07	1.02406212662461e-05	6.10748545956741e-30	3.85442547144079e-28	2.96784998818597	1.65841946981794e-08	1.39054003749255e-06
rs1915087	rs1915087	CD86	3	121838791	30	0.370967741935484	45	0	45	1	0	1.44560260597931e-06	6.77274796828954e-05	0.00034499962692878	0.00205502808723609	2.26211063351256	1.66657230174128e-08	1.39633080958159e-06
rs6000898	rs6000898	H1F0	22	38202399	25	0.233870967741935	639	426	1067	0.6	8.23604653369907e-11	0.453806190188362	1	1.51201862066868e-13	2.9736012269541e-12	0.498876949310908	1.68077712754591e-08	1.40717977449696e-06
kgp3994577	rs61749618	CHD1	5	98192167	30	0.290322580645161	376	42	418	0.899521531100478	1.20954977970745e-59	2.960692405369e-05	0.00080891893475472	1.16194179287478e-15	2.68317294656428e-14	2.64858721451594	1.69372291599012e-08	1.41590179887473e-06
exm469022	rs61749618	CHD1	5	98192167	30	0.290322580645161	376	42	418	0.899521531100478	1.20954977970745e-59	2.960692405369e-05	0.00080891893475472	1.16194179287478e-15	2.68317294656428e-14	2.64858721451594	1.69372291599012e-08	1.41590179887473e-06
kgp3448404	rs1047707	EFCAB2	1	245251020	28	0.419354838709677	251	598	852	0.295641931684335	1.60228334819446e-32	0.0464729349830466	0.528517581401104	7.68825012706573e-07	7.39196445999402e-06	-1.50632157898904	1.70150246737556e-08	1.42134456670702e-06
rs3809973	rs3809973	ALPK2	18	56204932	25	0.475806451612903	1448	191	1639	0.88346552776083	2.54547692775881e-211	6.13002745650375e-05	0.00150489957413445	2.47668785709032e-33	1.73833692826602e-31	2.37185782714932	1.7316858072671e-08	1.44548020961297e-06
exm482428	rs202193903	NA	5	139931629	23	0.391666666666667	845	26	871	0.970149253731343	4.37206820691644e-169	8.06557489577845e-10	1.65979705492233e-06	3.153364730053e-18	8.75222787563274e-17	3.36568039795973	1.74667161073653e-08	1.45690360264115e-06
rs9453	rs9453	WARS	14	100808845	23	0.25	1671	2010	3687	0.453952730236349	2.532695209523e-08	0.588209458507097	1	1.16664596659937e-22	5.37146244054508e-21	-0.382026793618608	1.75309932713698e-08	1.46117698382355e-06
rs2234898	rs2234898	NA	16	27373915	9	0.120967741935484	152	64	217	0.703703703703704	3.22725147678046e-09	0.100710474111172	0.955911836889638	4.45772347234975e-08	5.03736692598224e-07	1.07497409864147	1.80991038796219e-08	1.50740640639051e-06
kgp18813832	rs74697748	PHC1	12	9089345	31	0.42741935483871	70	5	75	0.933333333333333	1.46736696109406e-13	4.49665270486046e-05	0.00115970318904892	1.82411723939993e-06	1.65201401210753e-05	2.3722371022037	1.83739017813285e-08	1.52915637261844e-06
kgp10218680	rs6498540	PDXDC1	16	15130594	18	0.290322580645161	729	920	1650	0.442086112795634	2.88425484381911e-06	0.520676246443375	1	1.50829654907228e-13	2.96680209705139e-12	-0.433486612570794	1.88196764376614e-08	1.56509291354627e-06
kgp9409101	rs4927730	MUC20	3	195462393	38	0.370967741935484	171	25	196	0.872448979591837	3.88390513356987e-25	0.000386096239431103	0.00724717367517339	4.54046791212993e-07	4.50947083532932e-06	2.30866626768409	1.88725324574512e-08	1.56832424768819e-06
rs6804230	rs6804230	MLF1	3	158314188	22	0.241935483870968	388	629	1018	0.381514257620452	5.24117536105673e-14	0.237337665687538	1	4.30450393726626e-11	6.84443621082422e-10	-0.833906166191769	1.91130666066182e-08	1.5871354494243e-06
kgp22812769	rs199699518	DPYSL3	5	146774181	20	0.163934426229508	69	2	73	0.971830985915493	4.77278858040806e-15	2.16177917294669e-06	9.4631693221371e-05	0.000118876379966242	0.000784479062375167	2.41632191751855	1.94445436415626e-08	1.61346502127988e-06
exm682875	rs1803250	CTSB	8	11710174	15	0.120967741935484	7929	5438	13376	0.593177227500561	7.0315437636331e-103	0.487943292034716	1	6.13349792771636e-18	1.66725172982962e-16	0.441870653808032	1.94808480349278e-08	1.61528097473917e-06
kgp453610	rs3738913	PAX8	2	113994461	25	0.233870967741935	62	1	63	0.984126984126984	4.05277105267408e-14	1.09005840987465e-06	5.40302402983002e-05	0.000320408070370925	0.00192316948202063	2.37940047399194	1.95000437949545e-08	1.61567670555533e-06
kgp12383844	rs2859420	SRPK1	6	35803283	23	0.314516129032258	38	216	254	0.149606299212598	1.17339284148741e-28	0.00042510472114057	0.0078490573367672	2.67676495466254e-11	4.35324056651129e-10	-2.25617236991752	1.95493558962643e-08	1.61856529748671e-06
kgp2600151	rs12214	CTSD	11	1774666	24	0.278688524590164	7171	5889	13081	0.549081163859112	3.67186767221281e-29	0.766202619752618	1	4.69169828813709e-11	7.42741721646575e-10	0.215936219660657	1.97923002324251e-08	1.63746932942117e-06
rs3823702	rs3823702	ETV1	7	13935307	16	0.161290322580645	248	576	824	0.300970873786408	4.60536370205766e-30	0.0527125990377241	0.586149031586843	1.0207959807708e-21	4.40653432624065e-20	-1.22174794781369	1.99045437095377e-08	1.64554021132281e-06
kgp526764	rs3701	NA	14	23020921	25	0.362903225806452	729	127	856	0.851635514018692	9.12026742562659e-94	0.000523336077452208	0.00914654454678402	2.3310988854049e-22	1.05294232718975e-20	2.21507037288229	1.99290935561871e-08	1.6463547641328e-06
kgp17504	rs201435461	CNOT11	2	101884668	31	0.411290322580645	77	5	82	0.939024390243902	4.48261736413209e-15	2.17754171227269e-05	0.000635726407633011	3.15516715262327e-06	2.75502240577488e-05	2.38953852301389	1.99443228840008e-08	1.64639870999688e-06
kgp15846855	rs113298819	EXOSC10	1	11131925	21	0.233870967741935	51	0	51	1	0	5.43348143287882e-07	3.07248152504334e-05	0.000579353902390933	0.00326422010591653	2.27095387957487	2.00459197863388e-08	1.6535669620513e-06
rs4626565	rs4626565	COX6C	8	100890542	19	0.201612903225806	11	200	216	0.0521327014218009	2.59215990444734e-38	3.54017564364305e-07	2.26870981465043e-05	5.06793657699222e-10	7.14190785450583e-09	-2.75804765635926	2.02757558567046e-08	1.67129519578223e-06
rs3020900	rs3020900	PSMD13	11	247972	21	0.185483870967742	45	0	45	1	0	1.44560260597931e-06	6.77274796828954e-05	0.000275905623880858	0.00168155320931086	2.24399868693477	2.03598057234467e-08	1.67557533016076e-06
exm686572	NA	LZTS1	8	20107433	18	0.145161290322581	55	0	55	1	0	3.44557793077595e-07	2.21315160438946e-05	0.000728398893723858	0.003994480054582	2.26808750795641	2.03656126130221e-08	1.67557533016076e-06
kgp6909679	rs12643094	SPCS3	4	177249681	22	0.19672131147541	571	748	1320	0.432903714935557	1.25926944529485e-06	0.470166224500935	1	9.32628179969187e-19	2.68844592692095e-17	-0.470321695133135	2.03725548980446e-08	1.67557533016076e-06
kgp8426538	rs2272716	SORBS3	8	22424244	12	0.145161290322581	69	691	767	0.0907894736842105	2.30693974047192e-112	3.55686331601386e-06	0.000140098392637086	1.65460102701992e-24	8.43259358720527e-23	-2.5120949042704	2.0833383305293e-08	1.71221980767346e-06
kgp2691464	rs1045820	EPM2A	6	145947080	29	0.475806451612903	815	999	1816	0.449283351708931	1.73379539748084e-05	0.562376526467641	1	8.26505070579012e-11	1.28216449253927e-09	-0.401334464432683	2.09933923554089e-08	1.72289351687421e-06
rs4235816	rs4235816	UBE3D	6	83733785	24	0.344262295081967	41	0	41	1	0	2.94064672173027e-06	0.000120310900572763	0.000201491247330187	0.0012661870035862	2.22791140910228	2.100939603687e-08	1.72289351687421e-06
exm2270351	rs4235816	UBE3D	6	83733785	24	0.338709677419355	41	0	41	1	0	2.94064672173027e-06	0.000120310900572763	0.000201491247330187	0.0012661870035862	2.22791140910228	2.100939603687e-08	1.72289351687421e-06
kgp5766164	rs201567567	SERPINB9P1	6	2859022	33	0.475806451612903	38	0	38	1	0	5.18874751827668e-06	0.00019050917633476	7.72917607873135e-05	0.000532453295824049	2.21698351592181	2.1077221287533e-08	1.72719116944363e-06
rs8067	rs8067	ASPN	9	95218829	32	0.451612903225806	2838	2046	4890	0.581081081081081	1.06281679773614e-29	0.560113595040729	1	1.92961053762958e-97	3.84617388657057e-95	0.357353078497458	2.16781233198936e-08	1.7751340455369e-06
kgp7984847	rs1106673	MKL1	22	40825814	18	0.145161290322581	52	0	52	1	0	4.65726979961044e-07	2.71016811923304e-05	0.000649158139348893	0.00360481366750456	2.26823112995864	2.17519837237469e-08	1.77988109330469e-06
kgp57097	rs116340103	SREBF1	17	17734394	31	0.395161290322581	46	1	48	0.978723404255319	1.38022200839222e-10	9.66399242122225e-06	0.000317373330702233	1.13285354445184e-05	9.12047247732467e-05	2.30100306080885	2.21017132615087e-08	1.80717804347022e-06
kgp642036	rs202118880	PPP1CB	2	29016266	30	0.467741935483871	57	1	58	0.982758620689655	5.12835899151941e-13	2.14312140825752e-06	9.3961823934641e-05	9.16510979009265e-05	0.000620381780972154	2.33684235845668	2.23717361835073e-08	1.82792260195222e-06
rs6517463	rs6517463	ERG	21	39752673	21	0.25	62	2	64	0.96875	1.64345052151687e-13	5.07387754400262e-06	0.00019050917633476	8.09885345116172e-05	0.000555290466151999	2.39164772995364	2.25521514843947e-08	1.84132070647369e-06
rs17158127	rs17158127	BTBD1	15	83686759	16	0.145161290322581	2634	2097	4740	0.556753329105897	6.55888904331168e-15	0.715391082222719	1	1.1455837326483e-31	7.6159222392441e-30	0.252019763883436	2.26335498450427e-08	1.84662072370115e-06
kgp6446455	rs13124793	NA	4	68586315	18	0.241935483870968	54	0	54	1	0	4.00131630670756e-07	2.47093413824355e-05	0.000767968502134206	0.00418728798291914	2.25562568983655	2.32245302685982e-08	1.89345842844859e-06
kgp4364356	rs2474733	NRP1	10	33468122	10	0.147540983606557	778	134	914	0.853070175438597	1.35066699386652e-100	0.00047383883664778	0.00873160494839354	2.17792024843033e-30	1.3901460183998e-28	1.98761738866414	2.34275496491829e-08	1.90862117214652e-06
rs7589901	rs7589901	NA	2	113993344	33	0.379032258064516	90	6	96	0.9375	2.42977869968945e-17	1.56559691724082e-05	0.000477999909155946	2.36184055571506e-06	2.10162347327985e-05	2.61016914048966	2.36345685230105e-08	1.92160319254986e-06
rs8133730	rs8133730	PFKL	21	45727242	18	0.145161290322581	72	2	74	0.972972972972973	1.04813393478939e-15	1.53159254977733e-06	7.16363246037814e-05	0.000154712000272451	0.000997458317727765	2.41047122172902	2.36349290604323e-08	1.92160319254986e-06
kgp7909616	rs12692911	BBS5	2	170361426	11	0.0887096774193548	80	0	80	1	0	1.46906090502869e-08	2.42362595848769e-06	0.000852046114481686	0.00458699566244898	2.29448535159847	2.36383610010151e-08	1.92160319254986e-06
kgp4796076	rs1051154	DAD1	14	23044004	6	0.0483870967741935	1195	906	2112	0.568776772965255	3.31717843771899e-10	0.63864542378792	1	4.69948146946819e-34	3.37026833681067e-32	0.358275066375079	2.39043435860369e-08	1.94181622081788e-06
kgp153639	rs45446591	MB	22	36002985	4	0.032258064516129	34368	28594	63044	0.545853054223182	3.95564404443175e-117	0.78788163909397	1	1.8117921220913e-52	2.05214310936974e-50	0.192245943818962	2.44753294404507e-08	1.98675826370963e-06
rs4791765	rs4791765	PIK3R5	17	8784361	21	0.30327868852459	59	0	59	1	0	1.93557701924733e-07	1.44164453255376e-05	0.000951886487959594	0.00505812458523	2.23970964641013	2.45778264591795e-08	1.99363368570405e-06
kgp9455381	rs3807836	ICA1	7	8196977	16	0.193548387096774	52	0	52	1	0	4.65726979961044e-07	2.71016811923304e-05	0.000827591752630155	0.00447103101662069	2.25835360524206	2.47587115628992e-08	2.00685301684223e-06
kgp10945461	rs11807637	TNNT2	1	201331335	15	0.120967741935484	597	359	956	0.624476987447699	1.78653228725e-14	0.3322485569978	1	1.0165678214767e-16	2.53734241002271e-15	0.632114981078817	2.48849639672348e-08	2.01562810094696e-06
kgp12125054	rs60296118	MPST	22	37420890	10	0.0806451612903226	194	20	214	0.906542056074766	2.86346150783216e-32	4.14522457084445e-05	0.00109104336566258	6.0326314603435e-07	5.90299944258979e-06	2.32793800987037	2.50217722852812e-08	2.02524489262803e-06
kgp5604367	rs66739595	NA	11	72519602	31	0.491935483870968	51	1	66	0.980769230769231	1.08254390764737e-11	4.42440630962989e-06	0.00016812143650093	5.44603337877286e-05	0.000387391833305903	2.31891562322023	2.52347175069783e-08	2.04100581597958e-06
exm-rs2896181	rs2896181	TES	7	115897884	23	0.314516129032258	499	170	669	0.745889387144993	7.51599910778623e-37	0.0310501622364635	0.373201628082472	0.135533720610228	0.241060737714867	2.85157143590853	2.53386560245037e-08	2.04793380076833e-06
rs151227	rs151227	NUPR1	16	28549508	11	0.0887096774193548	24	899	925	0.0260021668472373	5.38477257611223e-182	7.30054760915474e-11	1.60179337445009e-06	4.05503304147162e-22	1.79970206539481e-20	-2.79544315634353	2.54087272164813e-08	2.05211652688554e-06
rs11656365	rs11656365	ABCA8	17	66927420	30	0.435483870967742	232	33	265	0.875471698113208	4.89023054372583e-34	0.000233412462173663	0.00471624531253494	3.32328453821193e-11	5.35107566437402e-10	2.36762890543578	2.56936135797807e-08	2.07363011037971e-06
kgp5101667	NA	SGSH	17	78183411	30	0.306451612903226	367	98	465	0.789247311827957	1.83719237827782e-35	0.00885820237785371	0.122143750660656	2.56596214766888e-10	3.76327677116874e-09	1.89288134529614	2.59534952261503e-08	2.093096137677e-06
rs16834652	rs16834652	COL16A1	1	32124597	7	0.0725806451612903	4	213	217	0.0184331797235023	2.86153489573484e-45	9.76748552525091e-10	1.65979705492233e-06	3.96491470475238e-07	3.9698761639825e-06	-2.32943681431199	2.61722363848674e-08	2.10921864736176e-06
rs6603781	rs6603781	SDF4	1	1158631	15	0.120967741935484	452	603	1076	0.428436018957346	3.87235970926987e-06	0.446637089725352	1	7.56120748951234e-17	1.90853191296794e-15	-0.49152443852503	2.63718172658675e-08	2.12377496054815e-06
kgp7194474	rs2291431	RNF150	4	141789028	21	0.185483870967742	195	300	496	0.393939393939394	2.94739012331669e-06	0.293947255111553	1	9.0259107263342e-11	1.39440424708862e-09	-0.711322096483079	2.65583378936673e-08	2.137259346874e-06
kgp11430030	rs112588986	NA	14	104007539	28	0.311475409836066	64	2	66	0.96969696969697	5.97717219559938e-14	3.94671368339223e-06	0.000154422237797275	0.000106636486438008	0.000711036857784863	2.37014602641492	2.68179157893732e-08	2.15659937309805e-06
kgp3886569	rs3751072	ST5	11	8715275	12	0.0983606557377049	166	523	689	0.240928882438316	6.68011709474165e-42	0.0109887317414865	0.149279375416119	1.92304865795459e-20	6.25130326941593e-19	-1.6142109129344	2.70502467124686e-08	2.17372212104069e-06
kgp9476943	rs201873508	FARP2	2	242426422	21	0.191666666666667	50	0	50	1	0	6.35441048929898e-07	3.4773867269725e-05	0.000722989301453405	0.00396733915689284	2.24638552887952	2.72742749283252e-08	2.19015360392185e-06
rs3750067	rs3750067	CNOT4	7	135047964	17	0.137096774193548	76	3	165	0.962025316455696	5.46740053975841e-16	3.4598395127643e-06	0.000139612119190033	8.95343552856643e-05	0.000607599108202588	2.41138808315089	2.74680656965794e-08	2.20413518576707e-06
kgp22830919	rs199565619	ZNF614	19	52518429	20	0.245901639344262	113	9	125	0.926229508196721	1.10793444613161e-20	1.87367522749955e-05	0.000550890023581363	2.01332606432448e-06	1.81092649530776e-05	2.42096189000588	2.75722994860939e-08	2.21091552500518e-06
rs11217125	rs11217125	NA	11	118889185	27	0.25	237	363	605	0.395	3.34127911270202e-07	0.296855155869019	1	1.57736982522309e-09	2.10931082513418e-08	-0.706430157030712	2.77357968555012e-08	2.22153144618159e-06
exm1519370	rs6136375	SIRPA	20	1896100	25	0.368852459016393	586	63	651	0.902927580893683	2.62810546703827e-93	1.79584830573624e-05	0.000529786664902727	1.23055284462265e-19	3.78090334581766e-18	2.6128639129673	2.774435362621e-08	2.22153144618159e-06
rs1060842	rs1060842	PNO1	2	68402012	25	0.298387096774194	382	547	930	0.411194833153929	7.42109925134686e-08	0.36138969008006	1	7.73594200037205e-12	1.3274819590712e-10	-0.597211519904908	2.80834890612501e-08	2.24708031760088e-06
kgp22777097	rs470117	CPT1B	22	51009953	34	0.403225806451613	4886	5263	10155	0.481426741550892	0.000189741446184238	0.764026517646859	1	5.84256917245051e-10	8.17799073719737e-09	-0.209745709357276	2.81938844988636e-08	2.25269539341134e-06
exm1623683	rs470117	CPT1B	22	51009953	34	0.403225806451613	4886	5263	10155	0.481426741550892	0.000189741446184238	0.764026517646859	1	5.84256917245051e-10	8.17799073719737e-09	-0.209745709357276	2.81938844988636e-08	2.25269539341134e-06
kgp1426333	rs2304177	C19orf33	19	38795159	16	0.131147540983607	65	0	65	1	0	8.63636266073176e-08	8.02859207680641e-06	0.000846051940973871	0.00455713508813257	2.22399834786933	2.86851370517111e-08	2.29031293836969e-06
rs31303	rs31303	NDUFS4	5	52942197	21	0.185483870967742	4081	4440	8524	0.478934397371201	0.000105203068304063	0.747412087552525	1	2.71957580231068e-16	6.59408834144681e-15	-0.238034520765251	2.89409352333414e-08	2.30909085814737e-06
kgp12544059	rs111540677	VPS37B	12	123350158	14	0.112903225806452	228	7	237	0.970212765957447	1.04683039930482e-46	1.44691045552426e-08	2.42362595848769e-06	7.53327790550736e-08	8.29282420376311e-07	2.67036351676524	2.92641263589321e-08	2.33321525603386e-06
kgp14426115	NA	MARCH7	2	160621717	34	0.327868852459016	215	24	239	0.899581589958159	1.02406768236807e-34	5.6073113866484e-05	0.00142394830892219	6.90877574872465e-13	1.28558315510322e-11	2.55484223646243	2.93526864203939e-08	2.33861161650962e-06
kgp21557655	rs200718162	NRP1	10	33483839	22	0.225806451612903	57	1	58	0.982758620689655	5.12835899151941e-13	2.14312140825752e-06	9.3961823934641e-05	0.000326787923456333	0.00195632659179021	2.32381242365517	2.94457045098883e-08	2.34395599118862e-06
kgp22803568	rs201146763	TMEM87B	2	112832538	33	0.330645161290323	191	26	217	0.880184331797235	8.66244361720472e-29	0.000224850179900315	0.0045498043989222	7.89874644020805e-11	1.22618843712875e-09	2.29898912732205	2.94616143152435e-08	2.34395599118862e-06
kgp4465069	rs3802917	AMPD3	11	10508938	25	0.266129032258065	1	60	61	0.0163934426229508	1.11813465612146e-13	8.42045359421347e-07	4.44723815004145e-05	2.25933020806344e-06	2.01520957008732e-05	-2.40347630540328	2.96251396120055e-08	2.35529321457549e-06
rs7585194	rs7585194	CYBRD1	2	172412616	19	0.282258064516129	3188	3789	6980	0.456929912569872	6.81071840010857e-13	0.605623815728236	1	4.17962052865192e-21	1.67453895429037e-19	-0.348357860189047	2.96915367049327e-08	2.35889783098337e-06
rs1058508	rs1058508	SLC12A7	5	1051687	36	0.419354838709677	1236	1464	2741	0.457777777777778	1.25035804329615e-05	0.612399691932816	1	1.7359954406394e-11	2.88140775315491e-10	-0.330354211613107	2.98828808435353e-08	2.372416946912e-06
kgp22747960	rs200924905	PPP4R2	3	73112919	24	0.459016393442623	53	1	975	0.981481481481482	3.91487190456649e-12	3.81108979376572e-06	0.000149428868987622	0.000197317118391459	0.00124246563250204	2.3078547807705	2.9964731106427e-08	2.37723029641782e-06
kgp3371961	rs9652498	ARRDC4	15	98515221	18	0.161290322580645	572	367	939	0.609158679446219	2.78925548113292e-11	0.40880301633498	1	6.05589528219924e-11	9.51046389334023e-10	0.549188931577404	3.00806567302676e-08	2.38473826392398e-06
exm1195773	rs199711437	PDIA2	16	334503	10	0.0833333333333333	94	0	94	1	0	3.93955886266399e-09	1.67333219505065e-06	0.000763252655562263	0.00416481866998318	2.2675239069331	3.01914333888614e-08	2.39182770029721e-06
rs10190751	rs10190751	CFLAR	2	202006096	20	0.274193548387097	21	156	179	0.11864406779661	7.34262602851788e-24	9.85057825115985e-05	0.00224646126973723	7.27091494321762e-10	1.00653471569357e-08	-2.32440361908653	3.04240441727643e-08	2.40685129112504e-06
exm256709	rs10190751	CFLAR	2	202006096	20	0.274193548387097	21	156	179	0.11864406779661	7.34262602851788e-24	9.85057825115985e-05	0.00224646126973723	7.27091494321762e-10	1.00653471569357e-08	-2.32440361908653	3.04240441727643e-08	2.40685129112504e-06
exm656431	rs2291569	NA	7	128488734	10	0.0983606557377049	966	1166	2134	0.453095684803002	1.63384956498976e-05	0.584341904735019	1	2.27428149104801e-39	1.91552641073081e-37	-0.349452677423212	3.0685784161037e-08	2.42584441899744e-06
kgp74635	rs62411787	SEL1L3	4	25767064	11	0.0887096774193548	0	81	81	0	0	8.67364001302795e-09	1.90141126078159e-06	0.000110265133156847	0.000732876481323723	-2.20906850717819	3.09341447404101e-08	2.44375380382281e-06
rs2272554	rs2272554	MYH11	16	15850204	31	0.362903225806452	326	789	1117	0.29237668161435	1.5498405648117e-43	0.0425240112475427	0.489660689511848	3.26169974753317e-56	3.98881665631731e-54	-1.40514117046124	3.12385375327987e-08	2.46606129275836e-06
kgp1575369	rs35265092	STON1	2	48824650	22	0.274193548387097	251	32	283	0.886925795053004	2.0962237732411e-38	0.000109413231345668	0.00248307742612272	3.4396630554572e-11	5.53051608256518e-10	2.31623511537587	3.13536874212228e-08	2.47340849642632e-06
kgp2889786	rs28489284	ST3GAL6	3	98512540	8	0.0645161290322581	209	316	526	0.398095238095238	3.72401038335483e-06	0.311020091666107	1	7.76104152145116e-19	2.24765220070568e-17	-0.685134408590279	3.21157039754124e-08	2.5294312098526e-06
exm333221	rs28489284	ST3GAL6	3	98512540	8	0.0645161290322581	209	316	526	0.398095238095238	3.72401038335483e-06	0.311020091666107	1	7.76104152145116e-19	2.24765220070568e-17	-0.685134408590279	3.21157039754124e-08	2.5294312098526e-06
kgp11767369	rs76799934	CGGBP1	3	88105884	16	0.129032258064516	51	0	52	1	0	5.43348143287882e-07	3.07248152504334e-05	0.000897035581422218	0.00480035951994061	2.2278402359402	3.21315891056977e-08	2.5294312098526e-06
kgp9662835	rs61953066	NA	13	20249706	11	0.0901639344262295	85	0	85	1	0	8.67364001302795e-09	1.90141126078159e-06	0.000894914781593742	0.00479028305656559	2.2348312562696	3.28578968112096e-08	2.58479044999417e-06
rs14191	rs14191	IQSEC1	3	12940346	21	0.270491803278689	549	116	666	0.825563909774436	5.4532312882152e-63	0.0020428275572385	0.031066731327974	0.0070202151532828	0.0279590607413069	2.94948480637474	3.32062586352247e-08	2.61036146829324e-06
kgp5168814	rs1137454	NAA60	16	3533577	29	0.346774193548387	556	706	1262	0.440570522979398	2.73749343257634e-05	0.513232315107592	1	8.47899493327473e-11	1.31371647638373e-09	-0.445802178240573	3.34728588383615e-08	2.62947380580173e-06
kgp4125607	rs73203004	ABTB1	3	127397160	23	0.233870967741935	161	18	179	0.899441340782123	2.57687196927625e-26	9.13003075754036e-05	0.00214907763282133	1.21374076448774e-08	1.46860272670033e-07	2.44630904552904	3.37684618673869e-08	2.65042895466444e-06
rs10398	rs11553879	IFITM2	11	308180	23	0.25	2368	1518	3892	0.609366958311889	3.07302200378676e-42	0.401428143526402	1	1.01948701711769e-156	3.62549002087378e-154	0.502430933877306	3.37869357905805e-08	2.65042895466444e-06
rs7513	rs7513	TIMM17A	1	201938995	26	0.467741935483871	2422	2895	5325	0.455520030092157	9.60469315657806e-11	0.597235413047119	1	3.32631345385395e-20	1.05886227081762e-18	-0.362127427472451	3.38371451300286e-08	2.65251014518251e-06
kgp9589280	rs73099190	NA	7	35293417	31	0.42741935483871	474	293	768	0.617992177314211	8.06284950357667e-11	0.363976270670274	1	2.74118437891009e-10	4.0055762343531e-09	0.58786643278327	3.44068574070564e-08	2.69528403268424e-06
kgp9118180	rs7475	PPP1CB	2	29023749	30	0.467741935483871	7353	8123	15486	0.475122770741794	6.34775796380161e-10	0.721744946579615	1	7.76010433387614e-15	1.68531773454984e-13	-0.261884580679537	3.47064325516236e-08	2.71685155446043e-06
rs1042147	rs1042147	PSORS1C1	6	31083156	37	0.491935483870968	199	11	210	0.947619047619048	4.26075254512547e-38	6.14684567536704e-07	3.45147695516098e-05	8.3491352696454e-08	9.1299310123553e-07	2.76397124982941	3.48549083781395e-08	2.72656901991563e-06
kgp10077556	rs906891	NA	8	590816	31	0.346774193548387	60	3	63	0.952380952380952	1.72183124089058e-12	2.19974672672419e-05	0.000639368712434969	7.04331394620038e-06	5.85696702734293e-05	2.33009605416537	3.57328485388449e-08	2.79329636658856e-06
kgp10912095	rs45607744	PSMC1	14	90730560	18	0.147540983606557	333	15	349	0.956896551724138	9.25587465770424e-65	7.93245538081374e-08	7.68679629549096e-06	9.2255875399744e-12	1.56940063208494e-10	2.84116064956424	3.588431561721e-08	2.80318063838206e-06
rs2271714	rs2271714	MFGE8	15	89450003	5	0.0403225806451613	1725	1287	3014	0.572709163346614	1.68484997408441e-15	0.612755035660927	1	7.17940240890163e-31	4.67036386669663e-29	0.333592824356986	3.59359983966234e-08	2.80526170062004e-06
rs7521513	rs7521513	QSOX1	1	180159654	18	0.147540983606557	1692	1263	2956	0.57258883248731	3.44995369437551e-15	0.613555780687693	1	3.19661405367616e-29	1.97074687007597e-27	0.338724570938325	3.68014266481928e-08	2.87081881137225e-06
rs8097892	rs8097892	MPPE1	18	11905953	33	0.443548387096774	164	23	187	0.877005347593583	1.34235074733718e-24	0.000323610113036632	0.00624475535958028	8.67969259532616e-10	1.19066760290036e-08	2.28592430630024	3.71322323564612e-08	2.89460867680639e-06
kgp12429522	rs869455	MIR1268A	9	131289600	16	0.225806451612903	196	16	212	0.924528301886792	9.7834043604264e-35	1.01067070683679e-05	0.000331232687477639	7.29068973514043e-09	9.03532541354609e-08	2.45988710206288	3.74924857307734e-08	2.92065942389516e-06
kgp10809426	rs80097654	BET3L	6	116845340	27	0.391666666666667	89	9	98	0.908163265306122	1.46090332631524e-15	0.000116898593511965	0.00264651989596006	3.47397385281143e-07	3.50527641700973e-06	2.34782698213176	3.78884350621832e-08	2.9494527419498e-06
kgp4211742	NA	ATP6V0E2	7	149577161	34	0.387096774193548	1200	2112	3317	0.36231884057971	1.9408518766081e-56	0.171077580198484	1	6.19859567188309e-21	2.11310616909417e-19	-0.830732081859744	3.85345598822974e-08	2.99592428075661e-06
rs1052299	rs1052299	TOM1L2	17	17750419	31	0.395161290322581	2664	2953	5622	0.474274523767135	0.000121671523269896	0.716826351817842	1	3.13060374865656e-45	3.08163648439813e-43	-0.251216951834564	3.85388938454764e-08	2.99592428075661e-06
rs7538	rs7538	PMP22	17	15133657	26	0.274193548387097	5982	6498	12502	0.479326923076923	4.02689305654577e-06	0.749822244005166	1	6.96375433771208e-11	1.08615951115359e-09	-0.208446510766068	3.86095511321082e-08	2.99838114457979e-06
kgp22793049	rs199701561	PAX8	2	114010162	33	0.330645161290323	47	0	47	1	0	1.03207686051889e-06	5.14293816349313e-05	0.000623076032161019	0.00347767698668049	2.19726002585849	3.86240313482292e-08	2.99838114457979e-06
rs12439	rs12439	CLIC4	1	25169634	27	0.346774193548387	8082	8894	17015	0.476083883129123	4.83151571752144e-10	0.728078956336304	1	3.09255181295235e-12	5.4615742406893e-11	-0.251456366893479	3.87456410689483e-08	3.00573872059805e-06
rs8053	rs8053	PSMA4	15	78841220	32	0.483333333333333	3455	3820	7463	0.474914089347079	1.97576954352141e-05	0.720803442668026	1	2.41262371533599e-18	6.74980291188657e-17	-0.225897208098153	3.88269278986916e-08	3.00996018215324e-06
rs1534478	rs1534478	PLB1	2	28840691	30	0.306451612903226	47	1	48	0.979166666666667	8.29283916504319e-11	8.22533982777172e-06	0.000280744231415901	0.000105127231356451	0.000702520578449541	2.27076082903036	3.89773776053891e-08	3.01953377548803e-06
kgp8897024	rs200845435	CETN3	5	89690698	27	0.282258064516129	52	1	53	0.981132075471698	6.50953567041345e-12	3.81108979376572e-06	0.000149428868987622	0.000298362547302129	0.00180331134934631	2.29228569912412	3.90888749686442e-08	3.02607862749656e-06
rs1059592	rs1059592	CCAR2	8	22477778	33	0.395161290322581	1197	848	2048	0.585330073349633	1.41025064755127e-14	0.537652928922202	1	3.21294129871326e-11	5.18308877134015e-10	0.422329737711995	3.92870520676954e-08	3.03932014683925e-06
rs2240668	rs2240668	SRL	16	4240907	18	0.161290322580645	4939	5440	10402	0.475864726852298	9.20751023268316e-07	0.726849097394744	1	6.96689202764407e-19	2.0234152059546e-17	-0.229621595952925	3.96640826116054e-08	3.0661298638775e-06
kgp10738430	rs7072269	NMT2	10	15154974	8	0.0806451612903226	129	1	133	0.992307692307692	8.13550145930765e-29	2.31604309660628e-09	1.67333219505065e-06	0.00054195475076104	0.00307422377862324	2.32394579515442	3.9688344069116e-08	3.0661298638775e-06
kgp9400224	rs35399989	AXIN2	17	63534478	13	0.137096774193548	152	3	155	0.980645161290323	1.372195596905e-32	1.12855675170835e-08	2.15001577085661e-06	8.659628639918e-06	7.1008828068488e-05	2.55386467547281	4.04713372041332e-08	3.12446532984632e-06
rs10179975	rs10179975	NA	2	178196885	28	0.258064516129032	37	0	38	1	0	6.3167361092064e-06	0.000223641207001675	0.000153542623265591	0.000990318094093246	2.16345403920071	4.07330290842006e-08	3.14206646053228e-06
rs12122854	rs12122854	PALMD	1	100147287	28	0.32258064516129	73	269	344	0.213450292397661	5.39202668995557e-26	0.00532110143238816	0.0763213549879797	2.09561992714178e-09	2.77516661825774e-08	-1.83535551779675	4.07554237382021e-08	3.14206646053228e-06
kgp10959029	rs201637269	IBA57	1	228366289	25	0.314516129032258	58	2	60	0.966666666666667	1.2433380188925e-12	8.5517311941291e-06	0.000291174750263326	0.000105094924211864	0.000702346582162807	2.33198235707046	4.07952017016202e-08	3.14297007882772e-06
rs1428224	rs1428224	CMYA5	5	79029383	9	0.0887096774193548	1118	752	1874	0.597860962566845	3.15778886280916e-17	0.465348064043466	1	9.55988077776377e-103	2.00918920211088e-100	0.441497243270117	4.10725556394442e-08	3.1599915403369e-06
exm463639	rs1428224	CMYA5	5	79029383	9	0.0887096774193548	1118	752	1874	0.597860962566845	3.15778886280916e-17	0.465348064043466	1	9.55988077776377e-103	2.00918920211088e-100	0.441497243270117	4.10725556394442e-08	3.1599915403369e-06
rs17535998	rs17535998	NA	10	92753721	20	0.17741935483871	1348	672	2023	0.667326732673267	5.55062966506663e-51	0.167549422610269	1	1.25822228866307e-37	1.00388932176665e-35	0.786462278080705	4.11853480996115e-08	3.16649464249724e-06
rs7169	rs7169	SLC16A1	1	113455099	26	0.387096774193548	2541	1886	4438	0.573977863112717	8.41944863028331e-23	0.604067034949382	1	5.49485060337306e-38	4.45070979457592e-36	0.345430028743088	4.13848909810499e-08	3.179653969614e-06
rs4147719	rs1801318	NDUFS1	2	207006676	26	0.338709677419355	538	689	1230	0.438467807660962	1.85037880540726e-05	0.501644466382789	1	3.3142136685741e-11	5.33723713561918e-10	-0.449203030139496	4.17847695221056e-08	3.2081767524786e-06
kgp22790328	rs200575504	C4orf33	4	130024726	23	0.233870967741935	40	0	40	1	0	3.54077870575686e-06	0.000139612119190033	0.000273111454501389	0.00166642764492868	2.17123839766339	4.21518997422229e-08	3.23414781446836e-06
kgp9160969	rs736702	FAM118A	22	45725600	22	0.274193548387097	101	3	104	0.971153846153846	1.87693453411744e-21	3.60364646869521e-07	2.30279793167848e-05	1.21164772991222e-05	9.69283572839869e-05	2.36399774953239	4.29986041427919e-08	3.29685396035287e-06
rs11785549	rs11785549	NOV	8	120435705	27	0.270491803278689	1158	1349	2510	0.461906661348225	0.000147827358807487	0.63840350441416	1	3.30789397749053e-60	4.33392144278934e-58	-0.322986945681458	4.32744298337356e-08	3.31573298903903e-06
rs569	rs569	TRAPPC4	11	118894287	23	0.217741935483871	473	615	1095	0.434742647058824	1.91403085063615e-05	0.483198267518315	1	2.34835280465451e-11	3.84763026440541e-10	-0.475736290101064	4.34132110107394e-08	3.32409288955777e-06
kgp3434101	rs17340699	NA	2	221801836	6	0.0483870967741935	101	187	289	0.350694444444444	5.48065891215679e-07	0.156831963399109	1	2.64173427091527e-13	5.10483134428029e-12	-0.903099901058512	4.34727361992376e-08	3.32637698704822e-06
kgp9061392	rs162185	NA	6	134226147	28	0.387096774193548	2	65	67	0.0298507462686567	3.60497983336744e-14	2.16177917294669e-06	9.4631693221371e-05	9.54914992762306e-06	7.77903988722519e-05	-2.35264275483395	4.35814628049305e-08	3.33242011154151e-06
kgp21717858	rs201061571	TNKS2	10	93622959	10	0.0806451612903226	175	8	191	0.956284153005464	1.29525216268359e-34	2.92144236178424e-07	1.97334442217002e-05	5.07228286628944e-07	5.01099855967671e-06	2.54407490823398	4.37662039438041e-08	3.34426341458727e-06
rs3743980	rs3743980	ACSF3	16	89180935	20	0.233333333333333	3	62	65	0.0461538461538462	6.29134610314323e-13	1.05607963953182e-05	0.000345811286817757	4.15039318593866e-06	3.55965886753578e-05	-2.32291130360358	4.3796794694715e-08	3.34431966032854e-06
kgp4958071	rs4147912	ABCA7	19	1049012	23	0.233870967741935	56	1	57	0.982456140350877	8.52272258872451e-13	2.46726852125648e-06	0.000104020858016993	0.000363928142119149	0.00215436217099303	2.28181488744206	4.38573563861561e-08	3.34666284903079e-06
kgp8173656	rs200723255	TNRC6A	16	24808070	29	0.411290322580645	79	6	85	0.929411764705882	5.74169011527469e-15	3.91806157177346e-05	0.00103222308859375	6.68012701589082e-06	5.57108270041758e-05	2.33992563299196	4.39394095389254e-08	3.35064169948974e-06
rs1787933	rs1787933	NA	18	62578326	19	0.175	5	56	61	0.0819672131147541	1.53511479383057e-10	0.000139734195837431	0.00307343895890614	1.54513276513379e-05	0.000121506333696235	-2.15370903881594	4.41054525141664e-08	3.36101550383464e-06
kgp9730499	rs10831771	MICAL2	11	12261772	20	0.161290322580645	44	0	44	1	0	1.71835781465466e-06	7.78998148108517e-05	0.000571244847626736	0.00322388270598755	2.17214224067286	4.49785639833496e-08	3.42522007981973e-06
kgp17661259	rs200650672	HMCES	3	129020278	15	0.137096774193548	79	3	82	0.963414634146341	1.20753364942892e-16	2.53231685244936e-06	0.000106602831195557	8.46353772724915e-05	0.000577854267206955	2.36754856685778	4.52399118697056e-08	3.44278188019322e-06
rs7975825	rs7975825	STX2	12	131288444	27	0.30327868852459	100	5	105	0.952380952380952	4.58071975816469e-20	2.97199842013582e-06	0.000121504840519567	5.64793036021918e-07	5.54594283793612e-06	2.53527013585536	4.53383319345997e-08	3.44792935730744e-06
rs10749291	rs10749291	NA	10	120920588	39	0.475806451612903	466	612	1078	0.432282003710575	1.0040445579145e-05	0.468971367008744	1	2.1161421242292e-08	2.48897774838466e-07	-0.479315208451977	4.55260634614378e-08	3.45985727879936e-06
kgp18432055	rs200590363	TMEM38B	9	108536427	14	0.163934426229508	1294	52	1346	0.961367013372957	8.21121026961244e-251	4.37403875531607e-09	1.67333219505065e-06	7.14856204226493e-29	4.35444219670754e-27	2.89484726862637	4.60611733072242e-08	3.49815093822051e-06
rs4246131	rs4246131	CHRAC1	8	141526038	17	0.201612903225806	188	296	484	0.388429752066116	1.15248561039678e-06	0.270745289090175	1	6.24639055522598e-11	9.79315143451945e-10	-0.707238754047795	4.61843485989707e-08	3.50512922090562e-06
rs10222952	rs10222952	STK32B	4	5053674	31	0.341666666666667	40	0	40	1	0	3.54077870575686e-06	0.000139612119190033	0.000368989803971616	0.00217984589394054	2.16250950534537	4.72469182741601e-08	3.58334447195086e-06
rs3730119	rs3730119	ADCY9	16	4057603	16	0.129032258064516	0	52	52	0	0	2.97358095395732e-07	1.97334442217002e-05	6.87021621550898e-05	0.000478667508683491	-2.1667568592495	4.7302623547866e-08	3.58514200935856e-06
kgp5855460	rs189360402	STARD4-AS1	5	111066236	26	0.483870967741935	930	108	1053	0.895953757225434	3.07032268748095e-143	2.53812564450775e-05	0.000717257403374769	4.37159533221094e-24	2.18618798711728e-22	2.49309774377267	4.76167662040361e-08	3.60651125772557e-06
kgp1338496	rs202063463	NA	19	57976080	22	0.241935483870968	55	1	56	0.982142857142857	1.41655567237527e-12	2.84614177021629e-06	0.000119320659094173	0.000246404640016972	0.00152011497823005	2.26165383242059	4.77705789399622e-08	3.61366674665793e-06
kgp2326733	rs41301092	USP24	1	55571953	7	0.0564516129032258	134	1	135	0.992592592592593	6.55783339629349e-30	1.63613120709558e-09	1.67333219505065e-06	0.000606811789110992	0.00339739387326136	2.28439540472481	4.77757583627959e-08	3.61366674665793e-06
kgp22785275	rs71495633	ANK3	10	62029934	17	0.169354838709677	532	687	1221	0.43642329778507	1.02982153805783e-05	0.489644332884929	1	3.42005296753255e-13	6.53444198231275e-12	-0.455909546381186	4.78514400163856e-08	3.61694892755433e-06
kgp5245872	rs71430382	D2HGDH	2	242699290	34	0.435483870967742	20	100	120	0.166666666666667	5.52655910305518e-13	0.00162720066115547	0.0251280697632528	1.51558030006771e-06	1.39057502836911e-05	-2.27811852271607	4.81992020696148e-08	3.64077856765897e-06
rs4559	rs4559	STAT6	12	57489648	26	0.387096774193548	1321	890	2211	0.597467209407508	5.97417856383627e-20	0.466571666898697	1	3.85620661434458e-17	9.94182427937584e-16	0.437418337186658	4.85009013982239e-08	3.66109903950744e-06
kgp13301429	rs201194227	GRB10	7	50669835	20	0.290322580645161	49	0	50	1	0	7.44999850469536e-07	3.95247748040313e-05	0.000927344455445181	0.00494295422054478	2.18676619899165	4.88988085391446e-08	3.68864951687204e-06
rs1882435	rs1882435	COL4A3	2	228102752	20	0.258064516129032	136	12	149	0.918918918918919	4.96112276283512e-24	2.19674496901381e-05	0.000639368712434969	1.00138950786545e-07	1.08697337859581e-06	2.35638617533492	4.98546525582388e-08	3.75822219352215e-06
kgp5234376	rs2069496	CCNK	14	99968377	41	0.491935483870968	35	0	35	1	0	9.47510416380966e-06	0.000311809978974723	8.93752041884233e-05	0.00060662932459932	2.1382908086877	5.01813863062207e-08	3.77829239650852e-06
kgp7930743	rs4480916	CLEC4GP1	19	7855459	24	0.39344262295082	44	0	44	1	0	1.71835781465466e-06	7.78998148108517e-05	0.000643395018863822	0.00357576453726559	2.16856536919869	5.01883510623521e-08	3.77829239650852e-06
rs9660850	rs9660850	ATP8B2	1	154317281	19	0.169354838709677	36	364	400	0.09	4.34980007701505e-60	5.507010840127e-06	0.000201929739545344	8.12134457031197e-16	1.89848292730874e-14	-2.54906139307363	5.16780325055025e-08	3.88700063464893e-06
rs1041934	rs1041934	LGALS8	1	236700823	23	0.330645161290323	626	390	1016	0.616141732283465	1.6732481828395e-13	0.371682012729955	1	1.86965217380132e-14	3.94645631259136e-13	0.568414736316575	5.17017581291457e-08	3.88700063464893e-06
kgp20162785	rs200391228	EFR3A	8	133011829	24	0.274193548387097	44	0	44	1	0	1.71835781465466e-06	7.78998148108517e-05	0.000773176387362006	0.00421178850964267	2.17063415508095	5.23881549072997e-08	3.93596318760276e-06
kgp22804966	rs200848202	GNAL	18	11883162	20	0.193548387096774	50	1	51	0.980392156862745	1.80055442883085e-11	5.14799342538857e-06	0.00019050917633476	0.000237559196669532	0.00147154286722633	2.25856605724138	5.24984888633562e-08	3.94160906331982e-06
kgp4129421	rs67621412	ZNF480	19	52800516	27	0.25	40	141	183	0.220994475138122	1.06208911700292e-13	0.00915017543776702	0.125906234189739	2.66338641766407e-06	2.35405196865022e-05	-1.84726428972596	5.29731833901292e-08	3.97458540077848e-06
rs2303119	rs2303119	C19orf44	19	16631322	29	0.346774193548387	445	79	524	0.849236641221374	3.08151260771331e-57	0.000711659679656868	0.0120500017809165	4.17768819046661e-16	9.98047837696884e-15	2.16405702211183	5.31559012696888e-08	3.98562520765096e-06
rs3817349	rs3817349	METTL4	18	2571196	16	0.180327868852459	112	7	119	0.941176470588235	1.51827291649887e-21	5.62318179102395e-06	0.00020591985100703	1.04337409066578e-05	8.44316735074627e-05	2.40022026972024	5.51390890425162e-08	4.13155903313891e-06
kgp11121924	rs1065482	RABEP1	17	5284719	26	0.32258064516129	669	394	1065	0.629350893697084	4.31673058936864e-17	0.30914447516568	1	1.62433947924663e-11	2.70570272810717e-10	0.66851214908692	5.55051982264653e-08	4.15436493617027e-06
rs6728818	rs6728818	COL6A3	2	238244963	28	0.32258064516129	2125	1603	3737	0.570010729613734	1.42648525353058e-17	0.629397183298283	1	5.28681839338255e-97	1.04819362199418e-94	0.293338127604749	5.55547105372528e-08	4.15436493617027e-06
exm278779	rs6728818	COL6A3	2	238244963	28	0.32258064516129	2125	1603	3737	0.570010729613734	1.42648525353058e-17	0.629397183298283	1	5.28681839338255e-97	1.04819362199418e-94	0.293338127604749	5.55547105372528e-08	4.15436493617027e-06
exm8262	rs1287637	NA	1	5935162	24	0.209677419354839	61	3	71	0.953125	1.04080688006336e-12	1.93925318231872e-05	0.000567935010413968	1.86174208904015e-05	0.00014393840072764	2.30547781361769	5.55977839360781e-08	4.15481237926582e-06
exm65238	rs150120215	DOCK7	1	63052222	9	0.076271186440678	110	1	111	0.990990990990991	1.17238976010504e-24	9.03864607755581e-09	1.96222700311589e-06	0.000798425511855406	0.00433205588675979	2.29067147528962	5.57454269644277e-08	4.16306848570346e-06
rs2236709	rs2236709	TTC12	11	113186776	21	0.233870967741935	60	2	62	0.967741935483871	4.51980908198017e-13	6.5649493401688e-06	0.000232135613979075	0.000153410148993537	0.000989520636278921	2.32088104976969	5.59384849518653e-08	4.17470292092468e-06
kgp7542005	rs12944976	NLRP1	17	5424376	34	0.419354838709677	143	24	167	0.856287425149701	6.77979146628891e-20	0.00103398450354638	0.0163182507871605	5.34030043247224e-09	6.76108108550565e-08	2.26756600632847	5.61021844570441e-08	4.18413229219579e-06
kgp8382740	rs7221716	PFAS	17	8159232	12	0.114754098360656	0	71	72	0	0	2.56225983074686e-08	3.47487101985791e-06	0.000112720146920005	0.000747552593569295	-2.15591907548441	5.66389517510702e-08	4.22135420835322e-06
kgp3360498	rs10083486	C14orf180	14	105055944	9	0.120967741935484	812	555	1367	0.594001463057791	4.39132717498047e-12	0.489621902224046	1	1.62397599131238e-39	1.37400143917532e-37	0.439566634522459	5.7606063199779e-08	4.29057925507928e-06
kgp9754414	rs6598	GIMAP5	7	150440649	26	0.32258064516129	289	44	333	0.867867867867868	8.91905471397178e-41	0.000295316724666059	0.00572540316668258	6.40550657823954e-13	1.19491231789241e-11	2.20797758514962	5.80834397544499e-08	4.32326041281959e-06
rs6807798	rs6807798	CCDC80	3	112359926	24	0.32258064516129	1302	1586	2897	0.450831024930748	1.39363995016848e-07	0.569821710442745	1	9.5072335115665e-54	1.10477209332539e-51	-0.424396848557235	5.89567946788159e-08	4.38535201853981e-06
kgp1742128	rs11042902	MRVI1	11	10655623	24	0.274193548387097	118	14	239	0.893939393939394	3.10282885843519e-19	0.000213571804180139	0.00441756241729395	1.01611507283733e-06	9.58044023728956e-06	2.29331019775228	6.02923434139943e-08	4.48109778246542e-06
kgp3986601	rs12876018	UGGT2	13	96540204	25	0.450819672131148	189	296	485	0.389690721649485	1.48523541697178e-06	0.27581276629108	1	9.31724724561047e-09	1.13992795593412e-07	-0.710025297001404	6.03240087123537e-08	4.48109778246542e-06
rs3814332	rs3814332	COLGALT2	1	183907291	43	0.411290322580645	297	60	357	0.831932773109244	8.41819681669512e-36	0.00185726549522168	0.0283834762312051	5.57058653368577e-14	1.1290340211751e-12	2.02506621428	6.07635817488356e-08	4.51075972664319e-06
kgp3433935	rs1263992	NCOR2	12	124829234	28	0.258064516129032	651	432	1084	0.601108033240997	3.4881568111381e-11	0.451384888154231	1	4.63992438120371e-13	8.76795427095883e-12	0.478932292224836	6.11599476394018e-08	4.5371770427588e-06
rs3170100	rs3170100	ZNF880	19	52888620	30	0.387096774193548	64	272	339	0.19047619047619	1.42465099934522e-29	0.00223124900250528	0.0337717218295692	2.13602628761441e-13	4.15412612393345e-12	-2.01028307876543	6.21681105906264e-08	4.60891578316477e-06
kgp22747743	rs201289049	NA	12	9808570	12	0.0967741935483871	67	0	67	1	0	6.69157072479532e-08	6.69075869489258e-06	0.00153789158135805	0.00771286778938614	2.17689443756067	6.22638088098709e-08	4.61295758127099e-06
kgp3900740	rs1046666	SSR3	3	156258005	14	0.145161290322581	400	143	544	0.736648250460405	4.46211675739944e-28	0.0415668915229342	0.479835448103781	1.22310389805221e-15	2.82208236168504e-14	1.24458648824932	6.27681149743345e-08	4.64724668831788e-06
rs10194657	rs10194657	HK2	2	75115108	32	0.370967741935484	234	345	585	0.404145077720207	4.8437475986761e-06	0.334588098890588	1	4.41052700640024e-10	6.27068454444669e-09	-0.640169951242001	6.34580491948217e-08	4.69522501374104e-06
kgp22766746	rs201094208	COA1	7	43687079	22	0.241935483870968	42	0	42	1	0	2.45053893477523e-06	0.000103745038349781	0.00083833387326783	0.00452143285909785	2.15303932300949	6.36959859955571e-08	4.70971904371109e-06
kgp2006008	rs707533	ARFGEF2	20	47652254	27	0.25	569	735	1307	0.436349693251534	4.89467039250523e-06	0.490105825560031	1	6.41913493784146e-12	1.11036364381872e-10	-0.449582494198241	6.38734195738029e-08	4.71972325900884e-06
rs4647885	rs4647885	SNHG16	17	74555106	23	0.201612903225806	357	511	871	0.411290322580645	2.06756144691943e-07	0.362823970575185	1	5.23217675880586e-11	8.25388593890201e-10	-0.598710467087212	6.43994645538321e-08	4.75545683541218e-06
kgp2802534	rs201606926	PSMC1	14	90732210	23	0.270491803278689	77	5	82	0.939024390243902	4.48261736413209e-15	2.17754171227269e-05	0.000635726407633011	3.14053758662069e-05	0.000233585432875141	2.32461073939677	6.53067214052985e-08	4.81927465864397e-06
rs10765801	rs10765801	CCDC82	11	96092376	23	0.30327868852459	270	39	310	0.87378640776699	4.05177408554406e-39	0.000221212081040637	0.00448023455399967	2.21159857363126e-11	3.63686541717812e-10	2.27450259152983	6.59388715353277e-08	4.86272046700948e-06
kgp22775858	rs202123502	ZNF879	5	178461251	27	0.379032258064516	52	2	54	0.962962962962963	2.59214924072055e-11	1.70996143041565e-05	0.00051966869081704	5.58087954501695e-05	0.000396329483094205	2.27713955916522	6.60356283887299e-08	4.86665203427995e-06
kgp9254677	rs55695090	SGTB	5	64963473	32	0.370967741935484	185	35	222	0.840909090909091	9.60827757242536e-24	0.00160342126452948	0.0247745172486334	2.19172040086911e-09	2.89797591248062e-08	2.05445747528428	6.6333102977984e-08	4.88536107534107e-06
rs570252	rs570252	NALCN	13	101944752	27	0.5	52	1	53	0.981132075471698	6.50953567041345e-12	3.81108979376572e-06	0.000149428868987622	6.50455233447946e-05	0.000455399970317743	2.29466003361097	6.78211291687738e-08	4.99167075524707e-06
kgp4782161	rs76923148	NA	19	53091878	18	0.161290322580645	54	1	55	0.981818181818182	2.3547569682743e-12	3.28997118551508e-06	0.000133626748441407	0.000603514937073136	0.0033804561853559	2.24801116618497	6.8018344753545e-08	5.00289887018523e-06
rs3744618	rs3744618	RAB11FIP4	17	29844909	29	0.314516129032258	45	1	46	0.978260869565217	2.29759026037632e-10	1.13841205220871e-05	0.000369350268057642	0.000124101309495066	0.000815739272951375	2.22160007329022	6.83012427835416e-08	5.02041024712095e-06
rs13063	rs13063	NSFL1C	20	1423848	33	0.475806451612903	719	471	1191	0.604201680672269	8.05757283137656e-13	0.433262945633399	1	4.54320270329153e-10	6.4397009594169e-09	0.512482755573174	6.85332165361473e-08	5.03415797795359e-06
rs1046028	rs1046028	RCBTB1	13	50107289	28	0.403225806451613	725	501	1226	0.591353996737357	1.90476104989071e-10	0.504051975129771	1	4.2119688106037e-10	6.00438719984507e-09	0.444326788014004	6.87949259366285e-08	5.05007051338212e-06
kgp7826305	rs1599801	KLHDC4	16	87768317	32	0.403225806451613	1	44	45	0.0222222222222222	3.82540232593862e-10	9.66399242122225e-06	0.000317373330702233	1.02713952747988e-05	8.32683238300013e-05	-2.18020770382641	6.94751604763628e-08	5.0966650141206e-06
kgp3578728	rs7659	APOD	3	195295661	27	0.330645161290323	2911	638	3554	0.820231051000282	3.03290101749983e-318	0.00209479337115491	0.0317922711606521	1.72377134333138e-41	1.53984741531085e-39	1.55192653832829	7.09082427033128e-08	5.19839093430962e-06
rs392552	rs392552	MIR1268A	8	37188456	32	0.290322580645161	42	1	43	0.976744186046512	1.06106419645949e-09	1.89213743980186e-05	0.000554716660577346	6.00038517256597e-05	0.000423169949024704	2.20790725782134	7.10861604768099e-08	5.20802596246713e-06
kgp3862346	rs1048677	CTNS	17	3564716	18	0.213114754098361	142	13	156	0.916129032258065	8.56478365878825e-25	2.46119996392417e-05	0.000695869813121619	1.68034789199476e-07	1.76976843607798e-06	2.35705450995	7.23931451239919e-08	5.30031380182325e-06
kgp1654635	rs201920510	TSNAX	1	231692730	35	0.330645161290323	42	1	43	0.976744186046512	1.06106419645949e-09	1.89213743980186e-05	0.000554716660577346	8.3597996959085e-05	0.000571328632747038	2.21661280887694	7.399702254094e-08	5.41420409212025e-06
kgp9619802	rs72765452	NID1	1	236208147	27	0.379032258064516	56	2	58	0.96551724137931	3.42110982396551e-12	1.12192405722282e-05	0.000366301174264354	7.35991033176223e-05	0.000509616241416742	2.26464420514908	7.45124397814166e-08	5.44835737879523e-06
kgp14084144	rs200555112	CDRT4,FAM18B2-CDRT4	17	15340330	12	0.0967741935483871	81	2	83	0.975903614457831	1.11299952532085e-17	5.81628195052176e-07	3.27406986983642e-05	0.000502211954874437	0.00287601774883873	2.33640892793126	7.4607763839614e-08	5.45176888800624e-06
rs8159	rs8159	ADCK3	1	227174902	29	0.266129032258065	3054	3350	6419	0.476889444097439	0.000227495039559645	0.734006769471215	1	7.45966313728565e-41	6.52327450927977e-39	-0.237332173270957	7.52027696920875e-08	5.4853353402781e-06
rs14291	rs14291	FEZ2	2	36810586	32	0.451612903225806	2218	2413	4639	0.478946231915353	0.00436115603279475	0.748064176493345	1	8.79048650458389e-13	1.62359488580954e-11	-0.229645620587751	7.530751174473e-08	5.4853353402781e-06
exm186378	rs14291	NA	2	36810586	32	0.451612903225806	2218	2413	4639	0.478946231915353	0.00436115603279475	0.748064176493345	1	8.79048650458389e-13	1.62359488580954e-11	-0.229645620587751	7.530751174473e-08	5.4853353402781e-06
exm2255339	rs14291	NA	2	36810586	32	0.451612903225806	2218	2413	4639	0.478946231915353	0.00436115603279475	0.748064176493345	1	8.79048650458389e-13	1.62359488580954e-11	-0.229645620587751	7.530751174473e-08	5.4853353402781e-06
rs2073989	rs2073989	LZTR1	22	21344884	29	0.418032786885246	46	0	46	1	0	1.21972719879504e-06	5.86915123750089e-05	0.00113448166142489	0.00590130651092713	2.12762195479667	7.53119599477568e-08	5.4853353402781e-06
kgp2941650	rs145815046	UBLCP1	5	158712254	21	0.346774193548387	245	29	275	0.894160583941606	1.41954481935481e-38	6.84678074396635e-05	0.00167498663231952	3.47666575883943e-11	5.58600255744684e-10	2.35020511414449	7.60376298838957e-08	5.53459083794282e-06
rs13134940	rs13134940	TRIM61	4	165889612	15	0.185483870967742	54	0	55	1	0	4.00131630670756e-07	2.47093413824355e-05	0.00171878650774634	0.0085122447764156	2.15149196450475	7.60951639352886e-08	5.53518198963054e-06
rs2290911	rs2290911	SH3YL1	2	224919	38	0.426229508196721	216	35	253	0.860557768924303	6.50191060144456e-30	0.000545412169912519	0.00939810356462088	3.05197799411497e-11	4.93479467235507e-10	2.14323463028585	7.65905854806159e-08	5.56399311643229e-06
exm169254	rs2290911	SH3YL1	2	224919	38	0.426229508196721	216	35	253	0.860557768924303	6.50191060144456e-30	0.000545412169912519	0.00939810356462088	3.05197799411497e-11	4.93479467235507e-10	2.14323463028585	7.65905854806159e-08	5.56399311643229e-06
kgp4601743	rs72902294	RCN1	11	32118160	26	0.290322580645161	45	1	47	0.978260869565217	2.29759026037632e-10	1.13841205220871e-05	0.000369350268057642	0.000275728376039294	0.0016805643769477	2.21800424362396	7.6849457797948e-08	5.57918098673113e-06
exm1389067	rs3809973	ALPK2	18	56204932	26	0.467741935483871	1523	191	1714	0.888564760793466	9.00916811576623e-227	4.13593643000035e-05	0.00108885452147741	7.47879157290493e-32	5.00761644947287e-30	2.40892342955134	7.73632932475762e-08	5.6128472212393e-06
kgp10998304	rs2078073	PINK1	1	20977856	26	0.258064516129032	193	644	837	0.230585424133811	1.48830028084984e-54	0.00761364094824553	0.105737671587213	8.56584665445885e-05	0.000583772064386738	-2.5795879505368	7.79183439581361e-08	5.64945818135302e-06
rs1366270	rs1366270	CMYA5	5	79025317	9	0.0887096774193548	769	520	1291	0.596586501163693	4.93029707696811e-12	0.47199683833736	1	3.28235374703543e-53	3.75960395442647e-51	0.436030377052285	7.86146729350108e-08	5.69472069696883e-06
kgp2191631	rs2841	DOK5	20	53267593	28	0.370967741935484	193	40	233	0.828326180257511	2.33045368394961e-23	0.00257617693217791	0.0387204266661169	1.09292001222929e-05	8.81989048122793e-05	2.24015391189261	7.86442860043812e-08	5.69472069696883e-06
rs11076696	rs11076696	NA	16	88739988	30	0.306451612903226	48	1	49	0.979591836734694	4.98347917909857e-11	7.0186828017919e-06	0.000247398630414326	0.00029067995084694	0.00176191591872054	2.22629349594214	7.90928619643994e-08	5.72350284060208e-06
kgp10217720	rs7221299	B9D1	17	19250679	11	0.0887096774193548	0	70	70	0	0	2.87473054181356e-08	3.74886280900995e-06	0.000128191617814239	0.000840997073355843	-2.12843186807411	7.9200663050862e-08	5.72587109136491e-06
rs1048445	rs1048445	RRP12	10	99116903	26	0.258064516129032	327	655	983	0.332993890020367	1.71633061576299e-25	0.102944022794808	0.969139375869766	1.9248351182503e-13	3.75579219554779e-12	-1.0878678944992	7.92278181718944e-08	5.72587109136491e-06
kgp19693588	rs74969652	ADCK1	14	78390637	20	0.258064516129032	40	0	40	1	0	3.54077870575686e-06	0.000139612119190033	0.000872195491378029	0.00468376505005594	2.12587500741861	7.94978825822729e-08	5.74168459501367e-06
kgp11399605	rs141285185	NCOR2	12	124845369	13	0.120967741935484	64	1	65	0.984615384615385	1.46958554431911e-14	8.42045359421347e-07	4.44723815004145e-05	0.00136187382938914	0.00692685735416687	2.24566894575247	8.06692095323311e-08	5.82252889936323e-06
exm470106	rs34621137	PJA2	5	108713984	2	0.0161290322580645	192	66	258	0.744186046511628	7.12965715916707e-15	0.0386752994155971	0.450541497559816	6.00420695930181e-22	2.64487323468733e-20	1.29173455190876	8.09394255369631e-08	5.83827073319421e-06
rs750332	rs750332	BAG6	6	31607050	16	0.161290322580645	97	11	132	0.898148148148148	2.85903348086177e-16	0.000170348643328872	0.00359165349627335	0.000105532401695118	0.000704891755881412	2.1250694013947	8.15781091625538e-08	5.88055327438177e-06
kgp6916653	rs11555026	STK17A	7	43647879	22	0.245901639344262	254	138	392	0.647959183673469	6.30812973452218e-09	0.244697710144652	1	1.83322487733045e-07	1.92138707670806e-06	0.772165230671171	8.22443811737456e-08	5.92476886114661e-06
rs2066276	rs2066276	NA	10	93557619	27	0.411290322580645	82	6	88	0.931818181818182	1.29545618592989e-15	2.94954999048255e-05	0.000806267911014776	1.36751619693093e-05	0.000108334687022473	2.32315240165434	8.295243712714e-08	5.97193573713511e-06
kgp9454041	rs58207166	RADIL	7	4841655	20	0.262295081967213	1	54	55	0.0181818181818182	2.3547569682743e-12	1.8651924003656e-06	8.43856432507895e-05	3.78231642957013e-05	0.000277160388853566	-2.22987532126568	8.3225649594683e-08	5.98775675503943e-06
rs1803343	rs1803343	DCN	12	91539784	4	0.032258064516129	7624	9109	17050	0.455626606107691	1.81957346602342e-30	0.597018603662283	1	1.71801127023826e-56	2.1102151589045e-54	-0.366320284181229	8.35349777412457e-08	6.00615417623514e-06
exm463651	rs16877141	CMYA5	5	79029726	9	0.0725806451612903	1259	792	2053	0.613846903949293	7.84131101289364e-25	0.380090490601377	1	2.40098430221743e-77	3.85879858729406e-75	0.582587001085484	8.46601372931784e-08	6.0831485436702e-06
rs936214	rs936214	NA	15	40565705	15	0.158333333333333	0	49	50	0	0	5.43348143287882e-07	3.07248152504334e-05	0.000119594348871202	0.000788705931976454	-2.11169592447445	8.52826549150056e-08	6.12395064331982e-06
kgp3889163	rs3937759	NA	4	827083	23	0.217741935483871	80	1	81	0.987654320987654	4.44955195702086e-18	1.31615864756652e-07	1.08090976319942e-05	0.000539290469858064	0.00306112583904233	2.26461864091855	8.60017134896557e-08	6.171628408143e-06
rs2896181	rs2896181	TES	7	115897884	22	0.311475409836066	489	170	659	0.742033383915023	3.05335814341543e-35	0.0345783256144789	0.410846842950141	0.16468274610989	0.276615453647866	2.72656663486655	8.74224011436355e-08	6.26956298086431e-06
rs8133	rs8133	MGST3	1	165624799	30	0.483870967741935	3092	2437	5534	0.559233134382348	1.42568646537022e-18	0.698758238671714	1	2.2198646604518e-38	1.82308826439744e-36	0.246131511531915	8.82544075216669e-08	6.32518152947993e-06
kgp5550593	rs200080039	DKK3	11	12005990	26	0.327868852459016	44	0	44	1	0	1.71835781465466e-06	7.78998148108517e-05	0.000894938794927734	0.00479028305656559	2.11341043130026	8.85456262244194e-08	6.34199555604825e-06
rs13116304	rs13116304	CC2D2A	4	15569146	26	0.290322580645161	5	62	67	0.0746268656716418	7.83742873348215e-12	6.97257315190669e-05	0.00170167242805357	7.84832958770461e-07	7.53488070290256e-06	-2.24365427661699	8.89389508534776e-08	6.36609666109046e-06
rs1126967	rs1126967	SLC39A11	17	70642742	25	0.491935483870968	103	12	141	0.895652173913044	4.7573680972627e-17	0.000172679203749845	0.00363805236111672	1.57975943431449e-06	1.44578963914958e-05	2.27888458002194	8.91593742423878e-08	6.37779891611257e-06
rs7157977	rs7157977	HEATR5A	14	31858209	32	0.483870967741935	211	358	580	0.370826010544815	9.3201191341194e-10	0.208356267403981	1	1.36323466020069e-09	1.83390832995895e-08	-0.839617565126956	9.01165331974168e-08	6.43560568871529e-06
exm1095748	rs7157977	HEATR5A	14	31858209	32	0.483870967741935	211	358	580	0.370826010544815	9.3201191341194e-10	0.208356267403981	1	1.36323466020069e-09	1.83390832995895e-08	-0.839617565126956	9.01165331974168e-08	6.43560568871529e-06
rs2071985	rs2071985	CAMTA1	1	7796641	28	0.483870967741935	0	41	41	0	0	2.04881124054979e-06	9.02153440119446e-05	2.58705029376048e-05	0.0001952839446813	-2.09104741226984	9.01398440063764e-08	6.43560568871529e-06
rs1046027	rs1046027	RCBTB1	13	50107323	28	0.403225806451613	624	421	1046	0.597129186602871	4.13747716581036e-10	0.471173193811769	1	1.14531163138449e-10	1.7510278278653e-09	0.475968634301479	9.15853642874927e-08	6.53464490922607e-06
kgp11937831	rs200383201	GRIP2	3	14540127	27	0.459677419354839	42	0	42	1	0	2.45053893477523e-06	0.000103745038349781	0.000964815053612125	0.00511784176085	2.11661356853159	9.32635926104282e-08	6.6501512693954e-06
kgp10498754	rs201137929	C11orf54	11	93494880	36	0.338709677419355	900	605	1506	0.598006644518272	3.49769194002105e-14	0.464258871565817	1	7.5267418485823e-11	1.17119825236587e-09	0.475358769749515	9.33879531835519e-08	6.65478277075158e-06
kgp5092356	rs34300747	MICAL2	11	12150925	31	0.330645161290323	1	42	43	0.0232558139534884	1.06106419645949e-09	1.34468317876944e-05	0.000422410010335817	1.14874926079578e-06	1.07226807927959e-05	-2.21487562670191	9.40992414565591e-08	6.70120599361968e-06
kgp9920535	rs3826493	CTNS	17	3564235	16	0.193548387096774	156	14	170	0.917647058823529	2.94833533340912e-27	2.84039234655761e-05	0.000778519086521612	5.06129806192766e-08	5.67477338501789e-07	2.37476074042044	9.45688554146574e-08	6.73037051051456e-06
kgp3039767	rs75628621	PLAG1	8	57078557	15	0.137096774193548	95	5	100	0.95	5.58466874987932e-19	4.52110789629675e-06	0.000171447023203508	6.46549510538851e-05	0.000452920243703096	2.359756213553	9.64041727360351e-08	6.85663201897819e-06
kgp10150269	rs892364	SLC45A4	8	142226108	34	0.338709677419355	36	0	36	1	0	7.72045524458559e-06	0.000264559619607977	0.000453590117710425	0.00262454364596704	2.09622243965433	9.7270873194701e-08	6.91388528887716e-06
rs2074797	rs1127821	COPE	19	19011244	31	0.491935483870968	2082	2351	4439	0.469659372885179	5.69303555498905e-05	0.686915931369526	1	2.98868976475945e-13	5.74456121222295e-12	-0.262312632068925	9.73774690468709e-08	6.9170729756693e-06
kgp4606530	rs11575205	IGFBP5	2	217541426	3	0.0241935483870968	17	58	76	0.226666666666667	3.85961643692845e-06	0.0167596521420328	0.219470196620723	0.000331479219244666	0.00198123477429236	-1.5398100611736	9.76557098150632e-08	6.93244145341152e-06
kgp723891	rs201952552	ALPK2	18	56153199	31	0.443548387096774	111	14	125	0.888	8.96580081170939e-18	0.000332315433475568	0.00640832757065469	2.01962527696782e-06	1.81579928981885e-05	2.27389236350297	9.85224536760971e-08	6.98954101380392e-06
rs6075234	rs6075234	RRBP1	20	17660743	14	0.209677419354839	2	110	112	0.0178571428571429	4.96051846217846e-24	2.91593364915264e-08	3.78936064243711e-06	7.22475144889036e-06	5.99849286469537e-05	-2.35306835583527	9.86107561887336e-08	6.9913777900392e-06
exm997329	rs12422983	RAPGEF3	12	48142636	20	0.17741935483871	294	433	727	0.404401650618982	3.08568932967975e-07	0.332028452466944	1	1.68161172748154e-12	3.0338886408839e-11	-0.643468626934318	9.98137764211665e-08	7.07219432934792e-06
rs2483477	rs2483477	PLPP7	9	134184191	27	0.330645161290323	2232	2535	4770	0.46821900566394	1.2195891325274e-05	0.677486153680079	1	9.40318830518524e-21	3.13869235383448e-19	-0.260755007115842	9.99651030435793e-08	7.07843921804157e-06
rs11435	rs11435	SH3RF2	5	145442133	12	0.0967741935483871	4963	4126	9109	0.54604466938057	1.80319663275833e-18	0.787094128124325	1	1.21318564283826e-17	3.23821327183054e-16	0.191141697169621	1.00575456011846e-07	7.11715892763549e-06
kgp19458052	rs199530585	NA	14	58469762	37	0.42741935483871	69	5	75	0.932432432432432	2.41403316111403e-13	5.00907039152254e-05	0.00127642417028743	1.00231123474407e-05	8.14087184715997e-05	2.26828918398277	1.01364782979866e-07	7.16848673573525e-06
kgp8175525	rs55707863	KDELR2	7	6504710	34	0.419354838709677	34	0	34	1	0	1.16786167600443e-05	0.000369350268057642	0.000239436134283219	0.00148169460625379	2.08309170267292	1.02135186901222e-07	7.21841238906933e-06
kgp447428	rs73829223	RBMS3	3	30046435	22	0.225806451612903	301	56	357	0.843137254901961	3.76022694603147e-38	0.00112085719943432	0.017671840039498	3.99086866446398e-13	7.58366595069136e-12	2.09178484576778	1.03318869457416e-07	7.29746516810826e-06
kgp12515596	rs2015626	TM4SF18	3	149039324	31	0.314516129032258	97	6	104	0.941747572815534	7.4495735864927e-19	8.62385955438554e-06	0.000293541399964226	4.35722972462019e-08	4.93027145203993e-07	2.51361288499414	1.03625161899536e-07	7.31448685317329e-06
rs1046236	rs1046236	SORBS2	4	186507187	26	0.32258064516129	2926	620	3548	0.825155104342922	0	0.00168442233369972	0.0259616111476394	5.52591747897876e-41	4.85120122253292e-39	1.35268521160554	1.04096708498791e-07	7.34314438667166e-06
kgp3297827	rs431909	NA	6	89841716	24	0.278688524590164	39	0	39	1	0	4.27844093612288e-06	0.000162795840239295	0.000708484955391737	0.00389542682141797	2.09518148580347	1.05425103773341e-07	7.43217125531132e-06
kgp4711747	rs61732382	LARS	5	145508637	27	0.266129032258065	1204	852	2061	0.585603112840467	9.86587310288963e-15	0.535537011008166	1	3.12864366926212e-08	3.60826380964422e-07	0.430354205426808	1.06102073754826e-07	7.47519138491551e-06
rs2243540	rs2243540	SLC29A3	10	73104056	18	0.147540983606557	1	51	52	0.0192307692307692	1.08254390764737e-11	3.28997118551508e-06	0.000133626748441407	2.92964242701008e-05	0.000219150948029161	-2.19915654658454	1.06417466960467e-07	7.49269933935358e-06
rs4244329	rs4244329	ZFYVE27	10	99519753	21	0.233870967741935	236	366	602	0.39202657807309	1.45909862540384e-07	0.284771880465073	1	2.67167958917488e-10	3.90962178418511e-09	-0.696617287232052	1.06715842031736e-07	7.5007718710523e-06
rs3745099	rs3745099	ZNF528	19	52901905	11	0.0887096774193548	68	0	68	1	0	5.90432711011353e-08	6.07906914407093e-06	0.00222975536776663	0.0106528424232191	2.11805295194963	1.06732997343844e-07	7.5007718710523e-06
exm2260882	rs3745099	ZNF528	19	52901905	11	0.0887096774193548	68	0	68	1	0	5.90432711011353e-08	6.07906914407093e-06	0.00222975536776663	0.0106528424232191	2.11805295194963	1.06732997343844e-07	7.5007718710523e-06
rs742711	rs742711	CHGB	20	5904040	31	0.266129032258065	700	998	1706	0.412249705535925	5.69679240875458e-13	0.36455033065377	1	9.85238608271438e-09	1.20277276480565e-07	-0.70512650845799	1.07082145203347e-07	7.52059053647585e-06
kgp22823725	rs200565655	NA	1	170430637	30	0.387096774193548	43	1	44	0.977272727272727	6.3703853098962e-10	1.5927855128145e-05	0.000485374954149839	0.000188726595658289	0.00119427597294333	2.17986029127715	1.08232392869304e-07	7.59661193560114e-06
kgp3320462	rs72868716	RNF157	17	74163247	15	0.122950819672131	0	44	44	0	0	1.21972719879504e-06	5.86915123750089e-05	9.96345379192266e-05	0.000668727437849716	-2.08494447919038	1.11448280822253e-07	7.81743044314886e-06
kgp2402512	rs10015813	DCLK2	4	151120242	13	0.104838709677419	65	0	65	1	0	8.63636266073176e-08	8.02859207680641e-06	0.00201757117733302	0.00977375554769263	2.11245016551013	1.1187224055441e-07	7.8422580643961e-06
rs1801311	rs1801311	NDUFA6	22	42486723	31	0.395161290322581	3183	3478	6675	0.477856177751088	0.000315436852890274	0.740405539782439	1	9.04182262744786e-43	8.32948166716044e-41	-0.225135428395198	1.12163178284419e-07	7.85282451963792e-06
exm1613605	rs1801311	NDUFA6	22	42486723	31	0.385245901639344	3183	3478	6675	0.477856177751088	0.000315436852890274	0.740405539782439	1	9.04182262744786e-43	8.32948166716044e-41	-0.225135428395198	1.12163178284419e-07	7.85282451963792e-06
kgp9004347	rs328	LPL	8	19819724	16	0.129032258064516	4881	5403	10338	0.474620770128355	2.78332428549276e-07	0.718623182928085	1	6.02923524802894e-14	1.21912442686679e-12	-0.234620992560012	1.13987603846325e-07	7.97557238155237e-06
rs3748415	rs3748415	APCDD1	18	10471732	13	0.120967741935484	405	9	415	0.978260869565217	5.97018131069738e-84	3.28570164731446e-10	1.60179337445009e-06	1.44400980847571e-10	2.18267411611724e-09	2.66638980979879	1.158966112519e-07	8.10408139353175e-06
kgp8257233	rs199865091	RUFY3	4	71656818	18	0.193548387096774	52	1	53	0.981132075471698	6.50953567041345e-12	3.81108979376572e-06	0.000149428868987622	0.000724832295998115	0.00397666962663572	2.2019545454594	1.16978963052272e-07	8.17466215914877e-06
rs5841	rs5841	NME4	16	450309	26	0.338709677419355	1863	1424	3339	0.566778217219349	2.17789331439748e-14	0.650323959687476	1	2.60616153343736e-21	1.0844807391369e-19	0.300971440650777	1.1712084117043e-07	8.17947420692739e-06
rs1130399	rs1130399	HLA-DQB1	6	32629755	13	0.122950819672131	129	3	132	0.977272727272727	1.4379388365234e-27	4.62081861406276e-08	5.14536879868101e-06	0.0001918531527529	0.00121132849573779	2.31969138209796	1.18126108528498e-07	8.23940639935389e-06
exm536297	rs1130399	HLA-DQB1	6	32629755	13	0.120967741935484	129	3	132	0.977272727272727	1.4379388365234e-27	4.62081861406276e-08	5.14536879868101e-06	0.0001918531527529	0.00121132849573779	2.31969138209796	1.18126108528498e-07	8.23940639935389e-06
kgp3539570	rs9789	CFL2	14	35181786	18	0.193548387096774	5580	6068	11656	0.479052197802198	6.41116980646382e-06	0.748016712244913	1	5.62992427016363e-15	1.23756694808424e-13	-0.217226161336792	1.21327771346809e-07	8.45745920738618e-06
rs1062851	rs1062851	CPNE3	8	87570728	26	0.403225806451613	1106	1321	2430	0.455706633704162	1.39981205708023e-05	0.599898255744047	1	9.05264339738777e-11	1.39814850872105e-09	-0.33707781071702	1.21900051007278e-07	8.49206698621597e-06
kgp2409065	rs199741849	LINC00294	11	33098006	27	0.346774193548387	115	15	153	0.884615384615385	3.85890470199629e-18	0.000367228773479031	0.00705245451827894	2.97832793733267e-07	3.0363332320714e-06	2.23445498527043	1.22625715517092e-07	8.53731053587612e-06
rs10169718	rs10169718	ARPC2	2	219103580	34	0.483870967741935	7	66	11408	0.0958904109589041	1.13394506229469e-11	0.000189466321756479	0.00397975199009202	1.73777873779976e-07	1.82682032853161e-06	-2.19084259885549	1.22866543720191e-07	8.54876411648187e-06
kgp9729272	rs201908334	CDK19	6	110934429	15	0.185483870967742	81	4	143	0.952941176470588	1.67444459188695e-16	5.94949743337726e-06	0.000217230346312555	9.47912901475422e-05	0.00063943877648607	2.2921071751439	1.22979787219872e-07	8.55133194560526e-06
exm1622063	rs28470336	PLXNB2	22	50722167	10	0.0806451612903226	222	114	337	0.660714285714286	5.30444280572694e-09	0.206911005316166	1	1.64074661483805e-08	1.95548926262537e-07	0.818664589536328	1.23086483735879e-07	8.55344163033077e-06
rs2453469	rs2453469	NA	12	49219569	25	0.362903225806452	7	89	97	0.0729166666666667	1.37339850833779e-16	2.09503058602721e-05	0.000612435611291149	8.28774166205685e-08	9.06899307398269e-07	-2.43459397111247	1.23475980226593e-07	8.57518865776994e-06
rs17689863	rs17689863	MRPL19	2	75882399	18	0.225806451612903	818	484	1302	0.62826420890937	2.74033392207273e-20	0.313967099464073	1	1.49266130675019e-17	3.95852082344119e-16	0.601903553501955	1.24173535799252e-07	8.61828964078823e-06
exm921806	rs1059440	TRPT1	11	63991801	16	0.145161290322581	794	1157	1952	0.406970784213224	2.49378228993008e-16	0.339174800331863	1	9.27522258254347e-18	2.49462289002766e-16	-0.63517256486388	1.24699305056888e-07	8.64406940128255e-06
rs1059440	rs1059440	TRPT1	11	63991801	16	0.145161290322581	794	1157	1952	0.406970784213224	2.49378228993008e-16	0.339174800331863	1	9.27522258254347e-18	2.49462289002766e-16	-0.63517256486388	1.24699305056888e-07	8.64406940128255e-06
kgp4341365	rs6453542	RNU5D-1	5	80502736	14	0.145161290322581	1	74	76	0.0133333333333333	9.26510250526866e-17	1.63030025482949e-07	1.29247158206652e-05	3.7881193942744e-05	0.000277549306394544	-2.2463663539854	1.25512352116533e-07	8.69504866054054e-06
kgp15519046	NA	PLA2G5	1	20405118	10	0.0819672131147541	87	0	89	1	0	7.83153904088931e-09	1.81633334029073e-06	0.00189148332210687	0.00924732517533326	2.09027614547818	1.26048215558969e-07	8.72677447893428e-06
kgp10045625	rs11556391	WDR5	9	137023979	27	0.395161290322581	6	65	72	0.0845070422535211	5.8467879266419e-12	0.000107310678925825	0.00243634824752146	5.96990294978165e-07	5.84468212230852e-06	-2.21030583167741	1.26781871188025e-07	8.77214651666621e-06
rs1049666	rs1049666	SRPRA	11	126133576	11	0.110169491525424	607	129	740	0.824728260869565	3.35730345691851e-69	0.0020113136655639	0.0306040962804222	1.27063775900626e-26	7.09909435231329e-25	1.8100682848552	1.28156333542057e-07	8.86177313788967e-06
rs11548323	rs11548323	WASF2	1	27731651	16	0.145161290322581	332	459	791	0.419721871049305	7.46275669255752e-06	0.406342911369598	1	7.01342458574653e-16	1.64843437283954e-14	-0.536175685514037	1.28444516543148e-07	8.87622130978618e-06
rs8793	rs8793	TMBIM4	12	66546100	34	0.387096774193548	3529	4001	7547	0.468658698539177	5.70545867441471e-08	0.679844577632906	1	6.26062229250488e-14	1.26454184855102e-12	-0.282248890761566	1.30688367830833e-07	9.02015462995066e-06
exm1019661	rs8793	TMBIM4	12	66546100	34	0.387096774193548	3529	4001	7547	0.468658698539177	5.70545867441471e-08	0.679844577632906	1	6.26062229250488e-14	1.26454184855102e-12	-0.282248890761566	1.30688367830833e-07	9.02015462995066e-06
rs3736485	rs3736485	DMXL2	15	51748610	35	0.491935483870968	37	0	37	1	0	6.3167361092064e-06	0.000223641207001675	0.000554727617916687	0.00313920625203472	2.07048673270474	1.30888033807105e-07	9.02837287381273e-06
kgp7182065	rs2688443	MUC20	3	195462869	41	0.395161290322581	193	30	223	0.865470852017937	2.03119149975657e-27	0.000487357244280386	0.00897283044754841	2.87159228242381e-08	3.32412697609915e-07	2.11672202761556	1.31537551152467e-07	9.06759168006114e-06
kgp8006228	rs1981624	FANCI	15	89806721	31	0.395161290322581	0	34	35	0	0	7.72045524458559e-06	0.000264559619607977	1.56989248518597e-05	0.000123280305776749	-2.04204656721558	1.32351228367649e-07	9.1180717107897e-06
kgp3259276	rs8079362	TMEM94	17	73485781	23	0.346774193548387	167	23	190	0.878947368421053	3.24547141734425e-25	0.000283444819306355	0.00564887905150875	7.99983341590335e-09	9.8661382720411e-08	2.24525791412525	1.34594301623231e-07	9.26690452847837e-06
kgp8889088	rs199594516	NA	16	88883659	30	0.406779661016949	72	4	76	0.947368421052632	1.52487435501463e-14	1.50120848768234e-05	0.000459091932269112	3.85180778148091e-06	3.32060572326837e-05	2.39759782664256	1.35687011284131e-07	9.32100353125021e-06
rs1065407	rs1065407	ERAP1	5	96112083	32	0.32258064516129	815	505	1324	0.617424242424242	1.81681569678596e-17	0.365187880739677	1	1.05572476437613e-09	1.4367912538624e-08	0.588658899230631	1.35701894247083e-07	9.32100353125021e-06
exm2273409	rs1065407	ERAP1	5	96112083	32	0.32258064516129	815	505	1324	0.617424242424242	1.81681569678596e-17	0.365187880739677	1	1.05572476437613e-09	1.4367912538624e-08	0.588658899230631	1.35701894247083e-07	9.32100353125021e-06
kgp1560063	rs3745787	PNMAL1	19	46971363	24	0.354838709677419	463	296	759	0.610013175230567	1.68672835680222e-09	0.404195012840285	1	1.6308444607518e-09	2.17847837459357e-08	0.552870175543944	1.35712879481067e-07	9.32100353125021e-06
rs3737055	rs3737055	NA	10	27368126	26	0.241935483870968	66	4	72	0.942857142857143	3.07903774427807e-13	2.92623563482273e-05	0.00080048086889583	3.63229295238083e-05	0.00026709298708527	2.25729211434037	1.37168921071802e-07	9.41523439856817e-06
rs17118953	rs17118953	NACA	12	57114869	8	0.0645161290322581	508	659	1167	0.435304198800343	1.12870457739864e-05	0.481923799659676	1	1.54930460963972e-59	2.00176588664177e-57	-0.44534166204782	1.37569648128689e-07	9.43118236436706e-06
exm1014359	rs17118953	NA	12	57114869	8	0.0645161290322581	508	659	1167	0.435304198800343	1.12870457739864e-05	0.481923799659676	1	1.54930460963972e-59	2.00176588664177e-57	-0.44534166204782	1.37569648128689e-07	9.43118236436706e-06
rs595191	rs595191	NA	1	233823925	31	0.475806451612903	25	143	168	0.148809523809524	1.76852339881571e-19	0.000559394352054224	0.00963755080238607	1.09548406061186e-09	1.48837021794712e-08	-2.11228390852784	1.3850631892014e-07	9.48958889628999e-06
rs13144752	rs13144752	NA	4	174945087	29	0.379032258064516	42	146	189	0.223404255319149	5.82098534191623e-14	0.00941566378663749	0.129384526175065	1.50688973286541e-07	1.59835042018354e-06	-1.79454226638677	1.39043741756865e-07	9.52058676748409e-06
kgp775589	rs63576962	CALM1	14	90872235	7	0.0573770491803279	2320	99	2419	0.959073997519636	0	4.821759970317e-09	1.67333219505065e-06	9.45386222750419e-56	1.14861349970176e-53	2.51687601306503	1.40130102714837e-07	9.58866178522261e-06
exm530736	rs9266825	MICA	6	31382882	22	0.262295081967213	627	60	687	0.912663755458515	2.03432393612559e-103	7.28611110865606e-06	0.000256180215439941	1.24976861030679e-19	3.8387463593794e-18	2.61359896841055	1.40209141262227e-07	9.58866178522261e-06
rs1058029	rs1058029	TMX4	20	7961715	32	0.442622950819672	1176	1473	2649	0.443941109852775	8.86659487488328e-09	0.529335364667267	1	3.80663666838656e-12	6.68054895178855e-11	-0.413940049878616	1.41194093393583e-07	9.65012955579571e-06
kgp11952231	rs1046679	ZNF83	19	53115842	30	0.403225806451613	752	986	1772	0.432681242807825	2.2843299154723e-08	0.467365250788142	1	7.84402798186019e-10	1.08226138013053e-08	-0.466582086964397	1.41868957102733e-07	9.69034181380982e-06
kgp1144725	rs1042146	PSORS1C1	6	31083169	37	0.491935483870968	193	10	203	0.950738916256158	2.29379851157201e-37	4.57994553076699e-07	2.71016811923304e-05	6.80668093940782e-07	6.601596526688e-06	2.75355034113024	1.42547273093186e-07	9.73074072632462e-06
exm340449	rs4688023	POPDC2	3	119379186	30	0.387096774193548	9095	7638	16762	0.54353672383912	2.1697044137923e-29	0.804018215728442	1	4.84952685083301e-15	1.07191001939683e-13	0.170871352322151	1.45031228733986e-07	9.8942742038862e-06
rs1043207	rs1043207	RBM23	14	23369994	22	0.241935483870968	76	6	82	0.926829268292683	2.54117686470331e-14	5.24687436115846e-05	0.00133519960458194	2.79042518574942e-05	0.000209576553340697	2.26064448235302	1.45229788983655e-07	9.90178999509986e-06
kgp3241900	rs6038088	CDS2	20	5174600	32	0.483870967741935	572	778	1350	0.423703703703704	2.41358941668276e-08	0.422903173059234	1	1.3173998296694e-10	2.00129005857833e-09	-0.539440628179592	1.46869297543419e-07	1.00074809676483e-05
kgp5541592	rs9894835	ABR	17	916446	29	0.314516129032258	145	19	740	0.884146341463415	1.6574349223272e-22	0.000257995352361599	0.00518583157573055	7.94917630168414e-09	9.80582236884327e-08	2.24294719288496	1.48684903298861e-07	1.01250351778349e-05
rs2232422	rs2232422	ZSCAN12	6	28366262	14	0.114754098360656	1	73	74	0.0135135135135135	1.53715868126828e-16	1.81761897569775e-07	1.39267905374598e-05	3.10860919767445e-05	0.000231471950494212	-2.23291960507902	1.48870945963735e-07	1.01315451803509e-05
kgp8283470	rs202085578	PDE4D	5	58270143	14	0.112903225806452	125	10	135	0.925925925925926	1.00406360422347e-22	1.57076885075042e-05	0.000479448301528779	3.25841811498885e-05	0.000241583160527534	2.20013302743144	1.49417063958667e-07	1.01625376470248e-05
kgp3653896	rs2277970	COL5A3	19	10071256	7	0.0573770491803279	171	3	174	0.982758620689655	9.82020259812055e-37	3.8485083439446e-09	1.67333219505065e-06	5.80048827374808e-05	0.000410623544252566	2.25907597332674	1.49522617593548e-07	1.01635458876391e-05
exm826913	rs200919668	ANK3	10	61836054	14	0.11864406779661	55	0	55	1	0	3.44557793077595e-07	2.21315160438946e-05	0.00209795517498043	0.0101098227093396	2.0747008745001	1.49992337286182e-07	1.01892914631886e-05
kgp10128901	rs200574408	THUMPD3-AS1	3	9437726	28	0.290322580645161	44	0	44	1	0	1.71835781465466e-06	7.78998148108517e-05	0.00190302840150458	0.00929403328842232	2.07579235048203	1.51480360568268e-07	1.02841393883984e-05
kgp11837230	rs11570072	MYBPC3	11	47365276	16	0.145161290322581	260	396	685	0.396341463414634	1.35782712677589e-07	0.300195988394574	1	8.96321362738815e-13	1.6544063116494e-11	-0.68641848554576	1.54196143910036e-07	1.04621756758342e-05
kgp8154440	rs363237	SLC18A2	10	119038528	34	0.483870967741935	168	263	431	0.389791183294664	5.95951207614386e-06	0.279842430183027	1	1.81592359826083e-08	2.15236230533465e-07	-0.713755315229389	1.55028206452943e-07	1.0508050460957e-05
[truncated: 4,036 more rows]
