# Supplementary material for: Allele-specific expression in the human heart and its application to postoperative atrial fibrillation and myocardial ischemia
Source: Genome Med. 2016 Dec 6;8:127. doi: 10.1186/s13073-016-0381-1 (PMC5139013; doi:10.1186/s13073-016-0381-1)
Supplement: Additional file 3: — List of SNPs with significant allele-specific expression in LV. (TXT 1941 kb) [file 13073_2016_381_MOESM3_ESM.txt]

SNP	rsSNP	Gene	Chr	Location	NoHeterozygous	MAF	REF	ALT	Total_reads	REF/ALT+REF	P_val_binom	P_val_edgeR_sum	FDR_edgeR_sum	P_val_limma	FDR_limma	logFC_edgeR_ind	P_val_edgeR_ind	FDR_edgeR_ind
kgp8739041	rs76148815	MTR	1	237063719	92	0.441558441558442	595	7433	8029	0.0741155954160438	0	3.15689037771667e-07	5.54007157978593e-05	2.70173567376449e-62	5.79862720717378e-57	-3.60651388950596	2.2038563654147e-222	4.73004876283495e-217
rs7772210	rs7772210	MTCH1	6	36936771	58	0.253246753246753	7469	720	8199	0.912077176700452	0	4.21188042345031e-06	0.00042571379895981	6.905292347173e-47	2.47009212550725e-42	3.26205318732748	1.31515065080997e-214	1.4113276179037e-209
rs2260914	NA	NA	19	58598784	50	0.209459459459459	203	2755	2967	0.0686274509803922	0	1.78382322981942e-07	3.56475646669668e-05	6.64413468061419e-31	2.69057367917265e-27	-3.70741345116142	2.63945049234516e-204	1.88831567123357e-199
kgp856514	rs1046138	PKP2	12	32944162	64	0.350649350649351	11552	964	21767	0.922978587408118	0	1.20795319317969e-06	0.000156945545424811	1.29845533870685e-54	9.28940918417653e-50	3.51242856152546	1.58061612466053e-198	8.48103290928476e-194
rs2075846	rs2075846	OXA1L	14	23239512	66	0.461038961038961	13504	1176	14818	0.919891008174387	0	1.72813715952731e-06	0.000207092778336521	4.36422872473212e-56	4.68338477137178e-51	3.42691176374925	1.12711006665132e-182	4.83814250330214e-178
kgp5637523	rs200574632	MUL1	1	20826784	64	0.363636363636364	3486	238	3728	0.93609022556391	0	2.46933715413343e-07	4.62464185028833e-05	1.06597278759773e-36	9.15141902043802e-33	3.60627239028368	2.81580617929104e-132	1.0072420283942e-127
kgp10499688	rs17850531	ECHDC3	10	11805339	56	0.207792207792208	2389	75	2467	0.969561688311688	0	3.10399774835904e-10	1.35770742679212e-06	4.3155940969382e-25	8.19680264291556e-22	4.58649641120643	1.66119482877777e-127	5.09336573316081e-123
rs164577	rs164577	SLC30A5	5	68417755	84	0.415584415584416	43	1330	1374	0.0313182811361981	6.3760998057401e-264	2.37805077957867e-10	1.35770742679212e-06	1.00828105855948e-30	3.7965496574454e-27	-4.50439061005792	1.29275101895873e-120	3.46822475243795e-116
rs312185	rs312185	AP2S1	19	47342867	76	0.428571428571429	1954	84	2040	0.958783120706575	0	5.76155210562667e-09	3.43886452251376e-06	2.54718830215232e-29	8.03960053731977e-26	4.10700902618719	7.10301985826503e-119	1.69388082233332e-114
kgp11242029	rs2586306	NA	17	909451	76	0.453333333333333	158	2441	2626	0.0607926125432859	0	5.94127172415274e-08	1.58996432053367e-05	2.41047122255598e-35	1.61671811441344e-31	-3.85094307121148	1.86883289362681e-118	4.01100128627547e-114
rs834997	rs834997	PALMD	1	100111956	84	0.311688311688312	67	1993	2083	0.0325242718446602	0	2.21709677507643e-10	1.35770742679212e-06	2.6532392765282e-33	1.62701180846898e-29	-4.71641358003867	5.42870869504855e-114	1.05922002943954e-109
kgp1387381	rs8181845	SGCG	13	23765541	84	0.428571428571429	52	1751	1818	0.028840820854132	0	7.80036091248336e-11	1.35770742679212e-06	6.31418193800409e-30	2.22161903709191e-26	-4.58768534661	4.29176338391157e-111	7.67603340029504e-107
rs12282401	rs12282401	GALNTL4	11	11292864	54	0.214285714285714	42	1387	1429	0.0293911826452064	7.31888377366507e-277	1.30946231294368e-10	1.35770742679212e-06	1.58960826190691e-23	2.40261452690163e-20	-4.56257030210271	1.02350631114427e-108	1.68977742719731e-104
kgp1094615	rs3810232	RPS9	19	54704760	76	0.368421052631579	447	12802	13261	0.0337383953505925	0	1.71532667113195e-10	1.35770742679212e-06	6.20132739127033e-39	8.31853807924242e-35	-5.54658470952165	2.66182739372355e-108	4.08069547289507e-104
kgp4045044	rs2071004	NA	6	3000337	56	0.220779220779221	141	2394	2588	0.0556213017751479	0	2.71705102687005e-08	9.60708062097217e-06	6.06082866283513e-30	2.16801902098275e-26	-3.94798987326431	3.486708010633e-108	4.98892128993412e-104
rs2306609	rs2306609	ARAP1	11	72399607	74	0.435064935064935	2794	458	3518	0.859163591635916	0	0.000278831076435211	0.012151146926088	1.10598939992562e-35	8.18531313615297e-32	2.49333550431559	2.82591102306985e-106	3.79071237023368e-102
kgp3522460	rs1060391	NA	20	43536807	64	0.311688311688312	3945	432	4384	0.901302261823167	0	1.23824593655249e-05	0.001011647401517	7.38181977763656e-38	8.33858132418434e-34	2.98577758823001	7.77537710100965e-104	9.81645932753705e-100
rs10927335	NA	COX20	1	245005373	40	0.181818181818182	558	3010	3597	0.156390134529148	0	0.000284960152694957	0.0123584599446977	7.93170509567056e-28	2.05102426248601e-24	-2.44925310561123	8.95921894359167e-103	1.06826740277072e-98
kgp3607539	rs80040289	NPEPPS	17	45700388	80	0.441558441558442	2061	61	2137	0.971253534401508	0	2.15073473307818e-10	1.35770742679212e-06	6.98012162479726e-31	2.77428811822914e-27	4.62449352631596	3.37355004154914e-100	3.81079763798698e-96
rs2306391	rs2306391	GLIPR1,KRR1	12	75895619	56	0.276315789473684	24	873	899	0.0267558528428094	2.33086334753424e-176	9.742346544287e-11	1.35770742679212e-06	7.91707225716837e-22	9.33631621025834e-19	-4.38089269730988	4.48308507294314e-97	4.81093308432747e-93
kgp11252453	rs62130714	MPV17	2	27532870	54	0.175324675324675	172	4502	4708	0.0367993153615747	0	4.77155124390575e-10	1.40497519515683e-06	6.73958364997614e-33	3.70894841143533e-29	-4.5329026268776	1.85033947504433e-93	1.89109981033744e-89
rs181390	rs181390	BID	22	18222263	66	0.292207792207792	852	22	883	0.974828375286041	5.09375467198779e-173	2.13064260866305e-10	1.35770742679212e-06	3.02882732749732e-22	3.98812941099043e-19	4.20513476877733	5.90816003817545e-92	5.76383980160656e-88
kgp8520968	rs1007707	ENTPD6	20	25190598	84	0.441558441558442	1483	49	1533	0.968015665796345	1.88094759517977e-293	7.61674333389754e-10	1.52694416906786e-06	2.9924253797647e-29	9.17503270796256e-26	4.48177075882287	8.06164322994526e-92	7.52277495595752e-88
rs1264423	rs1264423	PPP1R10	6	30571471	76	0.415584415584416	1189	42	1246	0.965881397238018	5.24532616986448e-234	1.42597653520756e-09	1.87558575052078e-06	1.22344727445708e-25	2.40902380484059e-22	4.30730895750249	4.81389967387461e-91	4.30495013085422e-87
kgp8634621	rs422733	COL4A2	13	111164614	74	0.38	4955	420	5384	0.921860465116279	0	1.49471120251392e-06	0.000185543022874929	4.91489992845219e-43	1.05486531204398e-38	3.41218524452704	1.12164423918917e-88	9.6293606592086e-85
kgp5199678	rs898095	TBCD	17	80890638	76	0.324675324675325	176	3094	3282	0.053822629969419	0	1.85907490631886e-08	7.30698784989494e-06	3.88580167451798e-37	3.97140033426236e-33	-4.10546203657677	4.88943298359262e-87	4.0361517059098e-83
kgp8179144	rs3205303	EZR	6	159187331	76	0.441558441558442	1147	39	1187	0.967116357504216	1.05772783786799e-226	1.08976050993099e-09	1.79916107080346e-06	1.62949682012792e-23	2.44568101060681e-20	4.50104725415392	1.69102611916905e-85	1.34421545130658e-81
rs1241739	rs1241739	NA	14	92680083	32	0.116883116883117	471	33	25463	0.93452380952381	2.1526860773155e-84	8.5737502440922e-07	0.000119801414055243	0.0032080594508593	0.0853144911450545	3.09090254727259	4.68763881162946e-83	3.59317559851708e-79
rs1025424	rs1025424	STAMBP	2	74087290	42	0.162337662337662	50	1495	1570	0.0323624595469256	1.8794783522393e-295	2.44036180976648e-10	1.35770742679212e-06	2.56910158191885e-20	2.46158926839694e-17	-4.35534469972628	6.58828074186664e-82	4.87591842242714e-78
kgp6295561	rs201486353	ANKRD33B	5	10657091	66	0.292207792207792	886	24	910	0.973626373626374	3.54349499028009e-179	2.81330250990103e-10	1.35770742679212e-06	1.10940005473925e-17	7.68084181124082e-15	4.03554313148141	9.36558600564831e-80	6.70032754016091e-76
kgp18948746	rs202118461	LYRM5	12	25357576	60	0.402597402597403	1135	64	1203	0.946622185154295	1.15387202355086e-209	7.47092571578257e-08	1.87978300430897e-05	1.70660572440643e-21	1.89783399070702e-18	3.94856557440862	1.25699124381797e-79	8.58004032081787e-76
rs10801923	rs10801923	PTGFRN	1	117530477	88	0.467532467532468	6925	323	7251	0.955435982339956	0	7.8907286288087e-09	4.23388880671674e-06	7.88461268999711e-43	1.53840262109393e-38	4.5053832901139	1.27925456499293e-79	8.58004032081787e-76
exm1580505	rs1042917	NA	21	47545768	78	0.461038961038961	27670	10413	38137	0.726570910905128	0	0.0462898504224224	0.465536077820291	1.67342566026026e-44	4.48950819698773e-40	1.34218070642574	3.55219930724953e-76	2.24233626034629e-72
rs1042917	rs1042917	NA	21	47545768	78	0.461038961038961	27670	10413	38137	0.726570910905128	0	0.0462898504224224	0.465536077820291	1.67342566026026e-44	4.48950819698773e-40	1.34218070642574	3.55219930724953e-76	2.24233626034629e-72
kgp18872303	rs200404720	CCND2	12	4414166	2	0.00649350649350649	347	18	365	0.950684931506849	4.58620550823205e-66	1.77489390395511e-07	3.55021788471826e-05	0.311653665150513	0.499354088708513	3.25724138927045	4.46847693581699e-76	2.74014665950474e-72
kgp3874170	rs12730050	NA	1	2273144	64	0.386666666666667	329	12	372	0.964809384164223	1.20037041314534e-65	1.29360073294395e-08	5.79624949705279e-06	0.0683426263137169	0.244057578329941	3.39386932626268	1.04017943149131e-75	6.20137640731259e-72
rs3816048	rs3816048	HDGFRP2	19	4475606	70	0.42	18	579	597	0.0301507537688442	2.98512111548183e-116	4.75963921394295e-10	1.40497519515683e-06	6.61908291054953e-22	7.93646530033298e-19	-3.99940670274679	1.5031497272077e-75	8.71932468518051e-72
rs7988661	rs7988661	LMO7	13	76427347	30	0.0974025974025974	5575	1971	7555	0.738802014312218	0	0.0339540970581935	0.386847437902742	3.67382578664121e-16	2.11393708655136e-13	1.38504750871716	3.40907399908641e-74	1.87609209263569e-70
exm1072752	rs7988661	NA	13	76427347	30	0.0974025974025974	5575	1971	7555	0.738802014312218	0	0.0339540970581935	0.386847437902742	3.67382578664121e-16	2.11393708655136e-13	1.38504750871716	3.40907399908641e-74	1.87609209263569e-70
kgp2478508	rs199935144	CLIC5	6	45871001	72	0.315789473684211	626	12565	13236	0.0474565991964218	0	4.54531240584646e-09	3.07742025368203e-06	1.66875054646584e-52	8.95393136964442e-48	-4.20910227934629	3.5782575389466e-74	1.91996775638488e-70
kgp4537309	rs200999063	SPHKAP	2	228845757	58	0.487012987012987	7095	657	7758	0.915247678018576	0	3.02922670373794e-06	0.000323619119221732	5.77052290454584e-37	5.16043437046273e-33	3.22887025999566	4.76034846377553e-74	2.49193792533241e-70
rs861537	rs861537	KLC1,XRCC3	14	104167075	80	0.454545454545455	6299	206	6524	0.968332052267487	0	3.14929627151912e-10	1.35770742679212e-06	3.17690524508974e-43	7.576071834807e-39	4.78802727046811	2.88821046612722e-72	1.47591680834052e-68
kgp6946054	rs61756583	OGDH	7	44747514	12	0.038961038961039	2552	631	3204	0.801759346528432	7.58617002358606e-254	0.00448136779497515	0.0975375767533045	1.93776389937111e-05	0.00200141729868346	1.84936593744995	3.10128595511184e-72	1.54794558000426e-68
kgp5855460	rs189360402	NREP	5	111066236	78	0.467105263157895	3424	288	3725	0.922413793103448	0	1.46710571681466e-06	0.000182327175203858	2.12225960875715e-39	3.03661393859409e-35	3.21327895409578	5.04883012566627e-72	2.46275048761647e-68
kgp22751098	rs201978887	NA	5	150562697	62	0.383116883116883	5553	209	10635	0.963727872266574	0	1.15921755861162e-09	1.83531414037505e-06	4.30465977938008e-37	4.19950868095104e-33	4.26793479482172	7.76852063834767e-71	3.70517002339113e-67
rs3821688	rs3821688	PARP14	3	122437834	78	0.435064935064935	14	610	628	0.0224358974358974	2.1195969608896e-125	7.3965502549329e-11	1.35770742679212e-06	1.15604510878226e-25	2.29738275479168e-22	-4.18013454801077	1.05310248359811e-70	4.8253398201515e-67
rs2250672	rs2250672	LGMN	14	93170741	86	0.487012987012987	157	3547	3793	0.0423866090712743	0	1.87640009073564e-09	2.12075600336325e-06	3.37512257860621e-36	2.68292243909606e-32	-4.38147564046895	1.05667985960285e-70	4.8253398201515e-67
rs1053329	rs1053329	CCT7	2	73461483	66	0.305194805194805	952	3233	4201	0.227479091995221	4.21640113476482e-272	0.0062298223614185	0.122533161120034	1.32861961603568e-31	5.81951660635251e-28	-1.83526132918219	3.21437248207323e-69	1.43726647570302e-65
rs1003533	rs1003533	NA	5	131755651	48	0.220779220779221	12	515	550	0.0227703984819734	5.30245074054607e-106	1.2699803530721e-10	1.35770742679212e-06	2.19740024372657e-17	1.46012143873083e-14	-3.98896096976021	3.28369521450572e-69	1.43829871246634e-65
rs892085	rs892085	QTRT1	19	10818092	62	0.461038961038961	76	1615	1704	0.0449438202247191	3.74787505381633e-306	4.75614840618199e-09	3.12205155453711e-06	8.08777386203011e-28	2.06648399156199e-24	-4.06493944651745	1.29364615782302e-68	5.55300200537847e-65
rs2278043	NA	TAF1C	16	84213965	76	0.441558441558442	3132	574	3758	0.845116028062601	0	0.000608603491812023	0.0212774284140165	1.70676666463847e-37	1.83158251082348e-33	2.37137268029714	3.34018632042672e-68	1.40566829256452e-64
rs12905385	rs12905385	CDAN1	15	43021563	52	0.194805194805195	40	724	768	0.0523560209424084	8.33535373312225e-135	3.41869008049042e-08	1.11172693517475e-05	2.41848338823332e-18	1.81492802686351e-15	-3.67538941310213	4.31242333387262e-67	1.77991955856874e-63
rs1053000	rs1053000	PFKP	10	3178881	56	0.276315789473684	5571	472	6047	0.921893099453914	0	1.45745254589706e-06	0.000181232450820222	2.7484950233451e-33	1.63860692466796e-29	3.54143844052379	7.41456566960191e-67	3.00256334227166e-63
rs17410035	rs17410035	C5orf22	5	31541142	66	0.309210526315789	36	958	996	0.0362173038229376	1.35158459724749e-187	1.12632990835655e-09	1.80402748440995e-06	1.40769282938422e-23	2.14274809361289e-20	-4.11316740507291	9.91621902619847e-67	3.94125634206828e-63
kgp2404601	NA	RPS23	5	81569311	82	0.305194805194805	2426	587	3015	0.805177563889811	8.05919176235693e-246	0.0039327350723775	0.0891871510612948	9.05895312813228e-35	5.89177840629854e-31	1.91310803426077	3.95719406038334e-64	1.54421224073425e-60
kgp5380948	rs59642822	MYO1B	2	192214966	70	0.396103896103896	1273	45	1319	0.965857359635812	2.13339370492149e-250	1.32207114795572e-09	1.83531414037505e-06	4.3195819348741e-22	5.39008483926912e-19	4.00227955837661	8.21420924987369e-64	3.14818370439891e-60
rs3739008	rs3739008	NPAS2	2	101612568	76	0.337662337662338	1376	68	1445	0.952908587257618	3.02236436991986e-259	2.18011415556757e-08	8.09531454589697e-06	2.75024709559509e-24	4.57577157472241e-21	3.88695397010201	1.92482143050235e-63	7.24766183057889e-60
rs2281740	rs2281740	PSMA7	20	60712511	42	0.175324675324675	4707	198	4909	0.959633027522936	0	3.32993866762861e-09	2.53145912533828e-06	3.77318846836797e-28	9.99783145940671e-25	3.99654601080615	1.37781115580686e-62	5.09851891596903e-59
rs2303279	rs2303279	GLG1	16	74504005	48	0.220779220779221	60	1614	1674	0.03584229390681	2.93968759377695e-315	5.95022591500297e-10	1.40497519515683e-06	6.58012207737729e-22	7.93407461224258e-19	-4.1853763843172	1.76638819615332e-62	6.42564123707799e-59
kgp1240893	NA	DUSP27	1	167098095	56	0.311688311688312	3164	190	3814	0.94335122242099	0	8.48260020020576e-08	2.05559730660745e-05	6.93573732141914e-26	1.44523258091932e-22	3.89489166763126	3.20551948704336e-62	1.14664637571028e-58
rs2289332	rs2289332	C15orf23	15	40683780	80	0.454545454545455	657	18	675	0.973333333333333	3.67413791975278e-133	5.68110055099205e-10	1.40497519515683e-06	7.11299240027982e-23	1.00436388612004e-19	4.06706541038708	4.43464822624709e-61	1.56031280361722e-57
kgp4366850	rs2230707	NA	1	19202896	78	0.474025974025974	3622	205	3828	0.946433237522864	0	4.83619783748429e-08	1.38396506275721e-05	1.59783359705694e-35	1.14312211200648e-31	3.9718200985648	5.61324253057833e-61	1.94314159898049e-57
rs1799845	rs1799845	UBA7	3	49847623	54	0.331168831168831	602	2244	2850	0.211524947294448	8.89389942062586e-208	0.00353847161551849	0.08165587248971	2.03437471529958e-29	6.51686130814757e-26	-1.92952966874175	7.28369086719307e-61	2.48138005724155e-57
kgp6708420	rs6002436	NHP2L1	22	42076330	4	0.012987012987013	171	612	783	0.218390804597701	1.03055831689068e-55	0.00516726282227544	0.108984763216754	1.96555541431436e-05	0.00202524866227861	-1.76873735026087	1.07800878416415e-60	3.55951866630791e-57
rs6002436	rs6002436	NA	22	42076330	4	0.012987012987013	171	612	783	0.218390804597701	1.03055831689068e-55	0.00516726282227544	0.108984763216754	1.96555541431436e-05	0.00202524866227861	-1.76873735026087	1.07800878416415e-60	3.55951866630791e-57
rs2301533	rs2301533	MLLT4	6	168323664	72	0.350649350649351	15	607	622	0.0241157556270096	3.87727748111586e-124	7.73671304650445e-11	1.35770742679212e-06	4.10536862152764e-21	4.3487842158287e-18	-4.13751885043942	2.51721122979839e-60	8.18574208191982e-57
kgp3052416	rs2512612	CHKA	11	67844879	62	0.409090909090909	3	197	202	0.015	2.09898104294953e-42	6.28430939098972e-10	1.40497519515683e-06	0.00020572564998263	0.0145626891006504	-3.4000059659057	5.15447063046822e-60	1.65116927393264e-56
kgp4943005	rs2919882	SMYD1	2	88396120	70	0.37012987012987	1104	71	1178	0.939574468085106	3.97926670667772e-199	2.17738340181914e-07	4.21391424705893e-05	2.09035700850927e-23	3.07291070759117e-20	3.70290075483599	6.06814807872582e-60	1.91526816109501e-56
kgp2906425	rs3809972	ALPK2	18	56204945	70	0.461038961038961	1216	34	1250	0.9728	1.21047122400748e-244	2.11977676797304e-10	1.35770742679212e-06	2.41151145083115e-20	2.32095541096899e-17	4.18500982907064	1.51789753090488e-59	4.72145326765203e-56
rs2270412	rs2270412	RPA1	17	1792174	52	0.210526315789474	23	876	900	0.0255839822024472	1.29046566505715e-177	6.70980005608228e-11	1.35770742679212e-06	4.1065709432496e-18	3.00811227053205e-15	-4.17182887475941	2.76821951423065e-59	8.48759830658955e-56
kgp6700453	rs3818554	PEX6	6	42934620	82	0.474025974025974	1825	93	1947	0.951511991657977	0	2.48898632537487e-08	8.99328584292773e-06	9.2276769638751e-31	3.5366060643726e-27	3.9774680153314	5.11925618245624e-59	1.54750067241669e-55
rs730004	rs730004	NA	3	44221458	64	0.272727272727273	11	240	251	0.0438247011952191	5.8739806043354e-47	7.40023860917882e-08	1.86418264287983e-05	0.000380863878229244	0.0234759594281533	-3.20597360741919	1.51992905896039e-58	4.53078186400599e-55
kgp11955927	rs199503769	PCM1	8	17887093	90	0.435064935064935	813	24	838	0.971326164874552	2.35222146944275e-163	6.2725103843463e-10	1.40497519515683e-06	1.63474232185349e-24	2.76266303598526e-21	3.92024349863528	1.63740318696e-58	4.81409995074626e-55
kgp3020535	rs201722226	LDOC1L	22	44890342	80	0.493506493506494	4816	255	5076	0.949714060343128	0	2.59489697578516e-08	9.29770214231829e-06	5.89177334931888e-42	9.72713651439165e-38	3.8290957033384	2.38366238882986e-58	6.91345843060808e-55
kgp10259907	rs2255112	RTN4	2	55200800	84	0.467532467532468	240	3860	4108	0.0585365853658537	0	3.83047632807212e-08	1.19147798896929e-05	2.37438619024527e-40	3.64003578905416e-36	-3.82559478726542	3.29961948302609e-58	9.44245508218611e-55
rs3744768	rs3744768	RPA1	17	1800886	60	0.246753246753247	1896	130	2029	0.935834155972359	0	2.99509648569763e-07	5.29510361070297e-05	7.65622631681266e-25	1.38086153737163e-21	3.47712257826509	1.7629423257783e-57	4.97859552121703e-54
kgp303983	rs1042926	HLA-DPA1	6	33032822	44	0.168831168831169	1836	68	1906	0.964285714285714	0	1.57233995039572e-09	1.96344375542384e-06	1.52584740171166e-18	1.16129973205591e-15	4.20293443778821	5.00462110350297e-57	1.3949633882603e-53
kgp10946920	rs9608209	SLC2A11	22	24223484	60	0.376623376623377	1000	38	1038	0.963391136801541	1.69174249620059e-195	3.14241524060908e-09	2.52238320737627e-06	1.27737637355807e-19	1.12359910471833e-16	4.09022893424388	2.04546321016081e-56	5.62832803774325e-53
kgp10383892	rs75485158	SYNPO	5	150038431	78	0.5	3574	181	3758	0.951797603195739	0	1.8902688024306e-08	7.34965275345056e-06	1.85284795329565e-35	1.28280433814204e-31	3.91249752654783	2.28126339885434e-56	6.15277928401767e-53
rs11803705	rs11803705	KCTD3	1	215753355	64	0.285714285714286	1029	45	1077	0.958100558659218	1.1344102753931e-197	9.29674557998615e-09	4.71707639917283e-06	1.77233393771368e-23	2.62337202562576e-20	3.80922469150927	2.29339568701562e-56	6.15277928401767e-53
rs9394952	rs9394952	NA	6	43401105	64	0.480519480519481	17	663	682	0.025	4.53864767366777e-135	8.63351915848045e-11	1.35770742679212e-06	3.60203773784383e-21	3.86545475761235e-18	-4.00717113479591	3.98166138342995e-56	1.05502229145684e-52
kgp2661071	rs3749301	PHLDB2	3	111693780	52	0.207792207792208	3954	463	4419	0.895177722436043	0	2.1153175924379e-05	0.00156444573947132	2.55822513654659e-28	7.03925164303138e-25	2.89983473560342	5.60522395007774e-56	1.46710584818218e-52
kgp10769046	rs1046793	ATP11A	13	113539894	74	0.473333333333333	12861	698	13559	0.948521277380338	0	2.8650055681829e-08	9.85610091481273e-06	4.00222619532618e-51	1.71796359879616e-46	4.05419727097295	1.31121243583826e-55	3.39060578619545e-52
kgp941297	rs2383156	FOCAD	9	20885240	78	0.461038961038961	22	586	616	0.0361842105263158	2.17297467277079e-115	1.97166602079571e-09	2.15903464989438e-06	3.43079923315946e-22	4.37608018208737e-19	-3.74741061930987	1.85295493501792e-55	4.73443221289471e-52
kgp22831556	rs76174622	NA	1	229401215	82	0.435064935064935	603	28	631	0.955625990491284	1.44213817201617e-115	2.99829811902367e-08	1.01500430929586e-05	5.62935463541844e-22	6.86480606807567e-19	3.70218184395043	2.09010510197939e-55	5.27753997196975e-52
rs131156	rs131156	NA	22	44891370	78	0.487012987012987	2237	343	2586	0.867054263565891	5.33533648906535e-304	0.000172456388820461	0.00813307512787964	8.63005642352675e-28	2.17909939994806e-24	2.41147005801178	2.12698125174864e-55	5.3082032341605e-52
rs14191	rs14191	NA	3	12940346	56	0.246753246753247	1080	57	1138	0.949868073878628	8.7418872194674e-202	4.60663730042265e-08	1.33478844665119e-05	4.25268587931868e-20	4.02086766314824e-17	3.79570777823415	2.33032877560356e-55	5.7488407332493e-52
exm536299	NA	NA	6	32629764	72	0.405405405405405	1740	119	1863	0.935987089833244	5.94555239843539e-309	3.09541083774761e-07	5.44107818560539e-05	3.35065681408997e-24	5.4896035830601e-21	3.50295377308458	3.38623603494921e-54	8.25879880951148e-51
rs4791910	rs4791910	GAS7	17	9820695	72	0.415584415584416	1069	57	1127	0.949378330373002	2.03298264675137e-199	5.06041103873241e-08	1.43095623135571e-05	4.53226816979262e-22	5.59047464488455e-19	3.69884234983315	9.62090954834811e-54	2.29433036969307e-50
exm2272485	rs4791910	NA	17	9820695	72	0.415584415584416	1069	57	1127	0.949378330373002	2.03298264675137e-199	5.06041103873241e-08	1.43095623135571e-05	4.53226816979262e-22	5.59047464488455e-19	3.69884234983315	9.62090954834811e-54	2.29433036969307e-50
kgp4668367	rs11158569	CHURC1,CHURC1-FNTB	14	65400069	62	0.279220779220779	1497	3645	5149	0.291131855309218	5.76609869795482e-197	0.0399424423812742	0.424839607314596	2.66721553305794e-31	1.1224584333296e-27	-1.33953409500879	1.17216967742102e-53	2.76459438666115e-50
kgp7046126	rs1128767	RCBTB1	13	50107231	80	0.447368421052632	1261	54	1315	0.95893536121673	1.61145928500081e-242	7.44490009611879e-09	4.097100328281e-06	2.65813745046435e-29	8.26819432526612e-26	3.97379447117803	1.36642762600981e-53	3.18772712673892e-50
exm2264807	rs2230707	NA	1	19202896	72	0.472972972972973	3463	189	3653	0.948247535596933	0	3.6278003760726e-08	1.13840763323848e-05	4.85922989681716e-34	3.06740316421847e-30	3.98136027060483	1.52117410954304e-53	3.51057542402993e-50
kgp3751835	rs3749302	PHLDB2	3	111693785	52	0.207792207792208	3651	640	4294	0.850850617571662	0	0.000441070842317322	0.0166781660682166	8.58156645095246e-29	2.48895578527314e-25	2.32666638064832	1.68721173324195e-53	3.85233516445517e-50
kgp602899	rs199975871	KLF13	15	31668508	60	0.459459459459459	3069	253	3327	0.923841059602649	0	1.26636234165381e-06	0.000161622855928226	6.87470372929709e-30	2.37982284290987e-26	3.19129562405046	2.92673726690922e-53	6.61214644892272e-50
kgp2695472	rs113008849	NA	3	73118084	62	0.37012987012987	608	15	624	0.975922953451043	2.35252432765103e-124	3.38986464773535e-10	1.35770742679212e-06	7.05214162677583e-19	5.66881254227861e-16	3.92551957513724	3.56067704345888e-53	7.96056115759798e-50
rs151227	rs151227	NUPR1	16	28549508	26	0.0974025974025974	58	684	746	0.078167115902965	1.67316709177264e-116	9.81877685667799e-07	0.000133800939786754	1.63256643752987e-09	3.97719868582618e-07	-2.87804574740805	4.19236500281711e-53	9.27619104221263e-50
kgp880265	rs77215002	PSD3	8	18656889	74	0.318181818181818	34	666	730	0.0485714285714286	1.02338408794332e-125	1.94987836133604e-08	7.52688117230413e-06	6.75826371373823e-22	8.05832837680434e-19	-3.6204747148033	6.9408596274101e-53	1.52009075346176e-49
kgp10594531	rs35083095	SUMF1	3	4403818	80	0.454545454545455	1164	44	1209	0.963576158940397	2.03332568065406e-227	2.51845488983728e-09	2.34934100015632e-06	1.41594153199392e-26	3.16560278380967e-23	4.05552307755656	1.0205968125231e-52	2.2125920351978e-49
kgp12295494	rs11078398	RAI1	17	17697099	72	0.350649350649351	720	37	760	0.95112285336856	1.21640960250605e-135	4.97491833643002e-08	1.42176674151082e-05	2.33559981055733e-21	2.55755329051366e-18	3.98217212768408	1.34026374306676e-52	2.87655446119447e-49
rs2256060	rs2256060	NA	1	227170768	58	0.214285714285714	6116	248	6370	0.961030798240101	0	2.30411801323765e-09	2.29449660128303e-06	1.94603998446611e-36	1.60642606810009e-32	4.14974766489097	1.45630541265201e-52	3.09466342075098e-49
kgp10613360	rs8034116	C15orf38-AP3S2	15	90441568	94	0.474025974025974	471	21	497	0.957317073170732	4.13785604031186e-91	3.45639862712121e-08	1.12059367333009e-05	5.64848654715744e-25	1.05418441188714e-21	3.50471138235826	1.57877248914108e-52	3.32201592406267e-49
kgp11856228	rs3826689	MYO9B	19	17298893	92	0.428571428571429	21	680	703	0.0299572039942939	2.44095045381707e-136	3.50840989045181e-10	1.35770742679212e-06	1.67994848003775e-29	5.54708649963973e-26	-3.92959606536439	2.0733455404953e-52	4.32032873761499e-49
kgp10631978	rs12888783	SOS2	14	50671133	70	0.409090909090909	37	545	585	0.063573883161512	4.69992367704443e-98	2.26360895989211e-07	4.28394666298539e-05	2.31379681769995e-20	2.24706314839669e-17	-3.256338063983	2.86538506923593e-52	5.91332822951761e-49
exm36384	rs55841735	NA	1	27688743	4	0.012987012987013	209	6	216	0.972093023255814	3.54023916171274e-43	1.37022941961638e-08	5.94114867504214e-06	0.149986178074917	0.344527569492237	3.13908122314342	4.96692276094706e-52	1.01526739475336e-48
exm-rs241455	rs241455	NA	6	32796019	74	0.335526315789474	624	19	643	0.97045101088647	2.10086976657329e-125	1.33316793915812e-09	1.83531414037505e-06	7.64720473047562e-18	5.32886026780214e-15	3.74536018598612	9.30550895925903e-52	1.88415487348106e-48
rs8176592	rs8176592	TFPI	2	188332692	82	0.357142857142857	18	479	498	0.0362173038229376	1.3643487304659e-94	2.73047436082987e-09	2.35353730990952e-06	5.72730684682523e-24	9.03844823019641e-21	-3.66608161599663	2.40130622693217e-51	4.8166612173976e-48
rs3077	rs3077	HLA-DPA1	6	33033022	44	0.168831168831169	4925	169	5103	0.966823714173538	0	5.21229495238472e-10	1.40497519515683e-06	2.11562764720742e-25	4.09070900368955e-22	4.30923679513606	2.50228560621837e-51	4.92711514238737e-48
exm-rs3077	rs3077	NA	6	33033022	44	0.168831168831169	4925	169	5103	0.966823714173538	0	5.21229495238472e-10	1.40497519515683e-06	2.11562764720742e-25	4.09070900368955e-22	4.30923679513606	2.50228560621837e-51	4.92711514238737e-48
rs2285748	rs2285748	NUP88	17	5295001	40	0.142857142857143	23	830	857	0.0269636576787808	1.21174893045109e-167	1.10985516401346e-10	1.35770742679212e-06	9.61107667152207e-16	5.33019881576769e-13	-3.97576767059444	3.33020486194359e-51	6.49771407908641e-48
rs196595	rs196595	EEPD1	7	36327410	56	0.421052631578947	35	647	683	0.0513196480938416	4.64994965157068e-121	3.20757335923322e-08	1.05988342340246e-05	1.32362117971102e-19	1.15481105413275e-16	-3.54489071195471	1.79405556487866e-50	3.46892765466349e-47
rs3753527	rs3753527	SOAT1	1	179319580	72	0.324675324675325	10	430	453	0.0227272727272727	9.08088145842345e-89	2.0747848560532e-10	1.35770742679212e-06	8.80931627054556e-22	1.02755886624028e-18	-3.71658276447609	2.34919094678862e-50	4.5017630012987e-47
kgp2607192	rs200828017	NCK2	2	106510191	48	0.155844155844156	2273	174	2454	0.928892521454843	0	7.05141040806748e-07	0.000103658630838486	4.53688100616241e-23	6.53511827401754e-20	3.25143169761391	2.8677915679362e-50	5.44692595628207e-47
rs2556352	rs2556352	SSB	2	170665108	62	0.253246753246753	34	1096	1130	0.0300884955752212	1.19499233924743e-218	2.00207929249383e-10	1.35770742679212e-06	9.15791151143646e-26	1.87192944386054e-22	-4.15656177162976	3.04266420305061e-50	5.72837585301702e-47
kgp22835727	rs200544719	CXCL12	10	44873992	48	0.236842105263158	4252	188	4453	0.957657657657658	0	5.39246019354526e-09	3.31622395845228e-06	1.19154858342056e-24	2.06239763117113e-21	3.90728269949903	3.41224185400338e-50	6.36831147962896e-47
kgp4998427	rs1042178	HLA-DPA1	6	33037522	44	0.168831168831169	4892	519	5420	0.904084272777675	0	9.49138388396543e-06	0.000813862468030349	4.5401902413466e-26	9.64794921524015e-23	3.55358307895879	1.38837532099571e-49	2.56880553141401e-46
kgp9451484	rs17437525	NA	7	19376548	66	0.435064935064935	8	223	234	0.0346320346320346	5.02913256768218e-45	2.1213093906081e-08	7.93184929039469e-06	0.000498382669927744	0.0283428402002946	-3.14403199279723	4.66634129084703e-49	8.55998432384046e-46
kgp9825997	rs3753527	NA	1	179319580	70	0.322368421052632	10	423	446	0.023094688221709	3.0092309376759e-87	2.40585887627443e-10	1.35770742679212e-06	6.2038886263052e-21	6.43244347975546e-18	-3.67879799719623	6.97835372128828e-49	1.26926792015696e-45
rs511744	rs511744	SIRT3	11	219089	72	0.337662337662338	45	839	887	0.0509049773755656	1.0087017401187e-156	2.40387499329151e-08	8.71510260659095e-06	6.10466276603473e-21	6.36028811079111e-18	-3.53495776994415	1.30790834918516e-48	2.35891712060683e-45
kgp9604876	rs2740209	NA	20	3053496	68	0.337662337662338	182	2	186	0.989130434782609	9.24513267350046e-40	5.50600935028728e-10	1.40497519515683e-06	0.0713313036782652	0.248334156000119	3.15363472328199	3.16595189384302e-48	5.66246325973293e-45
kgp42177	rs201966222	HNRNPH1	5	179043982	74	0.474025974025974	3552	146	23518	0.960519199567334	0	2.84773510967467e-09	2.4251260275755e-06	5.79336675667162e-36	4.44073976256215e-32	4.13094950124034	5.77558343191166e-48	1.02445485095659e-44
rs31725	rs31725	PLEKHG2	19	39914308	78	0.461038961038961	141	1509	1652	0.0854545454545454	2.79806522119005e-248	1.54221293957464e-06	0.000190887540005274	6.22759738143364e-27	1.43720894149202e-23	-3.30038733062764	8.77920942557447e-48	1.53197470563652e-44
kgp9293529	rs1045519	NA	16	4740444	68	0.441558441558442	4021	453	4478	0.898748323647742	0	1.56297525725935e-05	0.00122072462723634	5.49827739640421e-30	2.00012421098415e-26	3.02716754415165	8.7795928169603e-48	1.53197470563652e-44
kgp2263483	rs1079348	ABAT	16	8873456	60	0.298701298701299	717	31	753	0.95855614973262	1.92624295564992e-138	1.34644310295834e-08	5.90964616391689e-06	7.01660822666501e-18	4.92139397796146e-15	3.67274716859664	1.74636893356415e-47	3.02271111883177e-44
rs3816157	rs3816157	PSMD6	3	63999322	40	0.155844155844156	45	1044	1093	0.0413223140495868	6.56245124443029e-201	3.30907513003397e-09	2.53145912533828e-06	1.80505492380759e-17	1.21445679648002e-14	-3.71102233416724	1.86079308691152e-47	3.19499661657177e-44
rs2294088	rs2294088	FBXO32	8	124526607	58	0.253246753246753	140	2557	2697	0.0519095291064145	0	1.40593622406811e-08	6.03500936053686e-06	1.18457441687079e-27	2.85663448084617e-24	-3.63900479726905	2.00379326616357e-47	3.38634750821749e-44
exm2266689	rs2294088	NA	8	124526607	58	0.253246753246753	140	2557	2697	0.0519095291064145	0	1.40593622406811e-08	6.03500936053686e-06	1.18457441687079e-27	2.85663448084617e-24	-3.63900479726905	2.00379326616357e-47	3.38634750821749e-44
kgp18011201	rs200337717	MITF	3	70014965	66	0.25	1660	67	1728	0.961204400694847	4.39718424798709e-321	3.49938021817212e-09	2.60784020383823e-06	6.13589062336859e-26	1.29109966757952e-22	3.93591240826315	7.88301167062772e-47	1.32179629907824e-43
kgp8397744	NA	NRP1	10	33468124	40	0.142857142857143	2542	228	2775	0.917689530685921	0	2.60360470085411e-06	0.000287006298164105	1.94298695727125e-22	2.6393387258943e-19	3.08552505879854	1.00611395499529e-46	1.67393964112263e-43
rs11908	rs11908	BRD2	6	32944746	66	0.318181818181818	453	3575	4068	0.112462760675273	0	1.55175714689716e-05	0.00121328753883406	1.06945756147606e-38	1.27518554771868e-34	-3.02396255449825	1.22456084256767e-46	2.00627935417503e-43
exm-rs11908	rs11908	NA	6	32944746	66	0.318181818181818	453	3575	4068	0.112462760675273	0	1.55175714689716e-05	0.00121328753883406	1.06945756147606e-38	1.27518554771868e-34	-3.02396255449825	1.22456084256767e-46	2.00627935417503e-43
kgp245983	rs999842	CYFIP1	15	23000272	90	0.461038961038961	149	1368	1519	0.0982201713909031	1.12445346659418e-214	5.52414505407488e-06	0.000522532021320351	5.45975485873102e-32	2.49320286448937e-28	-3.14362686997933	1.38047235392279e-46	2.24458529873509e-43
kgp10502553	rs1476284	NID2	14	52474721	78	0.409090909090909	2011	505	2518	0.799284578696343	8.66601338529194e-198	0.00497312509013986	0.105086339036759	4.11892645640857e-29	1.22781765226826e-25	1.90226126432456	2.00534765922874e-46	3.23608832112502e-43
rs3810194	NA	NA	19	50028040	28	0.116883116883117	230	4974	5226	0.0441967717140661	0	2.57951289265044e-09	2.34934100015632e-06	4.22201022802594e-17	2.68092653017839e-14	-3.578964592505	2.41085870883905e-46	3.86144000927828e-43
kgp2944053	rs10073802	NA	5	49658171	60	0.25974025974026	1	144	145	0.00689655172413793	4.26896254121671e-32	5.13043830283396e-10	1.40497519515683e-06	0.000368882636728402	0.0229384053998954	-3.1207194863553	2.45045747103412e-46	3.89579174206051e-43
kgp4449921	rs645954	NA	11	82973045	72	0.283783783783784	579	25	605	0.958609271523179	4.03520471186401e-112	1.87642159612777e-08	7.32200627214929e-06	5.89945556717958e-19	4.81435950783834e-16	3.51268903531737	4.28915810177128e-46	6.76885916728502e-43
kgp5162286	rs7503586	ACADVL	17	7124751	70	0.448051948051948	1856	63	1925	0.967170401250651	0	7.4926931323743e-10	1.52694416906786e-06	3.17938294833471e-24	5.24906342053296e-21	4.0689086824425	4.41080742105065e-46	6.91002885803224e-43
kgp12004912	rs3209193	NA	12	49332451	78	0.474025974025974	2618	117	2758	0.957221206581353	0	6.99504353004524e-09	3.93583296208278e-06	3.60072662458014e-33	2.03370934875562e-29	4.06068264249972	4.64609518409057e-46	7.22589003609147e-43
kgp417619	rs3760670	ALDH16A1	19	49956690	72	0.4	579	27	612	0.955445544554455	5.78343842484441e-111	3.28497753958015e-08	1.07639937314493e-05	3.2497873577966e-19	2.74601913958446e-16	3.44254112168343	5.76315496065863e-46	8.89872587472172e-43
rs1127655	rs1127655	PTGFRN	1	117530507	88	0.467532467532468	6776	3078	9864	0.687639537243759	1.38199923826799e-303	0.111367034005709	0.734501156778398	9.13153367134883e-33	4.89966136436728e-29	1.03788935915995	9.17036065750682e-46	1.40585559034147e-42
kgp8445000	rs34308535	INPP5K	17	1410393	36	0.142857142857143	36	926	962	0.0374220374220374	1.11959981282579e-180	1.541868479637e-09	1.94661802535629e-06	8.09819231031655e-16	4.50280472226425e-13	-3.75853335988187	1.01032790318045e-45	1.53789103934757e-42
kgp2231643	rs6062278	NA	20	61144941	78	0.5	56	907	973	0.0581516095534787	3.52333571914215e-165	6.28246953115773e-08	1.66466827851143e-05	2.94894826832877e-21	3.19657056079965e-18	-3.63930442463397	1.11720520955549e-45	1.68860060074687e-42
kgp2348024	rs200264588	KIAA0494	1	47142543	54	0.25	2207	85	2293	0.962914485165794	0	2.0765074819426e-09	2.21727609362892e-06	2.30431758670948e-23	3.36439773037489e-20	3.86412200294246	3.0421680080576e-45	4.56593252375783e-42
rs2835600	rs2835600	TTC3	21	38468958	80	0.428571428571429	960	32	995	0.967741935483871	2.12250487841872e-190	1.19238651984424e-09	1.83531414037505e-06	1.27723696970925e-23	1.95805901329155e-20	3.8718311971183	3.16366349665582e-45	4.71530862245314e-42
rs1109771	rs1109771	NOTCH4	6	32187605	72	0.493506493506494	54	1286	1341	0.0402985074626866	6.46143056905594e-248	1.93724312610711e-09	2.15431473152262e-06	5.04743853188921e-27	1.17751254602745e-23	-3.93039448613776	4.62498585718587e-45	6.84580837644396e-42
kgp6537298	rs4140911	M6PR	12	9099034	80	0.337662337662338	1349	69	1423	0.951339915373766	7.3102341735542e-253	2.92970658645752e-08	9.98081279087352e-06	1.13025543795414e-25	2.26712339837706e-22	3.54385934568244	5.64875495561156e-45	8.3039019253636e-42
kgp12116549	rs702723	PLK2	5	57753456	86	0.422077922077922	51	587	639	0.0799373040752351	1.43412541547701e-99	1.26135778164251e-06	0.000161238937011796	7.755608985923e-26	1.60053397520453e-22	-3.13806685466963	5.99118171047671e-45	8.74736983532499e-42
rs1427384	rs1427384	TIMP3,SYN3	22	33257322	54	0.279220779220779	8933	3216	12157	0.735286854885176	0	0.0371484321704127	0.412298035112577	6.18895316055367e-25	1.13530791541623e-21	1.32334025934845	6.4170391525781e-45	9.30583408892721e-42
rs11081251	rs11081251	ENOSF1	18	674440	58	0.292207792207792	20	805	831	0.0242424242424242	4.81300174333067e-164	4.90459979356767e-11	1.35770742679212e-06	1.41855099108101e-21	1.61088849212568e-18	-3.95313476869049	1.255447385568e-44	1.79634433716612e-41
exm2264656	rs11081251	NA	18	674440	58	0.292207792207792	20	805	831	0.0242424242424242	4.81300174333067e-164	4.90459979356767e-11	1.35770742679212e-06	1.41855099108101e-21	1.61088849212568e-18	-3.95313476869049	1.255447385568e-44	1.79634433716612e-41
kgp4073405	rs708600	REEP1	2	86441303	70	0.357142857142857	1230	164	1394	0.882352941176471	5.81862011245315e-179	6.75670882761273e-05	0.00396111824319915	7.03816532764729e-22	8.34570868293717e-19	3.03103849676078	2.19448879314946e-44	3.11916789217548e-41
rs9835677	rs9835677	CAND2	3	12845158	66	0.5	1357	47	1433	0.966524216524216	2.21688033086163e-267	1.24519811572936e-09	1.83531414037505e-06	4.11321645939087e-21	4.3487842158287e-18	3.91287086587128	2.27870627761371e-44	3.21756324696789e-41
kgp3682342	rs3741599	CPM	12	69250481	60	0.223684210526316	16	544	561	0.0285714285714286	7.25005461480616e-110	3.49216549516301e-10	1.35770742679212e-06	3.95633127343755e-16	2.25233834454326e-13	-3.55034285811622	1.17957830406746e-43	1.65469394175675e-40
rs12695020	rs12695020	GPC1	2	241403957	82	0.409090909090909	627	22	650	0.966101694915254	2.9067591123861e-124	3.60510853399842e-09	2.62288143802693e-06	1.61516949645755e-20	1.59749939330275e-17	3.83092793093337	1.4140105742769e-43	1.97067164619971e-40
rs885141	rs885141	NA	1	91013805	48	0.181818181818182	14	403	419	0.0335731414868106	1.69115130583527e-80	3.41919810623822e-09	2.57490811491047e-06	8.03089280589443e-05	0.00674159854754708	-3.31411263746239	1.51549122257437e-43	2.09847625249191e-40
kgp3400726	rs3087367	POLD2	7	44156146	54	0.487012987012987	1511	47	1559	0.969833119383825	1.04081410727697e-300	4.57252246927576e-10	1.40497519515683e-06	3.27649324599596e-22	4.23626891213933e-19	4.04231950784116	1.60968876925049e-43	2.21462219095612e-40
kgp1969038	rs73273530	PLEKHG3	14	65197415	12	0.0394736842105263	5	156	161	0.031055900621118	3.01678067738119e-32	4.31204144543201e-08	1.28005007920787e-05	3.66501362823917e-05	0.00346178192874093	-2.94268863952501	1.68512083417715e-43	2.3036353130962e-40
kgp2072853	rs56090924	MAP2K5	15	67885319	6	0.0194805194805195	4	140	146	0.0277777777777778	2.31592063713729e-29	4.21880441176001e-08	1.2628523231219e-05	0.000681643138876783	0.0347172141254315	-2.99981184603668	1.91504338958921e-43	2.60138039578464e-40
rs2280737	rs2280737	EIF2B4	2	27589810	64	0.311688311688312	3444	129	3583	0.963895885810244	0	1.29806036298666e-09	1.83531414037505e-06	1.58480400239171e-32	7.91023590272844e-29	4.0916411978254	2.07495841488631e-43	2.80088065882635e-40
kgp2533351	rs2274494	SVIL	10	29760209	62	0.344155844155844	4028	138	4184	0.966874699951992	0	5.43562388941132e-10	1.40497519515683e-06	9.37607105232909e-32	4.1923929701608e-28	4.14527271377265	3.1959446855954e-43	4.28708015056624e-40
kgp8788711	rs2274735	PTPN21	14	88971758	74	0.331168831168831	383	10	393	0.974554707379135	1.4622379617153e-78	1.04204281894601e-09	1.76562935164346e-06	2.15607600842367e-17	1.4371117061613e-14	3.55915704061869	3.85083640140058e-43	5.13347586016771e-40
exm1114725	NA	NA	14	74947404	6	0.0194805194805195	3	150	154	0.0196078431372549	3.7485158716138e-32	7.49026607640659e-09	4.10103532376235e-06	0.000579335433491232	0.0312486978170006	-2.97088258715082	4.97473339701089e-43	6.59078475349914e-40
rs1058398	rs1058398	RABEP1	17	5288760	64	0.350649350649351	1532	97	1631	0.940454266421117	1.72507540639751e-276	1.67096077312985e-07	3.38142034348274e-05	1.52679887143978e-24	2.60072011572726e-21	3.63093447509263	1.32668591546556e-42	1.74687908768534e-39
rs485502	rs485502	BRD2	6	32943345	72	0.480519480519481	48	1134	1182	0.0406091370558376	1.35633371470114e-218	2.66238161623406e-09	2.34934100015632e-06	1.10909655055314e-24	1.93529232730909e-21	-3.80514350920674	4.11454527542435e-42	5.31980960411583e-39
exm-rs485502	rs485502	NA	6	32943345	72	0.480519480519481	48	1134	1182	0.0406091370558376	1.35633371470114e-218	2.66238161623406e-09	2.34934100015632e-06	1.10909655055314e-24	1.93529232730909e-21	-3.80514350920674	4.11454527542435e-42	5.31980960411583e-39
kgp8234916	rs485502	NA	6	32943345	72	0.480519480519481	48	1134	1182	0.0406091370558376	1.35633371470114e-218	2.66238161623406e-09	2.34934100015632e-06	1.10909655055314e-24	1.93529232730909e-21	-3.80514350920674	4.11454527542435e-42	5.31980960411583e-39
rs2540904	rs2540904	SLC8A1	2	40447587	68	0.285714285714286	559	16	578	0.972173913043478	4.05251949913123e-113	1.12572617842768e-09	1.80402748440995e-06	1.78944567629029e-13	7.65062883903345e-11	3.55035587099787	4.70181855653598e-42	6.04270963781492e-39
rs15756	rs15756	LETMD1	12	51453637	76	0.493506493506494	1026	106	1132	0.906360424028269	2.85794138985284e-164	9.9766257696754e-06	0.000848353122996178	3.8649852615684e-21	4.12699665049442e-18	3.03920176904648	7.07241108271548e-42	9.03525774427912e-39
rs2977676	rs2977676	NA	8	92972780	84	0.493506493506494	16	370	387	0.0414507772020725	3.51869488656675e-72	1.18240988738754e-08	5.42701096199068e-06	1.01220053091559e-19	8.97704756811112e-17	-3.3426475565997	1.68405777420463e-41	2.13871351388427e-38
kgp1436066	rs11129531	NA	3	32758763	86	0.5	358	11	369	0.970189701897019	1.56742449771654e-72	3.48603055672447e-09	2.60694353403326e-06	2.54741942052255e-18	1.89841125190651e-15	3.44324243230917	2.38887915128182e-41	3.0159739807236e-38
kgp281023	rs200773096	UBXN7	3	196082911	74	0.37012987012987	522	18	540	0.966666666666667	6.67612069445991e-104	4.68945825673158e-09	3.12205155453711e-06	3.46556445735129e-18	2.56482840421889e-15	3.69919764471719	3.01328744069563e-41	3.78204579091661e-38
rs10434808	rs10434808	BTNL9	5	180487085	90	0.448051948051948	9035	3266	12315	0.734493130639785	0	0.0379273217281795	0.413066073214793	2.85727908584393e-31	1.17931996361219e-27	1.44086318839169	3.92268914750029e-41	4.89483186611277e-38
kgp7345430	rs10590	PDLIM5	4	95586279	88	0.368421052631579	7078	1239	16508	0.851028014909222	0	0.000424954141640577	0.0160971068838247	4.10324228057526e-42	7.33885398092289e-38	2.11946588187587	3.99690648028234e-41	4.95861300715074e-38
rs17037076	rs17037076	ANXA4	2	70033649	54	0.188311688311688	969	26	995	0.973869346733668	5.88011904048057e-196	2.21463453307731e-10	1.35770742679212e-06	7.84414975835685e-19	6.28193464939216e-16	3.90109418602031	1.07922904331491e-40	1.33121041753165e-37
rs3743980	rs3743980	NA	16	89180935	72	0.337662337662338	20	299	321	0.0626959247648903	1.25846910482579e-54	3.85546293253943e-07	6.4849732551662e-05	1.05899080887688e-15	5.85791137489715e-13	-2.91396251963063	1.48267694001053e-40	1.81840583386685e-37
rs2303119	rs2303119	CHERP,C19orf44	19	16631322	86	0.331168831168831	1841	179	2022	0.911386138613861	5.67139023742346e-299	5.23587726170369e-06	0.000498781799010394	3.57934891211864e-32	1.72213492840443e-28	2.99851947810996	2.12279206638926e-40	2.58867255705034e-37
kgp441271	rs16824930	NA	3	116166626	64	0.285714285714286	1	127	131	0.0078125	2.22800319821004e-28	1.52845068325795e-09	1.94109619139006e-06	0.000479736024484369	0.0277007866534792	-2.93563796737853	3.18121933302088e-40	3.85747107666067e-37
rs9508477	rs9508477	MTUS2	13	30072695	18	0.0584415584415584	20	638	661	0.0303951367781155	7.73501427971716e-128	4.32678996750706e-10	1.40497519515683e-06	7.15890872698556e-08	1.31211609260291e-05	-3.52655218407627	4.05970937866152e-40	4.89505160171128e-37
kgp2789822	rs56272236	NA	2	128394877	68	0.38961038961039	763	47	811	0.941975308641975	2.82132123513043e-139	2.21040309013635e-07	4.22960529074647e-05	5.28434860630947e-18	3.74309770289695e-15	3.34357820608059	8.90763336721332e-40	1.06805012238633e-36
exm1268756	rs113773794	NA	16	88787610	72	0.350649350649351	664	31	695	0.955395683453237	5.30396048090108e-127	2.66800481598837e-08	9.49623883310645e-06	8.78501057161249e-22	1.02755886624028e-18	3.64988303987128	9.63964702387635e-40	1.14939937897027e-36
kgp4320272	rs76570211	SNX2	5	122154735	4	0.012987012987013	1	125	126	0.00793650793650794	6.10233730321883e-28	1.75221493947696e-09	2.03372172432386e-06	0.00237900165180046	0.0725587052038264	-2.91143658158536	1.76468816004888e-39	2.09253017148426e-36
kgp22806413	rs112332443	TGOLN2	2	85545951	28	0.116883116883117	2470	139	4328	0.946722882330395	0	5.05655207334991e-08	1.43095623135571e-05	1.21153339427052e-17	8.33418481662515e-15	3.37656999820928	2.32704035267128e-39	2.74419430072762e-36
kgp22829525	rs199866867	DLG1	3	196770359	52	0.25974025974026	467	16	563	0.966873706004141	3.54551250350253e-93	5.89667758968551e-09	3.48644717455604e-06	5.30780411568863e-14	2.37827299819162e-11	3.39949875607097	2.42996784098804e-39	2.84991408655682e-36
kgp2006840	rs2824363	CXADR	21	18940818	62	0.331168831168831	595	21	1056	0.965909090909091	6.27961234536085e-118	4.16548734385336e-09	2.90266846318789e-06	4.54408482263479e-17	2.86846690924357e-14	3.61439169870325	3.74297685409215e-39	4.36597907764338e-36
rs9907595	rs9907595	NA	17	37228765	48	0.194805194805195	997	51	1048	0.951335877862595	2.51190046623389e-187	3.92474187662852e-08	1.21727117053941e-05	1.60003139030706e-15	8.67192770646571e-13	3.39164662962806	3.81639311957835e-39	4.42755237666283e-36
kgp1227103	rs34138581	SLC25A37	8	23427281	70	0.435064935064935	287	6	295	0.979522184300341	3.82864926769391e-60	7.79886301444392e-10	1.52694416906786e-06	1.42641447255255e-15	7.78996520575223e-13	3.36409377298831	4.01761942106893e-39	4.63594401003409e-36
kgp22765940	rs201165092	MPPED2	11	30431998	62	0.344155844155844	697	25	722	0.965373961218837	1.2309251922059e-137	3.47404764683899e-09	2.60694353403326e-06	1.93001558102146e-19	1.67705070482717e-16	3.65128152313511	5.37426287910553e-39	6.1682168165289e-36
kgp11303526	rs9461856	NA	6	33395199	74	0.422077922077922	170	2	172	0.988372093023256	3.84533646511148e-37	1.03808777321005e-09	1.76562935164346e-06	0.0645214537890534	0.238312870830151	2.97392737680482	5.43716368740503e-39	6.20721645517549e-36
kgp8151012	rs75542033	SPG7	16	89603698	74	0.409090909090909	850	56	910	0.938189845474614	5.75505868800563e-153	3.31840890988553e-07	5.74368411849268e-05	3.44899380173551e-24	5.60790714917641e-21	3.40896032459238	8.05939255587052e-39	9.15214384495379e-36
kgp3039326	rs111499970	PDPR	16	70192748	12	0.038961038961039	359	62	423	0.852731591448931	3.54277101843368e-47	0.000619190788158528	0.021503462817088	0.00153311940140041	0.0574454058388557	2.12127537353203	1.06766560317824e-38	1.20604630393544e-35
rs13051672	rs13051672	NA	21	18016474	80	0.324675324675325	296	10	306	0.967320261437909	1.11819054694219e-59	1.09485380988632e-08	5.22186875112582e-06	3.30451090627669e-17	2.14919381142588e-14	3.25768947888087	1.3502602249178e-38	1.51728246614245e-35
exm621694	rs76265922	NA	7	51098573	76	0.337662337662338	352	10	362	0.972375690607735	7.86222516546007e-72	2.24758250302691e-09	2.29298499415559e-06	3.88543665269396e-18	2.8558757774695e-15	3.58964822582314	1.39086548618408e-38	1.55477029082159e-35
kgp2388702	rs11713408	ITGA9	3	37512646	64	0.285714285714286	1043	32	1080	0.970232558139535	2.26612883174444e-208	5.50715009756894e-10	1.40497519515683e-06	3.12038736953483e-19	2.64709984021258e-16	3.74511274571098	1.47842310523432e-38	1.644083095254e-35
rs870171	rs870171	PRDM16	1	3342804	56	0.207792207792208	5	282	287	0.0174216027874564	1.12922915479764e-59	2.1772958452571e-10	1.35770742679212e-06	6.44321342659744e-15	3.20854089303226e-12	-3.31745487123587	1.89890825970362e-38	2.10079940282036e-35
kgp11109166	rs111855320	PXDC1	6	3723145	68	0.394736842105263	1918	73	1993	0.963335007533903	0	1.8993846564811e-09	2.1232152670933e-06	3.47122869094792e-29	1.0493182098921e-25	4.00445883246713	2.2430693681186e-38	2.46882567282986e-35
rs520803	rs520803	NOTCH4	6	32188603	76	0.428571428571429	2171	107	2281	0.953028972783143	0	1.67332875676507e-08	6.76894088472486e-06	1.75518217296389e-29	5.70769286446284e-26	3.83577716484604	2.51579134660553e-38	2.75486853855387e-35
rs2020860	rs2020860	FMO2	1	171162583	20	0.0649350649350649	325	35	360	0.902777777777778	2.18061100875627e-52	2.6423061903444e-05	0.00187102477205166	7.41742555164663e-06	0.000872313630930252	2.53301680189481	2.7006295867034e-38	2.92740063472628e-35
exm123134	rs2020860	NA	1	171162583	20	0.0649350649350649	325	35	360	0.902777777777778	2.18061100875627e-52	2.6423061903444e-05	0.00187102477205166	7.41742555164663e-06	0.000872313630930252	2.53301680189481	2.7006295867034e-38	2.92740063472628e-35
kgp2132774	rs202050575	ANKRD27	19	33088128	60	0.246753246753247	457	21	813	0.956066945606695	4.36904920355353e-88	4.46615740850623e-08	1.32032162528658e-05	3.90415193552399e-14	1.77528074854613e-11	3.2395887422637	3.55995318081354e-38	3.83949000696124e-35
kgp11546552	rs17606773	NA	19	55043810	70	0.480263157894737	206	6	212	0.971698113207547	1.59026772730138e-42	1.5633117965737e-08	6.52776960411336e-06	0.203608939551517	0.398593729938467	2.92221308812493	4.36428047781245e-38	4.68344030915487e-35
kgp11731691	rs201294471	ANKRD27	19	33088127	60	0.246753246753247	443	19	796	0.958874458874459	3.21641518953914e-86	2.98754334179741e-08	1.01296125952071e-05	1.34286063325808e-13	5.81074206196871e-11	3.28489929250588	4.58095109763758e-38	4.89149855861474e-35
kgp11275184	rs543	PFKP	10	3178865	28	0.103896103896104	4018	173	4196	0.958721068957289	0	4.2043296889227e-09	2.92025392820299e-06	4.45563975213384e-17	2.82093255882442e-14	3.54781464446649	4.80103851036163e-38	5.10112718477661e-35
kgp3548636	rs201570385	PCM1	8	17886171	64	0.272727272727273	557	14	571	0.975481611208406	6.74617818941952e-114	4.81061418050251e-10	1.40497519515683e-06	7.91257775738052e-19	6.31317811805037e-16	3.6773290768865	4.86459790775497e-38	5.14319798300403e-35
rs760419	rs760419	NA	11	2683357	76	0.454545454545455	52	538	594	0.088135593220339	1.06385187871051e-88	3.07759540741229e-06	0.000328296218643772	4.90109999183114e-19	4.07714529785562e-16	-2.91348535229851	5.11036416782274e-38	5.37655401903492e-35
rs2721809	rs2721809	DFNA5	7	24747910	74	0.487012987012987	4	237	241	0.016597510373444	1.69324378954614e-50	3.79555345612959e-10	1.35770742679212e-06	1.12787520405713e-15	6.20695752681964e-13	-3.24230873962924	5.17997091862344e-38	5.42320213844134e-35
kgp2915741	rs3827401	LDOC1L	22	44890618	80	0.493506493506494	2565	337	2905	0.883873190902826	0	5.36565479583585e-05	0.00329125186113479	6.44022703744989e-29	1.89347968238318e-25	3.00373814759734	6.15849933305765e-38	6.39881756269436e-35
rs3024866	rs3024866	STAT4	2	191922841	56	0.207792207792208	27	903	932	0.0290322580645161	4.74895110129958e-181	1.83805736006723e-10	1.35770742679212e-06	5.34794662587537e-17	3.35616489042435e-14	-3.84736016588555	6.18779351181978e-38	6.39881756269436e-35
kgp4111367	rs4924576	MAPKBP1	15	42119593	68	0.311688311688312	558	37	596	0.93781512605042	7.742121195854e-101	4.60555040220334e-07	7.43175604469286e-05	1.47440510614764e-17	1.00458942956204e-14	3.19859315389195	6.20127129537161e-38	6.39881756269436e-35
rs4963518	rs4963518	LEPREL2	12	6946493	84	0.428571428571429	843	126	971	0.869969040247678	4.53060546305757e-117	0.000172377981171189	0.00813116408502145	1.81196046920731e-21	2.00460735909324e-18	2.78244727021378	6.90196333914458e-38	7.0877549455849e-35
rs3826001	rs3826001	SEMA4B	15	90764359	76	0.441558441558442	527	28	557	0.94954954954955	3.48952046265902e-99	9.76992783399734e-08	2.25056582768629e-05	1.29176026399966e-19	1.13161362620895e-16	3.44884382791258	1.26402551868424e-37	1.29187019511011e-34
rs6547876	rs1128416	PPP1CB	2	29001691	62	0.448051948051948	8198	17570	25789	0.31814653834213	0	0.0735500859645527	0.601819651811796	2.54086011297582e-26	5.56463921028111e-23	-1.04941964505665	1.46814116396762e-37	1.49337092633988e-34
rs6502124	rs6502124	FOXK2	17	80545156	4	0.012987012987013	3	139	142	0.0211267605633803	9.43305225784221e-30	1.43753994296466e-08	6.14608461750464e-06	0.00214906167607605	0.0686568162625255	-2.82710513091645	2.36154927902815e-37	2.3908012998146e-34
rs2453469	rs2453469	NA	12	49219569	64	0.386666666666667	20	349	392	0.0542005420054201	2.27833673403834e-65	1.02293718242688e-07	2.33066789506954e-05	1.29197366458252e-16	7.83308304335276e-14	-3.12921424144167	2.65424558310306e-37	2.6745075705121e-34
rs12484694	rs12484694	ACO2	22	41919330	48	0.220779220779221	1947	80	2030	0.960532807104095	0	3.97089837143261e-09	2.8220464697586e-06	5.09490716357635e-21	5.33414412141335e-18	3.73984684858384	4.66221128558134e-37	4.67584934289337e-34
rs1655900	rs1655900	NA	6	29916618	48	0.194805194805195	9	313	322	0.0279503105590062	5.74977953307333e-64	2.04842674606949e-09	2.19822819400955e-06	8.41773820747304e-13	3.25525311804884e-10	-3.28866971516146	5.95011958073406e-37	5.93976914016106e-34
rs6651443	rs6651443	FBXO25	8	401493	62	0.279220779220779	48	523	572	0.0840630472854641	1.44776247110019e-87	2.42256059306371e-06	0.000273522713658675	1.90513678695965e-18	1.4397601691479e-15	-2.95273101777787	6.55929742422667e-37	6.51757300450034e-34
kgp4813234	rs2452012	EVI5L	19	7916475	28	0.105263157894737	13	551	566	0.0230496453900709	3.31888948962446e-113	1.15791122667714e-10	1.35770742679212e-06	1.97712108044451e-11	6.31460697933755e-09	-3.53485133822507	6.72807097390332e-37	6.65446525735011e-34
kgp6846361	NA	NA	17	2923933	58	0.209459459459459	350	10	362	0.972222222222222	2.13655289466835e-71	2.37087276347801e-09	2.33417861345977e-06	1.22279895963644e-12	4.59622503521769e-10	3.31174894309164	7.38982279759221e-37	7.2754500355781e-34
kgp22730943	rs200134018	PHF11	13	50100630	76	0.428571428571429	604	56	662	0.915151515151515	1.34811919355599e-100	5.94860383840081e-06	0.00055898644808258	9.75952033989623e-20	8.80103702718726e-17	2.95149658974902	1.03454750916494e-36	1.01388490274901e-33
kgp7333188	rs2270541	PPFIA4	1	203040922	58	0.318181818181818	54	675	730	0.0740740740740741	1.09360026618094e-116	6.13948109961714e-07	9.31231286562846e-05	5.62614237336908e-19	4.6088413474302e-16	-3.08724038866681	1.18486742248399e-36	1.15592434280931e-33
rs12443803	NA	NA	16	782397	46	0.188311688311688	49	633	683	0.0718475073313783	2.14988871024642e-110	4.82753078510727e-07	7.68267088329108e-05	3.56936882720961e-17	2.30484357135744e-14	-3.12884465248447	1.66266865741517e-36	1.61471458491579e-33
kgp22831091	rs201462504	OSGEP	14	20918687	72	0.467532467532468	579	25	604	0.958609271523179	4.03520471186401e-112	1.87642159612777e-08	7.32200627214929e-06	4.63537120587456e-22	5.68497817389734e-19	3.52185814403869	1.7668395177309e-36	1.7081517942906e-33
rs10933973	rs10933973	GUCA1C	3	108634973	60	0.298701298701299	34	596	630	0.053968253968254	1.18666232739546e-110	5.24922949396787e-08	1.46101550961671e-05	5.22964383855872e-15	2.64721117569458e-12	-3.15471424439705	2.38374497327036e-36	2.28398950282645e-33
exm336241	rs10933973	NA	3	108634973	60	0.298701298701299	34	596	630	0.053968253968254	1.18666232739546e-110	5.24922949396787e-08	1.46101550961671e-05	5.22964383855872e-15	2.64721117569458e-12	-3.15471424439705	2.38374497327036e-36	2.28398950282645e-33
rs3773018	rs3773018	RBMS3	3	29476428	78	0.448051948051948	24	499	528	0.0458891013384321	1.99501266631359e-95	1.67468415280017e-08	6.76894088472486e-06	3.44579664520033e-22	4.37608018208737e-19	-3.36193837021175	2.56659109365583e-36	2.44825413363101e-33
rs3773341	rs3773341	MKRN2	3	12616533	50	0.292207792207792	46	802	849	0.0542452830188679	3.32143391323574e-148	4.30591811428485e-08	1.28000274403947e-05	4.67302600137165e-18	3.35435745341268e-15	-3.32937355836132	3.37616022001085e-36	3.20624674061969e-33
rs1060286	rs1060286	PFKFB2	1	207250300	88	0.376623376623377	2444	4297	6747	0.362557484052811	1.14978209272905e-112	0.172641525914973	0.874306880877455	1.349598083196e-27	3.21843153560028e-24	-0.915709293581973	4.93270347331931e-36	4.64708828312773e-33
kgp1197962	rs2070604	ADAM11	17	42855472	82	0.331168831168831	797	23	820	0.971951219512195	1.7226740894248e-160	5.47430360345535e-10	1.40497519515683e-06	8.32771604293758e-20	7.63822386081847e-17	3.77068851968674	4.93666251317698e-36	4.64708828312773e-33
exm1151410	NA	NA	15	41865525	68	0.226666666666667	363	8	372	0.978436657681941	1.94345623392783e-75	4.39664206269945e-10	1.40497519515683e-06	3.39850789660247e-13	1.40001565415778e-10	3.30882573017861	5.63638421281054e-36	5.28259649807282e-33
rs1049232	rs1049232	TRIP10	19	6751293	50	0.162337662337662	2841	762	3607	0.788509575353872	1.31225029748984e-262	0.00733588267933562	0.137347102729193	5.4850322410274e-20	5.09623605957899e-17	1.84459456764472	6.12734628376259e-36	5.69302088094731e-33
exm2273568	rs1049232	NA	19	6751293	50	0.162337662337662	2841	762	3607	0.788509575353872	1.31225029748984e-262	0.00733588267933562	0.137347102729193	5.4850322410274e-20	5.09623605957899e-17	1.84459456764472	6.12734628376259e-36	5.69302088094731e-33
kgp1532347	rs1051336	HLA-DRA	6	32412592	40	0.142857142857143	3363	1245	4611	0.729817708333333	1.63141525167167e-213	0.0431630207527776	0.449376982395617	9.82703039853109e-20	8.80943270482569e-17	1.38588979763382	7.83396027840925e-36	7.24729120135286e-33
rs966477	rs966477	CHMP3,RNF103-CHMP3	2	86737649	70	0.422077922077922	595	32	627	0.94896331738437	1.4607229568313e-111	8.95663415627305e-08	2.11709973835271e-05	2.90421222720083e-21	3.16405813946805e-18	3.39669520163872	8.31568261306854e-36	7.65992144425944e-33
kgp9585808	rs75258919	PTPN18	2	131131481	56	0.233766233766234	1030	28	1062	0.973534971644612	5.74726257921445e-208	2.20754709786786e-10	1.35770742679212e-06	8.1111341070539e-19	6.44763062540945e-16	3.69925318152209	8.63787687809874e-36	7.92270496939667e-33
kgp10615042	rs7628052	PARP9	3	122247606	58	0.227272727272727	1204	55	1270	0.956314535345512	1.21571534796402e-229	1.30935214410121e-08	5.80174861798189e-06	2.08510183986296e-19	1.80450430436463e-16	3.57033779401445	1.00664003560419e-35	9.19366486304616e-33
rs2279395	rs2279395	RAB40B	17	80617552	42	0.188311688311688	1597	94	1693	0.94441159077469	4.34140944331041e-292	8.97820370058663e-08	2.11986352853917e-05	2.97655940277038e-19	2.53510729515474e-16	3.36834927623197	1.10670330061039e-35	1.00647162117291e-32
rs11631564	rs11631564	ZNF609	15	64973611	68	0.272727272727273	829	48	884	0.945267958950969	6.90980194985857e-153	1.25684327666682e-07	2.7385913207908e-05	7.34905056337641e-24	1.15131191694542e-20	3.50321856460921	1.20704306511305e-35	1.09309208815592e-32
kgp9740698	rs190503781	SPI1	11	47379842	68	0.285714285714286	1461	86	1547	0.944408532643827	2.30926002018689e-267	9.58765392172023e-08	2.23857347322898e-05	2.37602452347299e-22	3.16743254270133e-19	3.56856954047272	1.4007642888116e-35	1.26319511029613e-32
rs430916	rs430916	NOTCH4	6	32188099	74	0.318181818181818	1117	90	1210	0.925434962717481	1.1163792378486e-191	1.40926559104163e-06	0.000178656253244478	8.00240410649659e-24	1.23562876529564e-20	3.21000390800191	3.42377210429895e-35	3.07460465128563e-32
rs11704481	rs34330079	FAM118A	22	45732328	72	0.454545454545455	204	1630	1837	0.11123227917121	8.94574723727899e-243	1.55740888101659e-05	0.00121681994356413	7.96468668340496e-31	3.10805244384086e-27	-2.78168120686902	4.50693435947341e-35	4.03043872431808e-32
kgp4649132	rs7301931	NA	12	1022184	68	0.454545454545455	396	28	451	0.933962264150943	4.67749921105897e-71	1.14036412183197e-06	0.000150154472400189	1.88414503604311e-15	1.00344047768186e-12	3.07872348934844	6.18035966594657e-35	5.50400777453713e-32
kgp8875857	rs11824895	OR9Q1	11	57896551	38	0.201298701298701	1	111	114	0.00892857142857143	7.08050059365276e-25	5.20571453769992e-09	3.27109004045911e-06	0.00183522934528207	0.06282104201922	-2.75361760140581	7.40129320323273e-35	6.56409072329351e-32
rs2790347	rs2790347	RYR2	1	237965043	76	0.441558441558442	278	9	287	0.968641114982578	2.28154169248729e-56	1.00472465201778e-08	4.94587232027452e-06	1.18623032878433e-13	5.17471281596883e-11	3.19418313331547	1.1171894119276e-34	9.86740307507704e-32
rs17142281	rs17142281	NA	10	6978361	62	0.230263157894737	126	1	128	0.992125984251969	3.68722638578682e-28	2.8700251181319e-09	2.4251260275755e-06	0.152933706980535	0.347510935306722	2.75950399032679	1.40595130023896e-34	1.23669550723396e-31
rs2070918	rs2070918	FDXR	17	72862705	74	0.344155844155844	533	28	563	0.950089126559715	1.78083747841003e-100	8.81814794726384e-08	2.09127494069552e-05	5.49012774057939e-19	4.51465194041989e-16	3.38313306788039	1.56054935550184e-34	1.36707945295485e-31
rs1046028	rs1046028	RCBTB1	13	50107289	80	0.441558441558442	2775	1129	3909	0.710809426229508	9.27060230672599e-153	0.0683494443604475	0.580903965679539	1.40500731792673e-20	1.39606991026547e-17	1.16471836555621	1.76651348250073e-34	1.54121838493985e-31
rs3740121	rs3740121	FRMD4A	10	13838604	82	0.467105263157895	30	402	432	0.0694444444444444	2.90354868335899e-71	6.15844459132996e-07	9.33447972357898e-05	1.03683889433145e-20	1.04968200252255e-17	-3.21646947706809	3.34895893568947e-34	2.91001481996473e-31
kgp4260553	rs12516390	CCT5	5	10261065	14	0.0454545454545455	165	3	168	0.982142857142857	1.99980918243756e-35	5.33940389959816e-09	3.29822051246917e-06	0.00135584086008875	0.0536205455016414	2.8697547849723	3.91844154794664e-34	3.39112675673224e-31
kgp2585604	rs79336325	MRPL18	6	160211648	56	0.207792207792208	902	30	934	0.967811158798283	4.8963759354405e-179	1.28400552617702e-09	1.83531414037505e-06	7.9263782368602e-21	8.06259173205856e-18	3.68252048804691	4.24949452307707e-34	3.64820804603976e-31
exm591893	rs79336325	NA	6	160211648	56	0.210526315789474	902	30	934	0.967811158798283	4.8963759354405e-179	1.28400552617702e-09	1.83531414037505e-06	7.9263782368602e-21	8.06259173205856e-18	3.68252048804691	4.24949452307707e-34	3.64820804603976e-31
kgp4711910	rs2291738	TIMELESS	12	56815281	66	0.480263157894737	29	470	499	0.0581162324649299	2.28306293891725e-86	1.23085986369142e-07	2.69291059230006e-05	1.95854303256921e-16	1.16441622412244e-13	-3.08445271958466	4.45178400117347e-34	3.80664778101935e-31
kgp2802534	rs201606926	PSMC1	14	90732210	70	0.313333333333333	278	8	286	0.972027972027972	5.72982292058849e-57	5.06779551809897e-09	3.25652898463326e-06	1.12376808678757e-11	3.66549923092507e-09	3.19405011274477	4.5222785253052e-34	3.84017348152634e-31
kgp9355688	rs75496655	TPM1	15	63344732	82	0.396103896103896	811	61	873	0.930045871559633	6.24333122271503e-142	9.59081365426928e-07	0.000130943891307964	4.19564213376334e-21	4.41418572843672e-18	3.17275280701776	4.52677630308614e-34	3.84017348152634e-31
kgp4853688	rs2144405	DST	6	56437902	64	0.441558441558442	6	312	319	0.0188679245283019	1.3963205993566e-65	2.14527177769051e-10	1.35770742679212e-06	2.29176263137611e-12	8.2390594057241e-10	-3.19865284288396	5.13473002895502e-34	4.33876601257678e-31
kgp3851977	rs199552422	MAP3K7	6	91224271	62	0.266233766233766	667	42	709	0.940761636107193	1.88846651947231e-121	2.54738720749796e-07	4.7542074973507e-05	2.68551564444467e-18	1.99439958721309e-15	3.2050849974536	5.54964564442431e-34	4.67097351404005e-31
rs13332377	NA	PKD1	16	2138869	42	0.136363636363636	2611	274	2887	0.905025996533795	0	9.15662922884251e-06	0.000799532426716661	1.04830165546109e-20	1.05630418359151e-17	2.88422612524719	7.35192435759118e-34	6.16372702020455e-31
kgp7821564	rs9512781	POLR1D	13	28241123	30	0.0974025974025974	382	8	390	0.979487179487179	1.44286301879639e-79	2.77627844156549e-10	1.35770742679212e-06	6.19835251838723e-09	1.40182045059155e-06	3.33741842474745	7.63445183603108e-34	6.3756881702724e-31
kgp4457002	rs3832425	SSR1	6	7289415	76	0.402597402597403	1608	87	1698	0.948672566371681	2.22813330806373e-298	4.48310665850354e-08	1.32350928430259e-05	1.13093962977774e-28	3.23638731974236e-25	3.59418100596912	1.11586781331886e-33	9.28272268609976e-31
rs1131541	rs1131541	HLA-DRA	6	32412566	40	0.142857142857143	1928	63	1992	0.968357609241587	0	5.25498857454949e-10	1.40497519515683e-06	1.23159129404358e-17	8.44509626438971e-15	3.77331692049679	1.1924736957956e-33	9.88169341443342e-31
rs11865395	rs11865395	PLCG2	16	81914583	80	0.363636363636364	2	169	173	0.0116959064327485	6.35657408474066e-37	6.42788265061774e-10	1.42225849667163e-06	5.9798068134546e-17	3.72006381781016e-14	-3.03352220934073	1.31735220211543e-33	1.08745397588933e-30
rs6663840	rs6663840	CEP104	1	3743319	74	0.279220779220779	385	14	403	0.964912280701754	1.34295862199043e-76	1.3964743139574e-08	6.03500936053686e-06	2.82540906039533e-17	1.85976867943266e-14	3.42014374911067	1.6730443100417e-33	1.37578087389659e-30
rs6940728	rs6940728	CPNE5	6	36766292	76	0.467532467532468	1162	34	1197	0.971571906354515	6.05730948810032e-233	3.25657899723166e-10	1.35770742679212e-06	8.73158474705683e-23	1.20129814610373e-19	3.73543339975414	1.73553180138113e-33	1.42171850535582e-30
kgp4721578	rs2923948	NA	11	4031882	68	0.480519480519481	1	104	106	0.00952380952380952	2.41806232817927e-23	9.03864607755581e-09	4.60790606423157e-06	0.00260109271150433	0.0761508831399984	-2.70845964701062	1.90719793073476e-33	1.55640404213642e-30
kgp2313431	rs1061032	NA	17	8064083	26	0.101351351351351	5039	2409	7459	0.6765574650913	8.09218755060139e-204	0.138348246992678	0.795962767441555	3.15516417288885e-11	9.7717210067885e-09	0.951445452154656	3.80769764758492e-33	3.09557164890364e-30
kgp7992123	rs3823091	SERPINB6	6	2958172	60	0.25974025974026	339	12	351	0.965811965811966	8.16536497674586e-68	1.00882161660661e-08	4.95467616214669e-06	5.55747434484115e-12	1.89329918846964e-09	3.15832220791811	5.05687200032599e-33	4.09560833940365e-30
rs3809973	rs3809973	ALPK2	18	56204932	70	0.461038961038961	1214	71	1286	0.944747081712062	1.0294530808842e-222	9.43653104146773e-08	2.21346984842192e-05	9.89196687196794e-20	8.80943270482569e-17	3.29042687167832	7.84620978661653e-33	6.30711843319236e-30
exm1389067	rs3809973	NA	18	56204932	70	0.461038961038961	1214	71	1286	0.944747081712062	1.0294530808842e-222	9.43653104146773e-08	2.21346984842192e-05	9.89196687196794e-20	8.80943270482569e-17	3.29042687167832	7.84620978661653e-33	6.30711843319236e-30
rs3735517	rs3735517	CACNA2D1	7	81593454	58	0.24025974025974	518	12	530	0.977358490566038	1.18343165260362e-106	2.06858876826342e-10	1.35770742679212e-06	2.18366467782355e-14	1.02553876398809e-11	3.52546705009766	8.43171885283364e-33	6.7524854123443e-30
rs3809549	rs3809549	MAN2C1	15	75650972	82	0.474025974025974	4555	277	13106	0.942673841059603	0	8.63897556940872e-08	2.05559730660745e-05	1.06357346921487e-29	3.62334157783668e-26	2.94339854078163	1.37045572669434e-32	1.09344026318773e-29
rs1056893	rs1056893	ERAP2	5	96245439	64	0.467532467532468	899	72	972	0.925849639546859	7.92150183527465e-155	1.42035430914968e-06	0.000179163113715873	2.42375985247798e-16	1.42131661775393e-13	2.81368814034092	1.6446272237511e-32	1.30250834880002e-29
exm-rs1056893	rs1056893	NA	5	96245439	64	0.467532467532468	899	72	972	0.925849639546859	7.92150183527465e-155	1.42035430914968e-06	0.000179163113715873	2.42375985247798e-16	1.42131661775393e-13	2.81368814034092	1.6446272237511e-32	1.30250834880002e-29
rs2836498	rs2836498	ERG	21	39916756	80	0.402597402597403	1	141	149	0.00704225352112676	1.93262049714835e-31	6.16804708834261e-10	1.40497519515683e-06	0.00010950715403589	0.00873071413154048	-2.80873818278089	1.72194769332742e-32	1.35873068245622e-29
exm1609848	rs199752290	NA	22	39777825	66	0.253246753246753	246	5	251	0.9800796812749	7.73204991061814e-52	1.28146459000522e-09	1.83531414037505e-06	1.73099234520195e-10	4.93381093069473e-08	3.11024086244784	1.87997427577225e-32	1.4779903256846e-29
rs630379	NA	RDBP	6	31922254	58	0.24025974025974	64	898	962	0.0665280665280665	6.98777365456932e-159	2.0947493408385e-07	4.06498799300907e-05	2.20386839932091e-22	2.95629661920406e-19	-3.26020837720567	2.13820799390989e-32	1.67487236825147e-29
kgp8728598	rs1487540	GLMN	1	92735359	78	0.396103896103896	319	9	334	0.972560975609756	2.86249641615817e-65	2.89302618506447e-09	2.43497505096332e-06	3.21134596813765e-16	1.8729302710802e-13	3.33542573316855	2.284755601495e-32	1.78315620264169e-29
rs2290745	rs2290745	NA	19	52909303	50	0.188311688311688	254	5	259	0.980694980694981	1.40276523751654e-53	9.49680153796759e-10	1.6845128321387e-06	7.5722049826966e-10	1.96992977771666e-07	3.10611345997033	2.62079019415645e-32	2.03800621815588e-29
kgp138195	rs13160562	ERAP1	5	96111371	74	0.318181818181818	1719	561	2281	0.753947368421053	1.05653223291716e-129	0.0228033335860128	0.303617276610074	1.19735515938319e-20	1.19527231831524e-17	1.51357125622488	3.19735699303567e-32	2.47738607215622e-29
rs17202544	rs17202544	MFGE8	15	89444180	60	0.38961038961039	2460	230	2690	0.91449814126394	0	3.67477959826859e-06	0.000380281217964318	3.24295606157382e-27	7.64860096342136e-24	3.06368577127298	5.176535371337e-32	3.99647151298049e-29
kgp11881630	rs45552534	PPARA	22	46638171	40	0.142857142857143	1560	80	1642	0.951219512195122	5.09198564953318e-292	2.97328694928781e-08	1.01050850659304e-05	1.96939153580459e-18	1.48309693952139e-15	3.46408010090761	5.45959159778314e-32	4.19989357084518e-29
rs10454087	rs10454087	FAM134C	17	40735641	50	0.227272727272727	4	197	201	0.0199004975124378	8.75887106324007e-42	2.02273410930873e-09	2.19822819400955e-06	1.05409715455705e-13	4.61707461008085e-11	-3.00864757467374	5.59788202494408e-32	4.29089652673446e-29
kgp1924621	rs4645923	KAT5	11	65482406	8	0.025974025974026	19	265	284	0.0669014084507042	6.9519935267426e-48	7.46301631856356e-07	0.000106030873257104	5.04051204107471e-05	0.00453025518143928	-2.66992542302661	5.89824877150555e-32	4.50504462929947e-29
rs12958967	rs12958967	ATP8B1,LOC100505549	18	55315959	52	0.220779220779221	23	371	394	0.0583756345177665	1.97842350554996e-68	1.67381404166049e-07	3.38142034348274e-05	2.01301209138061e-15	1.06677711882631e-12	-3.00490027428972	7.36668915521417e-32	5.60667739938651e-29
kgp4387826	rs62252101	UBP1	3	33434128	48	0.155844155844156	64	1048	1112	0.0575539568345324	5.47777225471225e-191	5.38643736038731e-08	1.48024264393148e-05	2.95415567753092e-20	2.81794940642556e-17	-3.28872577433873	8.93339030942238e-32	6.77504533056568e-29
kgp17702664	rs201145837	KLHL24	3	183366293	54	0.279220779220779	603	15	618	0.975728155339806	2.86079864021254e-123	3.66890173474529e-10	1.35770742679212e-06	3.21683160127738e-15	1.65965312321096e-12	3.53629803372413	1.00013050770857e-31	7.55823980096691e-29
kgp172153	rs4664277	NA	2	160086653	64	0.381578947368421	1996	252	2250	0.887900355871886	7.47489670235807e-296	4.13604935567263e-05	0.00266497667070127	1.27204125212357e-24	2.18410500622618e-21	2.90963819536131	1.02178988749307e-31	7.69483075063467e-29
kgp9436338	rs7510	NCKAP1	2	183789649	66	0.305194805194805	860	2939	3810	0.226375361937352	3.5987964728748e-249	0.00603983015652838	0.119475077158992	3.71534290843571e-28	9.96761483832402e-25	-1.79838939595209	1.23416991202582e-31	9.26171159225359e-29
rs11608	rs11608	ATRAID	2	27435374	78	0.305194805194805	1428	2968	4410	0.32484076433121	3.4566712612118e-119	0.0854240892815038	0.63554598537618	2.12253634248992e-22	2.86510367951724e-19	-1.13479196100764	1.33284590673824e-31	9.96736535120564e-29
rs7602534	rs7602534	EIF2B4	2	27592423	58	0.305194805194805	749	42	805	0.946902654867257	4.67386246726751e-139	9.30349741872734e-08	2.1918468024059e-05	6.01032417475554e-19	4.88625695579956e-16	3.1617064909404	1.6679128496081e-31	1.24297730298607e-28
kgp1204934	rs202158872	NCBP2	3	196662736	62	0.266233766233766	2912	492	3411	0.855464159811986	0	0.000345106710653724	0.0143377609138146	2.64167728050301e-31	1.1224584333296e-27	2.46509039910775	1.69501932147781e-31	1.25880697886331e-28
kgp22818051	rs3026084	NAE1	16	66857228	4	0.012987012987013	110	1	111	0.990990990990991	1.17238976010504e-24	9.03864607755581e-09	4.60790606423157e-06	0.266710174422156	0.459067299914428	2.65508732275892	1.74763266786992e-31	1.29340485853189e-28
rs3177104	rs3177104	PHLDB2	3	111695124	52	0.207792207792208	363	1877	2241	0.162053571428571	3.04145489139117e-224	0.000396551019934311	0.0150984848686219	2.33140143259463e-23	3.38094164778416e-20	-2.19237490585302	1.85636464215053e-31	1.36915504359519e-28
kgp2634305	rs199938091	TSPAN4	11	851982	76	0.363636363636364	266	10	277	0.963768115942029	3.58601666810775e-53	2.8245126846026e-08	9.85610091481273e-06	3.14404325986608e-11	9.7513501256072e-09	2.98927019720446	2.16548197753279e-31	1.59167374969162e-28
rs3731125	rs3731125	XPC	3	14201352	34	0.123376623376623	406	9	416	0.978313253012048	3.62013971156862e-84	3.2092889950195e-10	1.35770742679212e-06	2.61346066401724e-08	5.24221129416228e-06	3.20317080748522	3.59915069794432e-31	2.63642087951194e-28
rs10942558	rs10942558	NA	5	88923594	82	0.318181818181818	1	145	147	0.00684931506849315	2.58067718126988e-32	4.82851995179895e-10	1.40497519515683e-06	0.000427573008228784	0.0256407612361305	-2.78860093091459	3.66597477383273e-31	2.67368613751e-28
kgp366440	rs72540327	PNRC2	1	24288476	76	0.454545454545455	5172	1345	6752	0.79361669479822	0	0.00597966198519818	0.118386756234197	3.61074947947589e-32	1.72213492840443e-28	1.78443671653271	3.67493877985635e-31	2.67368613751e-28
kgp6580481	rs55694913	TNS1	2	218694512	60	0.233766233766234	330	13	343	0.962099125364432	2.82716530061449e-65	2.17076611748011e-08	8.07457276828917e-06	1.87643170805213e-11	6.01091092197606e-09	3.04138296853044	4.38042627149331e-31	3.17619381400514e-28
kgp8597234	rs6922592	SNX9	6	158359815	54	0.253246753246753	25	337	362	0.069060773480663	4.66036443695777e-60	7.09589320416391e-07	0.000104241148175009	3.09942797601716e-14	1.42140561705269e-11	-2.8332593124366	4.66016808637615e-31	3.367653992278e-28
kgp3831111	rs1051488	NA	6	31322911	82	0.409090909090909	24286	9861	34189	0.711219140773714	0	0.0668912703856244	0.571088977198179	2.46115743144824e-28	6.86010876470142e-25	1.19994374272375	6.72485535203287e-31	4.82718663807828e-28
exm530461	rs1051488	NA	6	31322911	82	0.409090909090909	24286	9861	34189	0.711219140773714	0	0.0668912703856244	0.571088977198179	2.46115743144824e-28	6.86010876470142e-25	1.19994374272375	6.72485535203287e-31	4.82718663807828e-28
kgp5333634	rs201798496	NA	17	62016440	76	0.337662337662338	503	22	526	0.958095238095238	1.91944956059214e-97	2.66556868522869e-08	9.49623883310645e-06	1.62508372268248e-17	1.10026882985631e-14	3.21827911170625	7.35333229830055e-31	5.26072099285018e-28
rs12925622	rs12925622	PKD1L2	16	81199429	64	0.25974025974026	18	444	462	0.038961038961039	5.10725281651299e-87	5.44492176942074e-09	3.33891937052485e-06	5.06325565872501e-17	3.18682202055576e-14	-3.23250647342199	7.67322161514989e-31	5.47133841319987e-28
kgp3995366	rs200432382	NA	10	61549658	84	0.4	871	57	928	0.938577586206897	6.48126110321195e-157	3.05882800568088e-07	5.39444551805477e-05	1.43074952946054e-26	3.16573245886597e-23	3.23894360359961	7.99308628365233e-31	5.68054349905684e-28
exm-rs630379	rs630379	NA	6	31922254	56	0.236842105263158	64	885	949	0.0674394099051633	4.16545968742653e-156	2.37008363274359e-07	4.466036608966e-05	1.11152696995991e-21	1.28259455620761e-18	-3.20260806315658	8.09571267165628e-31	5.73448986094687e-28
rs2041385	rs2041385	TAPBPL	12	6562293	70	0.292207792207792	1323	2449	3781	0.350742311770944	5.99844365510937e-75	0.140970099705725	0.795962767441555	1.07118825679348e-18	8.36017639282029e-16	-0.953128219102589	8.23888770751981e-31	5.79763774791523e-28
exm977504	rs2041385	NA	12	6562293	70	0.292207792207792	1323	2449	3781	0.350742311770944	5.99844365510937e-75	0.140970099705725	0.795962767441555	1.07118825679348e-18	8.36017639282029e-16	-0.953128219102589	8.23888770751981e-31	5.79763774791523e-28
kgp6548997	rs397414	KIAA0355	19	34843761	60	0.289473684210526	73	560	638	0.115323854660348	3.88225169467958e-83	3.04368977338546e-05	0.00208640996902787	1.19864666119855e-15	6.57955852446036e-13	-2.61785366949822	1.23460364586869e-30	8.61978345913887e-28
rs1051794	rs1051794	MICA	6	31379109	62	0.331168831168831	2466	827	3293	0.748861220771333	3.31445211723184e-179	0.0260987919096848	0.331605453019654	8.44797778773709e-23	1.16977785849733e-19	1.37245598920042	1.23698587562307e-30	8.61978345913887e-28
exm530708	rs1051794	NA	6	31379109	62	0.331168831168831	2466	827	3293	0.748861220771333	3.31445211723184e-179	0.0260987919096848	0.331605453019654	8.44797778773709e-23	1.16977785849733e-19	1.37245598920042	1.23698587562307e-30	8.61978345913887e-28
exm368880	rs200221361	NA	3	184039775	6	0.0194805194805195	185	18	203	0.911330049261084	2.27005649782394e-31	3.09331271346444e-05	0.0021123300491251	0.0988648577747337	0.285267956992171	2.31509214381222	1.60908545971244e-30	1.11764264037619e-27
kgp22810452	rs200877770	LPL	8	19824626	34	0.125	17522	1111	18644	0.940374604196855	0	1.1017104946854e-07	2.47597609039109e-05	7.41327316617389e-28	1.94034288605273e-24	3.38419321748011	2.10909941086828e-30	1.46021796824844e-27
rs754914	rs754914	PHLDB2	3	111651285	62	0.266233766233766	5	290	296	0.0169491525423729	2.0497203332995e-61	1.64121240551944e-10	1.35770742679212e-06	1.29601801353303e-14	6.26741352035535e-12	-3.18358733995913	2.40409103118369e-30	1.65910109858145e-27
kgp412844	rs200040256	CRBN	3	3192524	64	0.337662337662338	1432	107	1539	0.930474333983106	1.08348572868272e-249	6.6128849717204e-07	9.75461889993446e-05	7.44910255736207e-25	1.35489075040372e-21	3.24437280355992	2.41625107117083e-30	1.66214840513176e-27
kgp8102280	rs55738533	TANC1	2	160086654	64	0.38961038961039	1984	271	2258	0.879822616407982	1.2788021519057e-284	7.42234393048772e-05	0.00419674162685264	5.49261047486594e-24	8.73227419095242e-21	2.87706516948383	2.61388303444916e-30	1.78664732532384e-27
exm235173	rs55738533	NA	2	160086654	64	0.38961038961039	1984	271	2258	0.879822616407982	1.2788021519057e-284	7.42234393048772e-05	0.00419674162685264	5.49261047486594e-24	8.73227419095242e-21	2.87706516948383	2.61388303444916e-30	1.78664732532384e-27
rs2235962	rs2235962	ZFYVE26	14	68248281	60	0.337662337662338	4	187	192	0.0209424083769634	1.32237591669278e-39	3.33791307889413e-09	2.53145912533828e-06	1.79010664101847e-12	6.5563724903623e-10	-2.93024141948884	2.66586020288422e-30	1.81639019652136e-27
kgp4551185	rs77770447	TMX3	18	66341658	48	0.155844155844156	488	34	523	0.934865900383142	1.73183373205109e-87	7.79943399800727e-07	0.000110346824077542	4.3904372686334e-12	1.5272317491373e-09	2.92996926297563	2.87484070346371e-30	1.95258088867596e-27
rs12907966	rs12907966	NA	15	78843051	70	0.422077922077922	360	33	393	0.916030534351145	9.18017691266593e-61	7.84453679798529e-06	0.00069629510124251	8.26362037297398e-14	3.67964270989609e-11	2.82791738275198	2.93124220970708e-30	1.98460817192616e-27
kgp22733916	rs77593303	NA	17	1324586	76	0.428571428571429	2582	146	2736	0.946480938416422	0	5.13442587910288e-08	1.44807002461016e-05	4.9334209230131e-32	2.30182695439698e-28	3.58624574131177	4.45146873097663e-30	3.004405433505e-27
kgp9427910	rs201551541	NA	11	6626623	78	0.480263157894737	290	5	296	0.983050847457627	2.0497203332995e-61	2.81850181454586e-10	1.35770742679212e-06	4.14491030253777e-14	1.88064704715757e-11	3.22431075422225	7.21251294089227e-30	4.85264201395594e-27
rs2814112	rs2814112	NA	6	66511710	74	0.461038961038961	0	94	94	0	0	2.26492977906211e-09	2.29298499415559e-06	0.00045661945191798	0.0268794312910994	-2.57742071542892	9.69497120431124e-30	6.50247778030158e-27
kgp1037222	rs200208191	NA	11	2974188	80	0.486842105263158	357	17	374	0.954545454545455	8.56581235720845e-69	9.46348188427906e-08	2.21736819093371e-05	1.13425330265851e-17	7.82766075036609e-15	3.13732744285662	1.34410793139675e-29	8.98693174093328e-27
kgp22833773	rs201559286	RBM5	3	50138584	72	0.493506493506494	634	50	790	0.926900584795322	4.46150836790217e-110	1.71044644908283e-06	0.000206035901859257	1.27656388221013e-18	9.85553236630329e-16	3.08991586752996	1.67098568175267e-29	1.11377941904301e-26
kgp4458792	rs13115827	NUP54	4	77039352	46	0.214285714285714	932	49	981	0.950050968399592	1.80297677083293e-174	5.23191201149246e-08	1.46101550961671e-05	4.3233725334034e-18	3.156150181477e-15	3.19976307666103	2.19457688908943e-29	1.45824538513222e-26
kgp1760701	rs284654	NA	19	41928724	68	0.337662337662338	315	7	322	0.978260869565217	1.28389837377945e-65	7.66329684476866e-10	1.52694416906786e-06	1.00689631740999e-12	3.85903801822208e-10	3.20686211011515	2.32454342765314e-29	1.53983783241815e-26
kgp10685071	rs1071630	HLA-DQA1	6	32609126	58	0.396103896103896	1731	122	1854	0.934160820291419	2.10596283969481e-305	3.96453503959398e-07	6.63205220115276e-05	1.01072917515197e-18	7.94610842293649e-16	3.25190931625672	4.20075304940446e-29	2.76561602448307e-26
exm536069	rs1071630	NA	6	32609126	58	0.396103896103896	1731	122	1854	0.934160820291419	2.10596283969481e-305	3.96453503959398e-07	6.63205220115276e-05	1.01072917515197e-18	7.94610842293649e-16	3.25190931625672	4.20075304940446e-29	2.76561602448307e-26
rs2286243	rs2286243	ATP6V0B	1	44441533	22	0.0714285714285714	85	832	920	0.0926935659760087	5.31726791774576e-134	3.72168459781918e-06	0.000384764103319624	4.05513561716642e-10	1.09752526730134e-07	-2.50462812121818	5.37931752894307e-29	3.53070765739124e-26
kgp6416391	rs61959991	SETDB2	13	50018842	70	0.435064935064935	501	32	533	0.939962476547842	2.30345691008813e-91	4.0549796311106e-07	6.69980029489411e-05	1.32950900830465e-17	9.08749045912082e-15	3.0790310642128	5.40185965367483e-29	3.53469368911468e-26
rs1805419	rs1805419	NA	19	49459104	52	0.213333333333333	127	1156	1285	0.0989867498051442	3.83055674188713e-181	5.96959143588209e-06	0.000560467861556268	6.62997483031198e-19	5.34949239823511e-16	-2.84255876980504	5.44360487085675e-29	3.55118279335107e-26
kgp4204583	rs9867747	ROBO2	3	76990913	62	0.383116883116883	98	0	98	1	0	2.71465977113102e-09	2.34934100015632e-06	0.303699145562004	0.492241198020547	2.53045049297871	5.56547298220203e-29	3.61968243720634e-26
rs226202	rs226202	RPS23	5	81571669	84	0.298701298701299	1251	3927	5181	0.241599073001159	1.77604942402086e-302	0.00993689890310749	0.170630999598236	2.39493630589383e-30	8.86233792394428e-27	-1.66575212952722	7.00360167804062e-29	4.54125381797929e-26
kgp4559778	rs1042153	HLA-DPB1	6	33048663	48	0.194805194805195	2345	126	2474	0.949008498583569	0	3.53337959147582e-08	1.1352621679642e-05	4.35626146104093e-20	4.08282520671341e-17	3.51590688339638	7.30669665965531e-29	4.70933056238793e-26
exm537523	rs1042153	NA	6	33048663	48	0.184210526315789	2345	126	2474	0.949008498583569	0	3.53337959147582e-08	1.1352621679642e-05	4.35626146104093e-20	4.08282520671341e-17	3.51590688339638	7.30669665965531e-29	4.70933056238793e-26
kgp10913011	rs6745	CHURC1,CHURC1-FNTB	14	65401695	62	0.279220779220779	751	56	808	0.930607187112763	8.21993227851455e-132	9.6028115741925e-07	0.000131024350726169	4.52015366194196e-18	3.26647306346113e-15	3.01223611506934	7.5300401254756e-29	4.83874967655787e-26
kgp6961788	rs62128111	PLVAP	19	17463214	50	0.214285714285714	65	736	804	0.0811485642946317	6.79645914133813e-124	1.31898701066565e-06	0.000167905638286551	3.9830422637802e-13	1.61600081078656e-10	-2.8764023052484	8.1679377305214e-29	5.23299045776384e-26
kgp10817749	rs424062	DHRS7	14	60616913	52	0.181818181818182	129	2490	2631	0.0492554410080183	0	8.5639924526692e-09	4.48575581068949e-06	3.52484590145188e-28	9.57624780310141e-25	-3.47159141082708	8.25203990127631e-29	5.27113784479562e-26
rs2740	rs2740	NTAN1	16	15132108	60	0.25974025974026	460	27	489	0.944558521560575	2.48756873628397e-85	2.46107996608985e-07	4.61320304630567e-05	8.53499915115667e-15	4.2014512105875e-12	3.10825297066286	1.07617651861033e-28	6.85387126063088e-26
rs3741199	rs3741199	SAAL1	11	18105302	70	0.37012987012987	269	6	276	0.978181818181818	3.15117484064203e-56	1.43317241660101e-09	1.87558575052078e-06	1.75966008223796e-13	7.53829949721365e-11	3.10487429049411	1.12404755628965e-28	7.13756895905982e-26
rs9277410	rs9277410	HLA-DPB1	6	33051640	58	0.279220779220779	213	8	223	0.963800904977376	7.44275528236431e-43	5.35656727465233e-08	1.47392129216606e-05	1.29307259049467e-09	3.23081487552398e-07	2.89440259998285	1.68398991289994e-28	1.06615934821847e-25
kgp22747614	rs60445587	ART3,CXCL10	4	76942762	90	0.448051948051948	760	20	1678	0.974358974358974	2.76675378465055e-154	3.08974774845659e-10	1.35770742679212e-06	5.79356871056665e-15	2.90525812634131e-12	3.03200349276256	1.79309475703155e-28	1.13189633918427e-25
rs7834433	rs7834433	DPY19L4	8	95777555	10	0.0324675324675325	138	1	139	0.992805755395683	8.75106663316911e-31	1.249509512814e-09	1.83531414037505e-06	0.018552196932942	0.158195622524021	2.67707025143847	1.88617563201156e-28	1.18716226157218e-25
kgp7518275	rs2860182	NA	19	6436304	78	0.357142857142857	447	1339	1787	0.250279955207167	1.13395690335217e-98	0.0135665281466624	0.214271077342377	8.28305630451988e-23	1.16193414536855e-19	-1.62048052717207	1.93272519507554e-28	1.21290373601837e-25
rs10416904	rs10416904	NA	19	14578813	22	0.0844155844155844	55	1491	1547	0.0355756791720569	1.27598043090131e-291	5.78646872432833e-10	1.40497519515683e-06	2.46988362904217e-11	7.79560652598242e-09	-3.1909884854831	2.02989421592493e-28	1.27016931774666e-25
rs4719642	rs4719642	NA	7	21117480	76	0.350649350649351	96	0	96	1	0	3.26458618107822e-09	2.53145912533828e-06	0.140479992910042	0.334200395505118	2.50775458072569	2.05289286964521e-28	1.2808261193037e-25
rs4898762	rs4898762	ERO1L	14	53110384	84	0.454545454545455	209	3	213	0.985849056603774	5.07980272895945e-45	6.28430939098972e-10	1.40497519515683e-06	2.38815559229387e-15	1.2532036238427e-12	3.04409194567049	2.10077275084284e-28	1.3068998620939e-25
kgp1406251	rs200592411	UTP23	8	117786658	80	0.376623376623377	1132	100	1234	0.918831168831169	1.2032646250866e-189	2.84236454492196e-06	0.000309764717836938	2.27542543992909e-24	3.81535515992361e-21	3.17582561168966	2.13592616534612e-28	1.32492858139762e-25
kgp5469796	rs1560099	ZNF415	19	53612720	36	0.12987012987013	375	17	392	0.956632653061224	1.10813457685206e-72	6.21760224961449e-08	1.65155829260614e-05	7.63522696284937e-09	1.7016803968105e-06	2.9664160044156	2.1555514308114e-28	1.3332489377214e-25
rs3745594	rs3745594	NA	19	10108850	44	0.181818181818182	434	19	453	0.958057395143488	2.83488915806496e-84	3.60596448769605e-08	1.13840763323848e-05	1.00419705607458e-11	3.28546947190646e-09	3.15653220191812	2.24752568621222e-28	1.38614209174995e-25
kgp6682434	rs116523799	BCL9	1	147076716	16	0.0649350649350649	91	0	91	1	0	5.2581050942495e-09	3.27109004045911e-06	0.00694178475847626	0.118794525837704	2.51053286172321	2.74682091009543e-28	1.68922402478551e-25
kgp4493431	rs72718760	NA	14	59065533	10	0.0324675324675325	95	0	95	1	0	3.58464364981138e-09	2.61686302035516e-06	0.308073123460603	0.496161770589622	2.50364164555497	2.87747565130306e-28	1.76451739753306e-25
rs251796	rs251796	TERF2	16	69395434	60	0.298701298701299	13	215	228	0.0570175438596491	1.98323654201824e-40	5.42328291879189e-07	8.36561252520122e-05	1.44959842731649e-12	5.36416400105569e-10	-2.79057049478009	3.07712880987117e-28	1.88157221637439e-25
kgp9454041	rs58207166	RADIL	7	4841655	64	0.220779220779221	46	442	489	0.0942622950819672	1.6640231313809e-71	7.0758299282943e-06	0.000643226206772593	6.64748544801859e-15	3.30260002723713e-12	-2.66775404257257	3.12353181190551e-28	1.90452028028986e-25
kgp6630252	rs17802736	TMEM199	17	26686445	8	0.038961038961039	0	79	79	0	0	1.06731771875554e-08	5.10187377963534e-06	0.000251727724499366	0.016979042928473	-2.49750328220244	3.20532693606451e-28	1.94885693761978e-25
exm-rs9274407	NA	NA	6	32632832	34	0.136363636363636	1132	135	1269	0.89344909234412	2.72859360920583e-172	2.94771755830022e-05	0.00202514989970468	1.88901400863526e-11	6.0421985188875e-09	2.97498243529775	3.28934836658304e-28	1.99429288849224e-25
rs1342017	rs1342017	ANXA1	9	75782510	70	0.37012987012987	6221	486	6709	0.92753839272402	0	7.34121645225966e-07	0.000105961787877319	1.16376097219446e-27	2.85663448084617e-24	3.06748246698717	4.09021475980395e-28	2.47286319165544e-25
rs2733351	rs2733351	NA	17	5568304	64	0.298701298701299	0	80	80	0	0	9.61642697096576e-09	4.78871288879466e-06	0.0019263979442251	0.0645250364774002	-2.47772074764924	4.28394922681805e-28	2.58271597403104e-25
kgp3555761	rs200077141	NA	16	11772600	70	0.422077922077922	1437	150	1587	0.905482041587902	1.27560743652074e-228	1.01638471914661e-05	0.000861202474265931	4.31023964954053e-26	9.34433833355845e-23	2.76638861703665	4.35567781363484e-28	2.61860421968961e-25
exm629802	rs148051111	NA	7	80302726	2	0.00649350649350649	64	2002	2069	0.0309777347531462	0	1.41205259039076e-10	1.35770742679212e-06	0.00107587412664902	0.0469139699931274	-3.13884940173143	4.44468086546508e-28	2.66464825539472e-25
kgp3356250	NA	ATXN7L3B	12	74934589	26	0.0844155844155844	686	43	730	0.941015089163237	5.67162032933947e-125	2.40175227800204e-07	4.51608496836899e-05	2.17882163380524e-09	5.23078044717095e-07	2.98211675629917	4.81675416236085e-28	2.87966762911103e-25
kgp2792255	rs77389080	SH3BGR	21	40883671	74	0.448051948051948	3597	689	4294	0.83924405039664	0	0.000825537323714954	0.026109898856417	1.06204463777636e-32	5.42719981969975e-29	2.07161848239498	5.01355209684238e-28	2.98071643306619e-25
exm1571173	rs77389080	NA	21	40883671	74	0.448051948051948	3597	689	4294	0.83924405039664	0	0.000825537323714954	0.026109898856417	1.06204463777636e-32	5.42719981969975e-29	2.07161848239498	5.01355209684238e-28	2.98071643306619e-25
rs375984	rs375984	ZFP57	6	29644502	66	0.279220779220779	4	263	268	0.0149812734082397	3.68393501613283e-56	1.44381188175188e-10	1.35770742679212e-06	1.04631408960949e-13	4.59235598765901e-11	-3.05684776636747	5.10062913932266e-28	3.02410947418858e-25
kgp1113000	rs4491515	NA	16	80529235	60	0.285714285714286	99	1	275	0.99	3.01498633762039e-22	2.29911739836869e-08	8.39201310786188e-06	0.345469381312411	0.528973264323987	2.50389621650421	7.02893469686159e-28	4.15590120729646e-25
kgp8682491	rs4682130	NA	3	112935138	48	0.210526315789474	12	422	435	0.0276497695852535	8.13934615846899e-86	7.94426347463118e-10	1.52694416906786e-06	9.39053534907213e-13	3.60546160971369e-10	-3.22995602686979	8.38084506335426e-28	4.94161333122932e-25
kgp10731067	rs2897415	CSMD1	8	3134833	60	0.376623376623377	116	2	132	0.983050847457627	2.41529513373352e-25	2.91593364915264e-08	9.94968482325968e-06	0.125101465305392	0.316926665399374	2.53667637264195	8.82211591306706e-28	5.18401947128558e-25
rs11124542	rs11124542	VIT	2	36994439	80	0.38961038961039	73	502	577	0.12695652173913	2.95134981661712e-71	7.1208932428789e-05	0.00413844796411082	9.22783240023382e-20	8.35667829844972e-17	-2.51536918009333	8.84026691309777e-28	5.18401947128558e-25
exm8262	rs1287637	NA	1	5935162	44	0.181818181818182	215	3	267	0.986238532110092	2.49999561461753e-46	4.8200535297584e-10	1.40497519515683e-06	7.02022912289773e-08	1.28792748357334e-05	2.90226252402166	1.06210595824657e-27	6.21132298078004e-25
kgp4695534	rs78023082	CNTN4	3	2639107	26	0.0844155844155844	1	85	86	0.0116279069767442	3.55095556365865e-19	5.29605018255851e-08	1.46101550961671e-05	0.00181115714954019	0.062482752157363	-2.48012837287662	1.14343287972908e-27	6.66876155556342e-25
exm1209299	rs146665306	NA	16	2980006	4	0.0133333333333333	20	148	171	0.119047619047619	1.1453859224592e-22	0.000110618099917154	0.00584478589680432	0.000409371978022639	0.0247888128493153	-2.16885301802746	1.1691744263768e-27	6.80041274893083e-25
rs10400986	rs10400986	PKD1L2	16	81200465	64	0.25974025974026	83	589	673	0.123511904761905	1.59770025311643e-84	4.91665392575471e-05	0.00303341399777494	2.87089413329881e-15	1.49919348966762e-12	-2.49205912737228	1.20994099382313e-27	7.01850799298062e-25
rs11541564	rs11541564	PRKACA	19	14203542	40	0.142857142857143	2736	1305	4049	0.677060133630289	4.61546174350772e-112	0.137650443337466	0.795962767441555	1.02379894499507e-12	3.91682481940306e-10	0.95783733248338	1.23605063112284e-27	7.15063619286712e-25
rs198406	rs198406	CLCN6	1	11897592	72	0.467532467532468	32	304	336	0.0952380952380952	1.85074575006342e-49	1.00819330756275e-05	0.000855951332393052	9.72247270375516e-14	4.30246479694052e-11	-2.61588709895666	1.28821372225982e-27	7.4323698482187e-25
kgp876261	NA	PXDNL	8	52258429	2	0.00649350649350649	332	93	425	0.781176470588235	7.85188185422678e-31	0.0119458263151429	0.196828260303536	0.927385722642302	0.955783201393324	1.56864291247224	1.4457782297204e-27	8.31907770326996e-25
kgp9153890	rs2304465	USP7	16	8992342	72	0.376623376623377	540	27	567	0.952380952380952	1.49188929227079e-102	6.11817069754181e-08	1.62917928552185e-05	2.01420376918751e-21	2.21692563161866e-18	3.26903737559732	1.45485607299919e-27	8.34892886426537e-25
kgp5940171	rs3764482	SMAD7	18	46468946	48	0.168831168831169	68	939	1008	0.0675273088381331	1.76655275528102e-165	2.35766506944355e-07	4.45045051182403e-05	1.24930416066763e-18	9.67989728474551e-16	-3.06373325292181	1.71311016665338e-27	9.80474620341732e-25
kgp3958584	rs3813146	LENG8	19	54965907	84	0.402597402597403	423	27	454	0.94	2.19245972573674e-77	5.07233748419916e-07	8.03435796962162e-05	6.23916925588395e-18	4.40489454182023e-15	2.9778659775455	1.72396172410227e-27	9.84061194141418e-25
rs6954585	rs6954585	NA	7	41922310	76	0.337662337662338	1	86	87	0.0114942528735632	2.14205872829484e-19	4.81019243807269e-08	1.37836096423737e-05	0.00165904223444931	0.0596206411883349	-2.46806423639362	1.73343490966914e-27	9.86844034277586e-25
kgp6584921	rs3815003	BLM	15	91312823	66	0.253246753246753	10	297	307	0.0325732899022801	6.78549054911372e-60	6.15665614867021e-09	3.58097149746475e-06	1.79625564228628e-14	8.48806111764647e-12	-3.05734526257388	2.02171704172055e-27	1.14791809999025e-24
rs11089816	rs11089816	NA	22	37370022	100	0.421052631578947	98	0	101	1	0	2.71465977113102e-09	2.34934100015632e-06	0.0666602618689254	0.241434739621519	2.48808178365077	2.07318242345172e-27	1.17403390716556e-24
rs11024731	rs11024731	SPTY2D1	11	18631527	72	0.311688311688312	23	373	396	0.0580808080808081	7.35844504933238e-69	1.59945977888935e-07	3.2783465828606e-05	4.20391508195601e-17	2.67735750261095e-14	-2.96044825577183	2.16038289636572e-27	1.22019563030365e-24
rs2819561	rs2819561	SUMF1	3	4403767	78	0.487012987012987	1001	209	1212	0.827272727272727	1.81667280816504e-114	0.00161691445770557	0.0437122915228007	3.48546229826327e-18	2.57069014167372e-15	2.67558186883239	2.37118337897871e-27	1.33574174251098e-24
rs1479429	rs1479429	MMRN1	4	90871662	70	0.318181818181818	110	1	111	0.990990990990991	1.17238976010504e-24	9.03864607755581e-09	4.60790606423157e-06	0.146601489673945	0.340919822481437	2.51572835351419	2.39487669463583e-27	1.34555708236364e-24
kgp642972	rs930734	PPP1R12B	1	202318316	90	0.448051948051948	567	19	586	0.967576791808874	4.70584182667244e-113	3.18980224098703e-09	2.53145912533828e-06	4.48842960699166e-19	3.76302223761794e-16	3.44977460833711	2.64957688657615e-27	1.48477307795899e-24
rs2306380	NA	PRICKLE2	3	64145759	76	0.376623376623377	184	5	189	0.973544973544973	2.42431160087299e-38	1.70550850745293e-08	6.88057272407128e-06	4.6602044554261e-12	1.61062969637727e-09	2.83538014884151	2.67157684237799e-27	1.49320273794849e-24
rs2741566	rs2741566	PIGT	20	44053069	44	0.233766233766234	38	356	397	0.0964467005076142	2.06027163439644e-57	9.76393834784871e-06	0.000833238581250647	1.7990692543975e-12	6.56678635704623e-10	-2.69466184568277	3.03511760934856e-27	1.69198740785466e-24
kgp10345301	rs4942841	RCBTB1	13	50106332	80	0.441558441558442	957	104	1061	0.901979264844486	8.28273123017623e-151	1.51671060009772e-05	0.00118718282004586	6.16626204412463e-23	8.76450435418736e-20	2.73608760375261	3.35715197135684e-27	1.8666634689234e-24
rs750332	rs750332	BAG6	6	31607050	52	0.181818181818182	535	53	890	0.909863945578231	1.45286604769424e-87	1.0721742237396e-05	0.000906327156141537	1.47275881596582e-14	7.0399183437746e-12	2.75402064153914	3.64150531818077e-27	2.01865173434459e-24
kgp6446455	rs13124793	NA	4	68586315	62	0.24025974025974	187	6	193	0.968911917098446	2.15358954814935e-38	3.58354443747017e-08	1.13840763323848e-05	5.27146026614789e-10	1.3967807791139e-07	2.78563869225479	3.64931030222666e-27	2.01865173434459e-24
exm2258556	rs2514689	NA	8	101157227	62	0.305194805194805	91	0	91	1	0	5.2581050942495e-09	3.27109004045911e-06	0.276036002976109	0.46756152651868	2.44988250993574	3.70451123206814e-27	2.04391883725927e-24
exm537522	rs1042151	NA	6	33048661	44	0.168831168831169	2019	97	2119	0.954158790170132	0	1.42140350110964e-08	6.08922450756801e-06	7.5547622662479e-18	5.28159089953004e-15	3.38196617377443	6.87896193646678e-27	3.78565149891313e-24
kgp5940001	rs1045598	NOL10	2	10711964	30	0.11038961038961	234	5	239	0.97907949790795	3.16477002373471e-49	2.04410044349315e-09	2.19822819400955e-06	1.12572233562161e-07	2.0017339022794e-05	2.86044608963235	7.83417966898309e-27	4.30030344152216e-24
kgp10203881	rs199621567	ZNF805	19	57768899	68	0.350649350649351	340	29	369	0.921409214092141	1.3803875965371e-58	5.22195765188384e-06	0.000497676679837132	3.44285450364386e-13	1.41401136285003e-10	2.67452684969492	9.9714981894153e-27	5.45954788367716e-24
rs1042151	rs1042151	HLA-DPB1	6	33048661	42	0.164473684210526	2005	95	2103	0.954761904761905	0	1.27459904782166e-08	5.73505440750045e-06	1.65851402761573e-17	1.11937179777061e-14	3.39203607343514	1.01734402026962e-26	5.55594090825415e-24
rs1060287	rs1060287	PFKFB2	1	207250456	78	0.487012987012987	1765	3116	4882	0.36160622823192	3.42637602159498e-83	0.170191214087449	0.874306880877455	4.38322056727381e-18	3.17821992389091e-15	-0.924106542319664	1.03331755414681e-26	5.62885313137849e-24
kgp5226571	rs178291	NA	22	21348084	52	0.236842105263158	42	335	380	0.111405835543767	4.09110598438663e-51	3.29014055078717e-05	0.00221850363133285	1.09612618389835e-13	4.79138856100546e-11	-2.60327518210757	1.20002544646427e-26	6.52042180943902e-24
kgp5521466	rs78523442	USP22	17	20906272	40	0.210526315789474	1124	215	1340	0.839432412247946	6.34195590569132e-136	0.000913784461443764	0.0287021665186345	8.01479379504767e-13	3.11627379176794e-10	2.04217469505909	1.34584204737027e-26	7.29425998128514e-24
rs10849485	rs10849485	NCAPD2	12	6640267	60	0.38961038961039	69	791	862	0.0802325581395349	1.78794331463536e-133	1.15842083024185e-06	0.000152251824318118	4.74108814886265e-19	3.95938048652838e-16	-2.89272239216182	1.35996665073696e-26	7.35224691136197e-24
kgp10267993	rs11555542	ASB2	14	94417531	10	0.0324675324675325	1512	319	1831	0.825778263244129	8.89697515141813e-171	0.00168385348490041	0.045344885577194	6.64183913537202e-05	0.0057526689518497	1.85300108405584	1.51961779930308e-26	8.17417267652189e-24
exm1123584	rs11555542	NA	14	94417531	10	0.0328947368421053	1512	319	1831	0.825778263244129	8.89697515141813e-171	0.00168385348490041	0.045344885577194	6.64183913537202e-05	0.0057526689518497	1.85300108405584	1.51961779930308e-26	8.17417267652189e-24
kgp22825930	rs199636840	NA	2	65298649	40	0.12987012987013	581	24	606	0.960330578512397	3.90370064456603e-113	1.35292589343211e-08	5.91391186973034e-06	6.65330493523147e-13	2.624948943068e-10	3.12735111726257	1.63470380135262e-26	8.77124845172768e-24
exm609425	rs140122424	NA	7	23286529	2	0.00649350649350649	279	76	355	0.785915492957746	8.10804087619374e-27	0.0102888869609025	0.174499742692739	0.942937145995412	0.965524267800479	1.59853883646309	1.92720310755217e-26	1.03149100788402e-23
rs3743742	rs3743742	PRMT7	16	68345036	76	0.467532467532468	203	3	238	0.985436893203884	1.03244828025634e-43	8.25275239774639e-10	1.52694416906786e-06	7.647138879984e-13	2.99502706068512e-10	2.92693047622571	1.98814178175315e-26	1.06145999515062e-23
kgp4098063	rs1866321	HAUS1	18	43698309	70	0.448051948051948	267	8	288	0.970909090909091	1.40450587518381e-54	7.36472385316949e-09	4.06339645683896e-06	3.29320240352056e-15	1.69498047735732e-12	2.94851426371798	2.36230866564656e-26	1.25809642598774e-23
rs10806847	rs10806847	SFT2D1	6	166739684	44	0.168831168831169	1009	55	1067	0.948308270676692	1.21141577134514e-187	6.36479969699343e-08	1.68026014731478e-05	3.57163653961043e-16	2.06621580579631e-13	3.20956604353976	2.53460006321655e-26	1.34651255734632e-23
rs2107448	rs2107448	SP4	7	21485102	80	0.428571428571429	94	1	95	0.989473684210526	3.76350919373337e-21	3.62368432322517e-08	1.13840763323848e-05	0.120086697467002	0.31099520398857	2.43346763913151	2.56870365404159e-26	1.36126071716625e-23
kgp6733693	rs111794229	TIMP3,SYN3	22	33257378	54	0.279220779220779	7757	790	8554	0.907569907569908	0	6.59636885518036e-06	0.0006047638880444	5.13557980658392e-37	4.79229978942557e-33	2.50306307090246	2.59908176909258e-26	1.37396680732331e-23
kgp4450176	rs11669422	SSC5D	19	56012597	64	0.311688311688312	15	233	249	0.0604838709677419	3.38544597903304e-43	4.29898480649819e-07	7.04869299525958e-05	1.08445602753646e-12	4.1341467027716e-10	-2.66034957253716	2.75935165560909e-26	1.45510714603626e-23
kgp8826036	rs75215099	NA	3	131180348	22	0.0743243243243243	84	0	84	1	0	9.61642697096576e-09	4.78871288879466e-06	0.000434415772186752	0.025920744932264	2.4135768727359	3.15531649238997e-26	1.65983568013649e-23
rs9985428	rs9985428	NA	3	102361006	80	0.402597402597403	86	0	86	1	0	7.83153904088931e-09	4.2126613989722e-06	0.161712311339129	0.356656457790986	2.40445554186341	3.90373147566718e-26	2.04851411172749e-23
kgp7983019	rs962092	NA	9	7580824	66	0.357142857142857	3	97	100	0.03	1.40445684808834e-20	3.04814679206437e-07	5.38002922198691e-05	0.000115526047649349	0.00912919495684436	-2.42234945136608	4.37928471773511e-26	2.29245941909419e-23
rs3793398	rs3793398	MTSS1	8	125571483	82	0.409090909090909	462	40	504	0.920318725099602	9.09227489765074e-79	3.97564194509774e-06	0.000406321965765975	3.93708798450235e-17	2.51488525524346e-14	2.8242046772114	4.72621797155377e-26	2.46805172351022e-23
rs3790126	rs3790126	EMP2	16	10624549	32	0.116883116883117	1124	85	1211	0.929693961952026	8.08846649106852e-196	8.54664976885674e-07	0.000119500537673658	3.39481642489571e-12	1.19641357965463e-09	3.02167721888783	5.16764768591528e-26	2.69201833067294e-23
kgp2632250	rs1812965	NA	6	125396216	64	0.38961038961039	86	0	86	1	0	7.83153904088931e-09	4.2126613989722e-06	0.352934874085471	0.535386433467793	2.40030264485297	5.33677498783966e-26	2.77339144924958e-23
rs12549072	rs12549072	CSMD1	8	3980013	80	0.402597402597403	137	1	139	0.992753623188406	1.44783747219384e-30	1.33571807769767e-09	1.83531414037505e-06	0.0938900811319165	0.278770896325078	2.54980730018195	5.87440297971662e-26	3.04540969547019e-23
kgp5540066	rs77225986	NA	6	153308370	68	0.355263157894737	445	23	473	0.950854700854701	2.36385030052219e-84	1.07029865587021e-07	2.41804125594525e-05	4.53374487487251e-15	2.3058282642521e-12	2.9450314004056	6.24015137987201e-26	3.22722585555762e-23
kgp3242232	rs111327949	NA	7	79088346	62	0.461038961038961	338	9	1738	0.974063400576369	2.14010769265145e-69	1.73120073753213e-09	2.03372172432386e-06	3.0847527532837e-12	1.09072181948314e-09	2.99966677972643	7.08241081963972e-26	3.65401323215384e-23
rs4540995	rs4540995	POMT2	14	77746812	44	0.155844155844156	462	21	483	0.956521739130435	3.63626620163688e-89	4.04376465243164e-08	1.23041912846832e-05	5.29484542458697e-13	2.12413363382692e-10	3.051677223418	8.27717137119612e-26	4.26018269236052e-23
kgp300382	rs2297430	GMEB2	20	62229244	52	0.220779220779221	16	381	397	0.0403022670025189	1.47080383925122e-74	9.15324790467193e-09	4.65527247580123e-06	3.19569572210481e-14	1.46171146259307e-11	-2.98730530618559	8.4543413813127e-26	4.34096046245364e-23
kgp6152696	rs329322	PHF15	5	133909475	48	0.181818181818182	468	24	750	0.951219512195122	9.65445401098836e-89	9.3294920016061e-08	2.19556091045692e-05	1.33131426508839e-12	4.96067110171635e-10	3.00995315223219	8.64808127235949e-26	4.42984031303443e-23
kgp7580563	rs7091573	NA	10	2063806	78	0.383116883116883	0	79	81	0	0	1.06731771875554e-08	5.10187377963534e-06	0.000481670848656698	0.0277714029356544	-2.38746957909753	9.42816977720415e-26	4.81603178372725e-23
rs7905167	rs7905167	NA	10	10375562	78	0.409090909090909	85	0	85	1	0	8.67364001302795e-09	4.48575581068949e-06	0.364890022930222	0.545478446632132	2.38576859012374	9.44689544113561e-26	4.81603178372725e-23
rs3126219	rs3126219	NA	1	115352043	80	0.493506493506494	170	5	178	0.971428571428571	2.7049819018162e-35	3.48251855686436e-08	1.12566118642405e-05	0.066774210221865	0.241563158358006	2.53421356992748	1.22472076742263e-25	6.22883695329028e-23
rs9660850	rs9660850	ATP8B2	1	154317281	48	0.168831168831169	60	488	548	0.109489051094891	2.46033917511495e-74	2.03684600889188e-05	0.00151109613378648	9.5689035197897e-14	4.24325513809583e-11	-2.58634333496508	1.37044921471175e-25	6.95352324247573e-23
kgp134984	rs62238543	NA	22	21353088	66	0.393333333333333	1230	115	1348	0.91449814126394	1.1558959965731e-202	4.50001659210862e-06	0.000445489188698296	4.82780437622093e-25	9.08923107062099e-22	2.90317472475367	1.67776374116472e-25	8.49272926205703e-23
rs2026739	rs2026739	ACO1	9	32418237	68	0.311688311688312	18	512	531	0.0339622641509434	9.77804102423365e-102	1.48221073564149e-09	1.90491593621432e-06	1.67865738002346e-20	1.65267669194915e-17	-3.24146746067225	1.71727094788629e-25	8.67225869320103e-23
rs7218395	rs7218395	NA	17	26241477	66	0.331168831168831	93	1	98	0.98936170212766	6.23616416970285e-21	3.97895445129063e-08	1.22875838570173e-05	0.300239524251612	0.48920432264989	2.39069683971291	1.79698564811072e-25	9.05351741106601e-23
kgp1078991	rs34068189	PGPEP1	19	18466840	84	0.467532467532468	509	45	3081	0.918772563176895	3.82281620827983e-86	4.24656222722877e-06	0.00042571379895981	1.91654057463551e-17	1.28543574178663e-14	2.73195831721082	2.02592868462155e-25	1.01830672099669e-22
kgp2710477	rs489533	AK3	9	4714250	58	0.37012987012987	445	20	465	0.956989247311828	4.51639890825223e-86	4.06912384573981e-08	1.23041912846832e-05	2.26413917923529e-12	8.15340831346566e-10	3.23062216953022	2.29235159130696e-25	1.14952862765385e-22
kgp11937831	rs200383201	GRIP2	3	14540127	80	0.480519480519481	329	6	336	0.982089552238806	2.80008478926327e-69	2.20811910106902e-10	1.35770742679212e-06	4.1533956759791e-14	1.88064704715757e-11	3.21358854922143	3.59811847293082e-25	1.80011602650641e-22
kgp4807829	rs199718966	NA	1	17253603	46	0.153333333333333	685	58	744	0.921938088829071	1.02655805947552e-116	2.70999941014687e-06	0.000298122159611575	3.31445895252726e-11	1.02208199302459e-08	2.74843058167708	3.7355700855142e-25	1.86453596551993e-22
exm1519370	rs6136375	NA	20	1896100	68	0.4	1671	296	1974	0.849517031011693	9.95562004844531e-211	0.000505978663853215	0.0187543122436918	7.9487842523847e-24	1.23562876529564e-20	2.41025886521824	4.07859149877368e-25	2.0310250093174e-22
kgp22798839	rs199946252	ERMAP	1	43309383	64	0.311688311688312	615	40	658	0.938931297709924	2.09691459590918e-111	3.58329736200998e-07	6.06999826060579e-05	7.36908040732024e-15	3.64423099424312e-12	2.98305637462129	4.30415989080474e-25	2.13839032574967e-22
rs12027962	rs12027962	ACOT11	1	55073396	72	0.298701298701299	11	228	240	0.0460251046025105	2.31440572885885e-44	1.14157291027107e-07	2.53634811014325e-05	5.30344428270566e-14	2.37827299819162e-11	-2.76816300598328	4.8012221777252e-25	2.37983166539595e-22
kgp11929754	rs3814663	NA	10	13717076	76	0.421052631578947	91	686	848	0.117117117117117	9.24202191044177e-101	3.02398275168509e-05	0.00207422602129486	3.74580337649588e-22	4.72909879696356e-19	-2.62564236993802	5.22569189168461e-25	2.58426117037949e-22
rs2990536	rs2990536	NA	10	36909064	66	0.331168831168831	198	4	203	0.98019801980198	5.30356813020876e-42	3.33791307889413e-09	2.53145912533828e-06	0.197901564855286	0.393172526947179	2.58692508351275	5.47605282330852e-25	2.70184669713889e-22
kgp1024475	rs7750635	NA	6	11701973	82	0.383116883116883	91	1	92	0.989130434782609	1.71250989474791e-20	4.81019243807269e-08	1.37836096423737e-05	0.169460986376374	0.364710289917429	2.37757765075947	6.27176075975636e-25	3.08734615785199e-22
kgp2548205	rs1060618	WSB1	17	25640081	66	0.448051948051948	6949	3386	10730	0.672375423318819	5.95019034793779e-269	0.149350609607438	0.799643864132267	1.99196769334382e-15	1.05823776770201e-12	0.88916747913367	6.56820242235699e-25	3.22587417185536e-22
rs1617318	rs1617318	NA	18	32444040	56	0.25974025974026	115	1853	1970	0.0584349593495935	0	4.76255165433702e-08	1.36836333515895e-05	4.48424359564009e-26	9.62435265957851e-23	-3.16107149813314	6.95413482747753e-25	3.40762132758491e-22
exm469022	rs61749618	NA	5	98192167	74	0.266233766233766	933	111	1045	0.89367816091954	1.98985611279633e-142	2.99897473491691e-05	0.00205838807629126	3.69256306842673e-24	5.95879730168538e-21	2.71456931003526	7.01194178636743e-25	3.42812076956924e-22
rs2303717	rs2303717	NA	5	112926982	86	0.5	18	256	274	0.0656934306569343	1.69660912319533e-46	6.77188917783237e-07	9.96861101976304e-05	1.98092387750042e-17	1.32447902844986e-14	-2.97040887201385	7.57572917188663e-25	3.6953373846485e-22
kgp8597233	rs199502319	NA	2	114466432	54	0.279220779220779	713	39	753	0.94813829787234	5.29304828589393e-133	8.13659210415127e-08	1.98717683042352e-05	9.1139847429717e-17	5.55709684501433e-14	3.12088461715859	8.72242176939509e-25	4.2450306001773e-22
rs3131290	rs3131290	NOTCH4	6	32183175	66	0.396103896103896	896	3100	4160	0.224224224224224	4.26988774958149e-266	0.00560346193596233	0.113930335493355	5.72495787239919e-25	1.05924552441513e-21	-1.78554497666615	8.78222039463647e-25	4.26446342628789e-22
kgp11749223	rs28894820	NA	4	63832018	68	0.324675324675325	2	82	84	0.0238095238095238	6.71844924557179e-18	3.52720469880052e-07	6.0081732990854e-05	0.00160878260112846	0.0588523222344976	-2.34386787250136	9.62641985050795e-25	4.66383744206573e-22
rs867275	rs867275	SEC16B	1	177930096	78	0.357142857142857	24	240	278	0.0909090909090909	5.70856995474885e-40	8.79861813587063e-06	0.000769837837761668	1.4699187199406e-12	5.4299961305675e-10	-2.54630717858259	9.74086964380933e-25	4.70865740579329e-22
rs17153622	rs17153622	HNRNPF	10	43890151	16	0.051948051948052	693	19	712	0.973314606741573	2.31343042457554e-140	5.05692061809395e-10	1.40497519515683e-06	3.35544723716191e-06	0.000432631399753612	3.00367628041897	1.18013886209494e-24	5.69187603181995e-22
kgp5427147	rs897	VIPR1	3	42578303	70	0.357142857142857	444	20	480	0.956896551724138	7.42681962042046e-86	4.15365692705718e-08	1.24682905122598e-05	1.38458097729403e-14	6.64803303876306e-12	3.1533555023142	1.28721531400937e-24	6.19439179337612e-22
rs2289563	rs2289563	NAV2	11	20119312	46	0.162337662337662	40	585	630	0.064	5.55483701775002e-105	2.26659586781884e-07	4.28394666298539e-05	3.54428058988102e-14	1.61506319720553e-11	-2.85052742571048	1.34755893893275e-24	6.47027259121654e-22
kgp2483354	rs4822455	NA	22	24255296	82	0.409090909090909	11	189	200	0.055	6.11959487993724e-36	5.6353732537937e-07	8.64972499793571e-05	3.72089488825263e-16	2.12393826139922e-13	-2.79866315626159	1.41674449251389e-24	6.77216488753422e-22
exm2273023	rs4822455	NA	22	24255296	82	0.409090909090909	11	189	200	0.055	6.11959487993724e-36	5.6353732537937e-07	8.64972499793571e-05	3.72089488825263e-16	2.12393826139922e-13	-2.79866315626159	1.41674449251389e-24	6.77216488753422e-22
kgp2881236	rs8644	MFSD12	19	3538638	52	0.25	310	7	318	0.977917981072555	1.56884997375256e-64	8.9118102370772e-10	1.59392181995244e-06	1.09363797780501e-09	2.77450525560729e-07	2.96064863211045	1.44301812042122e-24	6.88242682474498e-22
kgp5996183	rs7567460	NA	2	53433055	50	0.188311688311688	82	0	82	1	0	1.18590857639505e-08	5.42701096199068e-06	0.164827161019167	0.359916515015767	2.32302677458837	1.53425700046896e-24	7.30136237212088e-22
rs11657079	rs11657079	CORO6	17	27944089	64	0.246753246753247	2052	255	2504	0.889466840052016	5.20631817044214e-306	3.64261569830844e-05	0.00237846071452738	6.65774601250671e-27	1.52013339965986e-23	2.62159974810988	1.73143925499864e-24	8.22150180405616e-22
rs10069656	rs10069656	COMMD10	5	115428444	24	0.0909090909090909	1	120	121	0.00826446280991736	7.58003529997398e-27	2.67065027935961e-09	2.34934100015632e-06	3.58428928395482e-07	5.71531702717747e-05	-2.48303709712388	1.88130364845553e-24	8.91339242502021e-22
rs9273349	rs9273349	NA	6	32625869	58	0.401315789473684	212	4	226	0.981481481481482	4.72552793806226e-45	1.77194730577172e-09	2.03372172432386e-06	4.02779729930645e-08	7.76702626380006e-06	2.76278732326749	1.98130849280803e-24	9.34594102367949e-22
exm-rs9273349	rs9273349	NA	6	32625869	58	0.396103896103896	212	4	226	0.981481481481482	4.72552793806226e-45	1.77194730577172e-09	2.03372172432386e-06	4.02779729930645e-08	7.76702626380006e-06	2.76278732326749	1.98130849280803e-24	9.34594102367949e-22
kgp5345043	rs2970912	SMYD1	2	88396123	70	0.37012987012987	1776	717	2494	0.712394705174489	1.18886546427793e-99	0.0666608743939012	0.570748603897694	7.40458646276544e-17	4.55362972537964e-14	1.24584425177592	2.72854912026107e-24	1.28424908659025e-21
kgp10626771	rs1045287	CDC42BPA	1	227178962	90	0.487012987012987	1569	666	2242	0.702013422818792	3.73571345122829e-81	0.0839325241288998	0.62889545406692	8.14479960912958e-19	6.45050096276401e-16	1.15324053634042	3.26428442695391e-24	1.53304225255888e-21
kgp12308113	rs35208448	NA	2	36145518	70	0.422077922077922	89	1	91	0.988888888888889	4.70370709682715e-20	5.29605018255851e-08	1.46101550961671e-05	0.283288607274358	0.47434525643722	2.32993500358138	3.33223565034675e-24	1.56153801024306e-21
rs32800	rs32800	PDZD2	5	32109122	72	0.246753246753247	3948	539	4490	0.8798751950078	0	6.93073718774568e-05	0.00403339587759519	3.06142596501651e-33	1.77584218693955e-29	2.72609406785545	3.52283084170977e-24	1.64725728155295e-21
kgp15755478	rs202197318	NAV1	1	201789944	48	0.181818181818182	261	18	279	0.935483870967742	1.43945215859222e-47	2.02426241466732e-06	0.000236099681260807	1.39037075401811e-08	2.96041382392749e-06	2.60128783393888	4.20492971297516e-24	1.96192879255871e-21
kgp10598570	rs12825	NA	8	11616547	86	0.46	6970	3959	10932	0.637752767865312	2.67851045337595e-182	0.266742906136193	1	9.88064937336662e-22	1.14629419049091e-18	0.747755924421322	4.34677150097681e-24	2.02370971837017e-21
kgp1895149	rs201237056	NA	13	59836527	62	0.318181818181818	81	0	81	1	0	1.31915673104617e-08	5.80174861798189e-06	0.174688162920488	0.369919645999756	2.30753143466303	4.38151043504249e-24	2.03546765937539e-21
kgp6183643	rs5761347	MYO18B	22	26392234	62	0.487012987012987	187	8	196	0.958974358974359	3.24620002869078e-37	1.6322871853541e-07	3.32067553975174e-05	3.34093041819896e-08	6.57241550812439e-06	2.65966955077829	4.61928827137038e-24	2.14129452382536e-21
kgp7197007	rs199906091	MOB3C	1	47073479	60	0.233766233766234	354	38	619	0.903061224489796	5.4097608706899e-57	2.37162018547552e-05	0.00169219200108999	5.66371954165369e-12	1.92643656156413e-09	2.49335434460943	4.6818216293791e-24	2.1656048470412e-21
kgp965365	rs74253696	SGCA	17	48250813	58	0.24025974025974	270	7	277	0.974729241877256	7.78738821131104e-56	3.14965893962912e-09	2.52238320737627e-06	8.75616700811079e-11	2.56735122989452e-08	2.86134078133447	4.98285401873269e-24	2.29989253037532e-21
kgp5776031	rs160899	NA	5	3131398	78	0.292207792207792	1	74	75	0.0133333333333333	9.26510250526866e-17	1.63030025482949e-07	3.3197800995544e-05	0.00047777686028787	0.0276397133197154	-2.30732909947732	5.87164952367903e-24	2.70431040916123e-21
rs1046027	rs1046027	RCBTB1	13	50107323	80	0.441558441558442	2354	932	3300	0.716372489348752	1.17596067675925e-135	0.0602560097095227	0.542016191949539	5.25241467794675e-19	4.35252800258301e-16	1.23463638028657	6.52703927677652e-24	2.99972662059408e-21
rs9496982	rs9496982	UTRN	6	144806691	66	0.279220779220779	15	310	325	0.0461538461538462	8.63186173874113e-60	3.62934398985579e-08	1.13840763323848e-05	1.23877031996682e-14	6.0288507640181e-12	-2.77989105830916	7.34417688190707e-24	3.36805834926536e-21
exm206853	rs145218072	NA	2	85554055	4	0.012987012987013	87	2	89	0.97752808988764	5.38780993188854e-19	3.20078231943193e-07	5.57606417281166e-05	0.361977587356066	0.542852562739375	2.31775395329904	9.9689815906234e-24	4.562052543431e-21
rs9261270	rs9261270	ZNRD1	6	30030135	8	0.025974025974026	4	90	94	0.0425531914893617	1.83358540478478e-18	1.63753928339764e-06	0.000201639992104705	0.000427554960972229	0.0256407612361305	-2.26646106541266	1.20960338318478e-23	5.52366671743439e-21
rs2275863	rs2275863	TNNT2	1	201328824	18	0.0844155844155844	44569	6655	51282	0.870080431047946	0	0.000129524359020269	0.00649212869665675	5.16386005114622e-12	1.77327780373969e-09	2.26460202623782	1.22344328892681e-23	5.57500508129949e-21
rs2278004	rs2278004	NA	19	49654421	78	0.461038961038961	788	1531	2320	0.339801638637344	1.44043483336751e-53	0.116050618694947	0.740346582885646	4.00380922954583e-15	2.04600371357263e-12	-1.03406243615157	1.31759628043638e-23	5.99132244247752e-21
rs6075234	rs6075234	RRBP1	20	17660743	64	0.220779220779221	3	207	220	0.0142857142857143	1.38624857488826e-44	4.05424218487281e-10	1.40497519515683e-06	1.10312932731793e-14	5.38091443193041e-12	-2.85223915795317	1.47329173949685e-23	6.68513135055497e-21
kgp5331393	rs10085448	FAM126A	7	22984772	84	0.415584415584416	417	60	479	0.874213836477987	9.84981445795924e-60	0.000172066310398753	0.00811824663346733	5.53593329170834e-17	3.45393958914591e-14	2.52089031552872	1.49839690589966e-23	6.78470325581477e-21
kgp12451321	rs9512	NA	5	148639762	68	0.486842105263158	1565	3130	4701	0.333333333333333	2.56408671622173e-115	0.101304864193425	0.693543202029829	5.97177947294694e-22	7.24123808565373e-19	-1.11116179663306	1.98948213368797e-23	8.98935984052452e-21
kgp11341380	rs7231286	NA	18	24936558	78	0.37012987012987	1	77	80	0.0128205128205128	2.02975131328077e-17	1.18457609484853e-07	2.59959947784214e-05	0.000126137095394646	0.00977692316221423	-2.29042045310765	2.3232347321791e-23	1.04753482695099e-20
rs12468711	NA	GPR155	2	175318590	46	0.201298701298701	261	17	278	0.938848920863309	4.10067267261508e-48	1.41416122013871e-06	0.000179163113715873	1.04177027832744e-08	2.26765707663595e-06	2.58170025354294	2.3743441659969e-23	1.0683354108412e-20
rs1047775	rs1047775	NA	13	43681427	74	0.487012987012987	3389	1811	5329	0.651730769230769	5.12068026856859e-106	0.21455952824017	0.93824602815906	7.21828404455472e-20	6.64906193710988e-17	0.905891166444136	2.73196799084833e-23	1.22667648954773e-20
rs2295525	rs2295525	NA	14	91662832	24	0.0779220779220779	136	3445	3588	0.0379782183747557	0	6.96213615698711e-10	1.49964651281755e-06	1.16193300845478e-18	9.03554470552952e-16	-3.09016342876651	2.99063830972046e-23	1.34001824188322e-20
kgp2458254	rs3738499	LEPRE1	1	43213499	56	0.350649350649351	303	14	317	0.95583596214511	7.48525517290952e-59	1.17245163316065e-07	2.59421241462615e-05	5.67841510286066e-13	2.26110486060588e-10	2.79882139677736	3.02418597765577e-23	1.35222695758406e-20
kgp3994577	rs61749618	CHD1	5	98192167	70	0.26	868	104	973	0.893004115226337	2.84780317658681e-132	3.27893737503035e-05	0.00221373140312445	2.53050589235988e-22	3.35254541761501e-19	2.66865098157614	3.12812445126068e-23	1.39579384298602e-20
rs2289093	rs2289093	DNMT3A	2	25466888	80	0.363636363636364	329	27	357	0.924157303370786	2.71672496407179e-57	4.2438522292161e-06	0.00042571379895981	3.048298777078e-14	1.40095112061915e-11	2.71764438555956	3.44091056038057e-23	1.52930121047195e-20
rs2273028	rs2273028	SHMT1	17	18239012	64	0.25974025974026	4	263	270	0.0149812734082397	3.68393501613283e-56	1.44381188175188e-10	1.35770742679212e-06	1.82965811570359e-14	8.6116711127412e-12	-2.93398386259085	3.44157969984042e-23	1.52930121047195e-20
kgp22821987	rs202244024	KCTD20	6	36457995	54	0.201298701298701	879	97	978	0.900614754098361	6.23696309648538e-138	1.79043153238681e-05	0.00135685000511644	2.16544240174429e-16	1.28033124219496e-13	2.6661567780462	4.70445433054903e-23	2.08615333708351e-20
kgp8758619	rs2292238	ERBB3	12	56493822	62	0.331168831168831	5	244	249	0.0200803212851406	2.10682841202654e-51	8.20245512203322e-10	1.52694416906786e-06	2.19982826055612e-12	7.9484905766013e-10	-2.77060603160276	5.01907815191814e-23	2.22108178852285e-20
rs14082	rs14082	PDLIM5	4	95586224	84	0.447368421052632	5005	1968	6994	0.717768535780869	2.01289082571868e-289	0.0577736459456488	0.52262187198562	2.31100047668115e-25	4.42857846703722e-22	1.39276446395433	5.06140359587546e-23	2.23520330898841e-20
kgp6602517	NA	MAP3K14	17	43344073	66	0.344155844155844	404	34	451	0.922374429223744	1.41166527830159e-69	3.82849791897887e-06	0.000392779729616997	1.54469420269357e-14	7.35103188353238e-12	2.69779498409684	5.48405361431187e-23	2.41687985836817e-20
kgp13886458	rs200398905	NA	17	54960474	60	0.293333333333333	93	1	94	0.98936170212766	6.23616416970285e-21	3.97895445129063e-08	1.22875838570173e-05	0.0627262221141491	0.235926574969268	2.30441895270626	5.50519384098105e-23	2.42122486334918e-20
kgp12263114	rs1874060	NA	5	2997314	38	0.201298701298701	0	66	66	0	0	4.61803291210696e-08	1.33478844665119e-05	0.00167842239681541	0.0599090446264601	-2.22029684910467	6.10692062499649e-23	2.68037616781288e-20
kgp10791968	rs200891225	B3GNTL1	17	80902144	86	0.383116883116883	192	8	201	0.96	2.67441120540676e-38	1.29309509656933e-07	2.75673926465381e-05	5.44470466024296e-12	1.85783017871114e-09	2.71028082880245	6.42330702027665e-23	2.8134871276202e-20
rs4796229	rs4796229	MRM1	17	34964977	76	0.350649350649351	537	88	625	0.8592	8.23281317230686e-72	0.000381732132793353	0.0148936664031561	3.51384758698897e-17	2.27843822418457e-14	2.35649925259179	8.27334202592272e-23	3.61644461437004e-20
kgp5775733	rs3833941	FGFR1OP	6	167435798	82	0.467105263157895	198	15	213	0.929577464788732	1.08234242904903e-35	6.35870037859854e-06	0.00058522402549618	3.96563223437707e-10	1.07465629284774e-07	2.49736906618961	8.43937412955843e-23	3.68152258522481e-20
rs6765736	rs6765736	NA	3	195424739	42	0.14	861	111	972	0.885802469135803	1.55421078611452e-127	5.6133987486315e-05	0.00342584309534435	2.53240088406414e-11	7.96948786133651e-09	2.40674009098142	1.12011780507994e-22	4.87639764772996e-20
exm537513	NA	NA	6	33048628	38	0.164473684210526	2403	216	2621	0.917525773195876	0	2.71420678382579e-06	0.000298432041590878	1.77770857203795e-16	1.05984022217283e-13	2.78080183664937	1.18987335295121e-22	5.16959024798596e-20
rs3816116	rs3816116	NUP93	16	56863027	8	0.025974025974026	1	103	105	0.00961538461538462	4.00492182780118e-23	9.80482059670451e-09	4.85997557826398e-06	0.000758853964684298	0.0372565631691412	-2.32292659126114	1.24034163027304e-22	5.37797096442385e-20
kgp8234243	rs1129740	HLA-DQA1	6	32609105	58	0.396103896103896	766	23	793	0.97084917617237	8.99838980560075e-154	7.89758494832971e-10	1.52694416906786e-06	1.55732846653015e-13	6.68486358915001e-11	3.15490655521928	1.56151890743507e-22	6.7433110065827e-20
exm536067	rs1129740	NA	6	32609105	58	0.396103896103896	766	23	793	0.97084917617237	8.99838980560075e-154	7.89758494832971e-10	1.52694416906786e-06	1.55732846653015e-13	6.68486358915001e-11	3.15490655521928	1.56151890743507e-22	6.7433110065827e-20
kgp5769273	rs5761581	NA	22	26920312	56	0.194805194805195	210	3	213	0.985915492957746	3.07506619148675e-45	6.00956985006169e-10	1.40497519515683e-06	1.00525565736615e-09	2.56239905840698e-07	2.70615171288639	1.6028366480765e-22	6.90783972751139e-20
kgp2696913	rs1504571	ASIC2	17	31797419	54	0.383116883116883	74	0	74	1	0	2.87473054181356e-08	9.85610091481273e-06	0.399754277047596	0.574930007176371	2.21705626956835	1.78697984114367e-22	7.68601874519642e-20
rs3809863	rs3809863	ITGB3	17	45385012	76	0.454545454545455	319	27	351	0.921965317919075	3.63588517578685e-55	5.36193138221131e-06	0.000508757685604989	1.21174102161904e-12	4.56265137729838e-10	2.58922579919622	1.94984927307276e-22	8.3697670016503e-20
rs2633852	rs2633852	SUMF1	3	4403837	78	0.487012987012987	1657	818	2476	0.669494949494949	1.15266955749056e-63	0.159283963421632	0.843631516258205	2.07911517665443e-15	1.09639354767723e-12	1.45080116464267	2.3846576463243e-22	1.02157591217565e-19
rs749915	rs749915	LIAS	4	39474868	38	0.188311688311688	12	212	224	0.0535714285714286	2.43382161102107e-40	3.70961376147969e-07	6.25435634855727e-05	3.03983692373134e-09	7.1303610884455e-07	-2.51669085519834	2.69414453912112e-22	1.15185949373189e-19
rs31653	rs31653	ABCB4	7	87032613	24	0.0909090909090909	4	191	196	0.0205128205128205	1.77733308944373e-40	2.64999395257879e-09	2.34934100015632e-06	8.14309129894631e-08	1.47861177083558e-05	-2.54259940004908	3.00062144348987e-22	1.28034071159137e-19
kgp6091285	rs67053960	MEGF11	15	66400644	26	0.0844155844155844	0	62	63	0	0	7.59583703895684e-08	1.88296534950982e-05	0.00185957399896025	0.0633211056799687	-2.18640682738175	3.13957294971366e-22	1.33697219028818e-19
rs4765676	rs4765676	CACNA1C	12	2489314	62	0.344155844155844	31	259	290	0.106896551724138	1.5510754558893e-40	2.83160973371707e-05	0.00195225528656845	1.91690494624205e-10	5.40627649135541e-08	-2.44503284603388	3.79290145995312e-22	1.61199063117604e-19
rs2288068	rs2288068	CYFIP2	5	156714137	20	0.0649350649350649	251	4	256	0.984313725490196	1.51213871324964e-53	3.79555345612959e-10	1.35770742679212e-06	1.91557828293514e-05	0.00198040898147031	2.60861776434556	4.85461232000898e-22	2.05914233951432e-19
rs12282210	rs12282210	NELL1	11	21148724	58	0.227272727272727	73	0	74	1	0	3.22963554697572e-08	1.05988342340246e-05	0.330290479532627	0.515961078229952	2.19068958168422	5.14807360656237e-22	2.17931054414607e-19
rs399604	rs399604	HLA-DOA	6	32975014	72	0.447368421052632	2	147	162	0.0134228187919463	4.04765626747119e-32	2.29752800145552e-09	2.29449660128303e-06	3.00964588316547e-11	9.34802109001841e-09	-2.56429398013462	6.49024245776541e-22	2.73668915076691e-19
exm-rs399604	rs399604	NA	6	32975014	72	0.441558441558442	2	147	162	0.0134228187919463	4.04765626747119e-32	2.29752800145552e-09	2.29449660128303e-06	3.00964588316547e-11	9.34802109001841e-09	-2.56429398013462	6.49024245776541e-22	2.73668915076691e-19
rs1966151	rs1966151	UGT2B4	4	70346127	56	0.233766233766234	552	30	583	0.948453608247423	1.95246030781507e-103	1.08033876398203e-07	2.43815759788019e-05	1.41455684342893e-08	2.99408951753232e-06	3.00078522038057	6.71172488087738e-22	2.82453071428076e-19
rs9965114	rs9965114	NA	18	29816328	60	0.236842105263158	86	1	87	0.988505747126437	2.14205872829484e-19	7.10862774480722e-08	1.79493686865529e-05	0.179601447426223	0.374869981699507	2.23766931213625	6.81859796046913e-22	2.86389120521262e-19
kgp2119872	rs58692821	DGKG	3	185866733	64	0.233766233766234	412	38	475	0.915555555555556	3.30236538522377e-69	7.10290137722436e-06	0.000645413764177881	6.31236352602273e-14	2.82249444611699e-11	2.61732734815023	7.23492102122471e-22	3.03281671699487e-19
kgp9650753	rs1042148	CDSN,PSORS1C1	6	31083107	50	0.256578947368421	317	14	331	0.957703927492447	7.03661310063592e-62	7.80931049221315e-08	1.93319616343914e-05	2.43347165818852e-10	6.80060270977042e-08	2.74681234679647	7.33208881838229e-22	3.06755729967664e-19
kgp2102131	rs132660	NA	22	36562236	98	0.5	71	0	73	1	0	4.09325644482208e-08	1.23041912846832e-05	0.130552023164822	0.322934771473802	2.18440106076939	7.48459925405306e-22	3.12527159435874e-19
kgp2919480	rs17663045	NA	2	20824691	62	0.282894736842105	180	5	185	0.972972972972973	1.80026318949431e-37	2.0806983713533e-08	7.84836500263748e-06	1.29506883878349e-09	3.23204005340402e-07	2.66389199374565	7.7323391469711e-22	3.22244858593751e-19
rs2515481	rs2515481	ANGPT2,MCPH1	8	6390027	80	0.376623376623377	20	249	269	0.0743494423791822	6.21097637165165e-44	1.83563443087467e-06	0.000219196490351008	2.78715644911497e-14	1.28928476653337e-11	-2.60930233913055	7.99870298940599e-22	3.32699540272142e-19
kgp2631768	rs4800323	NA	18	26798981	48	0.168831168831169	0	63	66	0	0	6.69157072479532e-08	1.71382465200468e-05	0.00162141345129189	0.0590827645835268	-2.1563366138613	8.60216132903024e-22	3.56490010298249e-19
kgp2257183	rs199835499	PCM1	8	17885828	64	0.220779220779221	368	29	397	0.926952141057935	1.5234850818773e-64	2.73520488850679e-06	0.000300181459112593	9.46763175034467e-12	3.10703353524385e-09	2.68278326478286	8.60388887341203e-22	3.56490010298249e-19
kgp1859936	rs12934430	PKD1L2	16	81204081	70	0.383116883116883	397	23	420	0.945238095238095	5.11049480091688e-74	2.85021328914396e-07	5.17537967339942e-05	7.18794569563072e-12	2.40673952085872e-09	2.93668599780802	9.08814867723794e-22	3.75829094027142e-19
rs2859448	rs2859448	NA	6	31436273	64	0.246753246753247	275	30	305	0.901639344262295	2.33003074481894e-44	3.53193915965075e-05	0.00233688207174846	1.78201469920767e-09	4.31191304207604e-07	2.41474266084056	9.39737452270937e-22	3.87124933648948e-19
exm-rs2859448	rs2859448	NA	6	31436273	64	0.246753246753247	275	30	305	0.901639344262295	2.33003074481894e-44	3.53193915965075e-05	0.00233688207174846	1.78201469920767e-09	4.31191304207604e-07	2.41474266084056	9.39737452270937e-22	3.87124933648948e-19
kgp19312409	rs200861573	NA	20	61441445	66	0.466216216216216	271	15	286	0.947552447552448	2.24422411806795e-51	4.68670283608684e-07	7.47316703490322e-05	1.76777373825966e-10	5.03196560142861e-08	2.76504668899674	1.01379657986662e-21	4.16833534004699e-19
rs9277437	rs9277437	HLA-DPB1	6	33052250	58	0.279220779220779	205	7	213	0.966981132075472	1.04001642543002e-41	3.64866278447642e-08	1.14154212650297e-05	3.29258381424692e-10	9.05992427841743e-08	2.64941029527403	1.14317932823676e-21	4.69131943598745e-19
rs9273448	rs1049225	HLA-DQB1	6	32627747	52	0.220779220779221	2157	396	2556	0.844888366627497	7.78058294034022e-266	0.000633483055844782	0.0218728980604476	1.79163950368334e-15	9.63740401297091e-13	2.69093019448287	1.15029234593114e-21	4.71150085950031e-19
kgp3912788	rs936349	XYLT1	16	17354337	60	0.25974025974026	1	72	73	0.0136986301369863	2.55047787436495e-16	2.0288806909627e-07	3.94558184721633e-05	0.000477484808366606	0.0276397133197154	-2.20235340796465	1.27473126355696e-21	5.21124708899381e-19
kgp22803875	rs111873654	GNAO1	16	56381545	72	0.289473684210526	769	94	1444	0.891077636152955	1.7217433909889e-116	4.05632509585187e-05	0.00261517822175519	3.06030222402372e-15	1.58269981959835e-12	2.47548397435177	1.32905651221835e-21	5.4230053800642e-19
kgp7638876	rs916252	NA	22	49657710	72	0.355263157894737	70	0	71	1	0	4.61803291210696e-08	1.33478844665119e-05	0.228303019746958	0.422685045643396	2.17024226448795	1.35845419499132e-21	5.53244003897926e-19
exm1217816	rs141862602	NA	16	11650441	2	0.00649350649350649	321	118	439	0.73120728929385	5.36971560873726e-22	0.0481795230034097	0.477786028789517	0.725846802292834	0.823677810277895	1.28265237843068	1.50029094404672e-21	6.09851219994264e-19
kgp7930743	rs4480916	NA	19	7855459	88	0.473684210526316	214	5	219	0.977168949771689	7.14405454186508e-45	4.49023803182972e-09	3.05465943207595e-06	2.5423849667501e-10	7.09573362644613e-08	2.6172800937036	1.68114938124416e-21	6.82076308315519e-19
kgp967201	rs3211475	HLA-DPA1	6	33033058	44	0.168831168831169	3274	1024	4301	0.761749651000465	6.63059470359835e-258	0.0177248098370342	0.258244860232388	4.37014007619167e-18	3.17821992389091e-15	1.43547678478389	1.69731565413995e-21	6.8733598034989e-19
rs6602679	rs6602679	FRMD4A	10	13782605	74	0.396103896103896	9	168	177	0.0508474576271186	1.57722776426474e-32	4.83598835338042e-07	7.68267088329108e-05	2.17749886542457e-13	9.18168706268398e-11	-2.59472817179406	1.77028179068743e-21	7.15533897567008e-19
rs2523605	rs2523605	NA	6	31323409	30	0.126666666666667	1906	231	2138	0.891904539073467	3.93318379757983e-287	3.01514842795511e-05	0.00206882751438073	8.38434725395729e-13	3.2481929850683e-10	2.37469744102752	1.92512406331208e-21	7.76657287993268e-19
kgp5396992	rs905740	NA	15	78844386	70	0.422077922077922	39	363	402	0.0970149253731343	2.17812232526481e-58	1.01459242141476e-05	0.00086002335323288	1.83208357599501e-15	9.83031923953763e-13	-2.49180085136822	2.08825830972426e-21	8.40890296403151e-19
rs2305106	rs2305106	NA	19	4037525	64	0.376623376623377	390	37	427	0.913348946135831	4.55822116029537e-65	9.11624818967601e-06	0.0007963304371011	3.20093738605175e-14	1.46171146259307e-11	2.63758687072966	2.20607706414643e-21	8.86669468107662e-19
rs9931509	rs9931509	NA	16	88744756	90	0.348684210526316	203	18	221	0.918552036199095	3.47336209075201e-35	1.53132478745788e-05	0.00119818488455317	6.594734582442e-11	1.96310888278945e-08	2.36886957869888	2.2121947288327e-21	8.87466366112987e-19
kgp8714567	rs2294431	CCDC117	22	29177200	42	0.136363636363636	2	180	182	0.010989010989011	2.52558394193634e-39	3.68534161557205e-10	1.35770742679212e-06	1.11084599956416e-09	2.81151454601955e-07	-2.57489062929409	2.23967741222512e-21	8.96815306485503e-19
kgp9253966	rs62276429	NA	3	98298948	64	0.236842105263158	490	42	532	0.921052631578947	1.14051045955456e-83	3.49255279308905e-06	0.000366728295386268	5.86132209144927e-13	2.32961502814702e-10	2.60035696581838	2.34048933346193e-21	9.35437362539291e-19
kgp22800550	rs201863997	ST6GALNAC2	17	74561536	46	0.201298701298701	139	3	142	0.97887323943662	9.43305225784221e-30	2.37543764709602e-08	8.62657665728649e-06	2.60730453835277e-07	4.26195996838158e-05	2.44034663794572	2.67425897131096e-21	1.06685038285611e-18
rs1043848	rs1043848	PDLIM5	4	95587675	90	0.37012987012987	26671	14830	41521	0.642659213031011	0	0.246881022045537	0.983975603297038	3.41824333265988e-22	4.37608018208737e-19	0.92799000224072	2.71764140513684e-21	1.08214564790148e-18
rs1565	rs1565	PFKFB2	1	207250570	80	0.493506493506494	1325	2302	3633	0.365315687896333	4.57329051996764e-59	0.181619532310175	0.874306880877455	2.522042284742e-18	1.88604824879804e-15	-0.878385011193788	2.7419106030355e-21	1.08978760201314e-18
kgp2784452	rs199946190	ACOT11,FAM151A	1	55080747	74	0.305194805194805	450	31	482	0.935550935550936	5.51537439688313e-81	8.00594562933157e-07	0.000112748299648354	1.38531330943963e-15	7.5848024069334e-13	2.90035357775984	3.24183519764294e-21	1.2861037359137e-18
kgp11335876	rs199553827	CACNA1C	12	2174688	54	0.253246753246753	280	12	293	0.958904109589041	4.91974471139507e-55	5.46720596802785e-08	1.50051732492832e-05	1.0566057008352e-09	2.68690823634426e-07	2.70447743333363	3.42082114293918e-21	1.35460730373517e-18
rs4390468	rs4390468	POSTN	13	38138730	76	0.350649350649351	116	888	2036	0.115537848605578	8.87292597991852e-131	2.59511914199139e-05	0.00184064785515216	5.69587054172191e-16	3.21705766023054e-13	-2.4757009308655	3.87295416959897e-21	1.53082258122348e-18
kgp17979372	rs112268055	GPD1L	3	32188249	10	0.0324675324675325	120	1487	1609	0.074673304293715	1.69915702158237e-254	4.43148401648058e-07	7.24380570084661e-05	9.84138457379806e-09	2.15312640727419e-06	-2.48149793375958	3.98291579733021e-21	1.57139206970182e-18
kgp12361590	rs201430943	H2AFY,LOC100996485	5	134672206	76	0.342105263157895	134	8	142	0.943661971830986	9.62655091246997e-26	2.70592615811085e-06	0.000297826721851641	7.5601347341009e-10	1.96917655029264e-07	2.41225574500801	3.9970114354252e-21	1.57405977310013e-18
kgp22827703	rs200411381	SLC39A10	2	196602329	66	0.388157894736842	173	2	175	0.988571428571429	8.51340379777888e-38	8.82535154690325e-10	1.59172260597114e-06	1.95138774935494e-08	4.01551818881163e-06	2.57564770728554	4.20328363889844e-21	1.65225998952787e-18
rs10791971	rs10791971	C11orf24	11	68034772	66	0.292207792207792	28	232	260	0.107692307692308	2.41118218397179e-36	3.3114064640533e-05	0.00223214172033261	2.99238321916065e-11	9.3213823047253e-09	-2.32269547752355	4.24509117498086e-21	1.6656433976626e-18
rs17490864	rs17490864	UBE2T	1	202302232	26	0.0974025974025974	359	9	368	0.97554347826087	5.87665141040081e-74	9.81388261421386e-10	1.70163641877731e-06	2.67835026649633e-08	5.36234705500972e-06	2.75340200093818	4.38010207594249e-21	1.71548136523948e-18
rs2290148	rs2290148	MADD	11	47346145	46	0.188311688311688	95	785	883	0.107954545454545	2.47655450092783e-119	1.44935942074208e-05	0.0011402867120095	8.88954353474251e-17	5.43568994497905e-14	-2.56727285678814	4.88273935679311e-21	1.90885759051198e-18
kgp7554772	rs199691901	SLC8A1	2	40545637	80	0.376623376623377	99	0	99	1	0	2.47860239972833e-09	2.34934100015632e-06	4.12815033923732e-07	6.519561403305e-05	2.34775982578252	4.89447081968697e-21	1.90996489844752e-18
kgp9562003	rs73989581	IGFBP5	2	217538257	10	0.0472972972972973	1588	288	1880	0.846481876332623	1.2811009371035e-197	0.000601353918651948	0.0211168498273221	0.00170699095083519	0.0603964127619441	1.8941753800913	5.06704451079914e-21	1.97371959196874e-18
rs2076346	rs2076346	TCEB3	1	24083649	56	0.272727272727273	22	305	327	0.0672782874617737	7.91738498463397e-55	6.51306206209365e-07	9.67385784179178e-05	2.52274709267398e-13	1.0554524707841e-10	-2.58278344811696	5.40096193237096e-21	2.09997618785697e-18
kgp19637847	rs200156630	GALC	14	88399890	78	0.422077922077922	1470	141	1612	0.912476722532588	4.65375423651431e-240	4.97504365370471e-06	0.000487123047089428	1.13995554364394e-26	2.57541156326447e-23	2.85710120198133	5.88778683040641e-21	2.28512140373021e-18
kgp4017793	rs3185010	KANK2	19	11275842	70	0.318181818181818	4866	8431	13318	0.365947206136723	9.53433985832295e-210	0.182353552976224	0.874306880877455	1.51750963786831e-18	1.15906414070151e-15	-0.818074674425165	5.99020817569651e-21	2.3206758482257e-18
rs5715	rs5715	ACSM3,ERI2	16	20792188	62	0.227272727272727	246	13	259	0.94980694980695	4.11769421080246e-47	2.78381879744334e-07	5.0892665521301e-05	3.83933012224507e-10	1.04571074469159e-07	2.68178294464802	6.05685321453782e-21	2.34226698742954e-18
kgp8444920	rs1055340	PTER	10	16555528	84	0.402597402597403	35	319	426	0.0988700564971751	3.93858365118737e-51	1.32165101207414e-05	0.00107528684654065	5.58908045965774e-16	3.16507119455014e-13	-2.45524959074107	6.23026256781043e-21	2.40499340625698e-18
rs2303386	rs2303386	AIG1	6	143654625	64	0.337662337662338	730	91	841	0.889159561510353	7.83213813544143e-110	4.82353538737554e-05	0.00298430702234322	2.44725499409001e-19	2.10097820144625e-16	2.48869677281105	6.50790262205087e-21	2.50765728574558e-18
kgp5166709	rs67481680	ST20,ST20-MTHFS	15	80214566	60	0.394736842105263	155	10	165	0.939393939393939	3.62613512405783e-29	2.70097244438763e-06	0.000297434023524443	4.58002077859433e-09	1.05245346855095e-06	2.41417073896571	6.59412275547043e-21	2.53632650630035e-18
kgp5242459	rs2288885	ZNF615	19	52495648	72	0.302631578947368	282	23	305	0.924590163934426	2.1863474373618e-49	5.06755996696531e-06	0.00049473128603183	3.74050078781957e-15	1.91601126989633e-12	2.78388802428928	6.69882404224422e-21	2.57198892467032e-18
rs7634193	rs7634193	OSBPL10	3	31785560	78	0.461038961038961	69	0	69	1	0	5.21777744614682e-08	1.46006610450679e-05	0.186938219823147	0.382500402875463	2.13339993948081	6.88309896764425e-21	2.6380214268386e-18
kgp969981	rs6775965	ZXDC	3	126181071	50	0.188311688311688	25	625	651	0.0384615384615385	4.61929404027234e-122	2.98173056164959e-09	2.45194215909811e-06	2.9152435861683e-17	1.90758253025902e-14	-3.00212231963272	7.13600126762262e-21	2.73007381116715e-18
rs4626565	rs4626565	COX6C	8	100890542	50	0.217105263157895	29	388	420	0.0695443645083933	8.26063683884456e-69	6.39508831430395e-07	9.54486943355911e-05	3.64241506084465e-13	1.48906090447399e-10	-2.63536478402543	7.98680953099942e-21	3.05013697935993e-18
kgp2659496	rs4963510	LEPREL2	12	6946545	86	0.461038961038961	933	92	1028	0.910243902439024	1.00081069438671e-151	7.41628802394519e-06	0.000672750732640432	8.87834319069683e-25	1.58793607137208e-21	2.86961723240855	9.87824748237607e-21	3.76577041590133e-18
kgp7829812	rs6823800	NA	4	4895135	58	0.230263157894737	67	0	67	1	0	6.69157072479532e-08	1.71382465200468e-05	0.429029525381066	0.598981640610812	2.12121167180089	9.90182205291293e-21	3.76802598163459e-18
kgp12735318	rs200816658	NA	11	22835117	60	0.38961038961039	241	21	262	0.919847328244275	1.04214587121974e-41	1.01000418794208e-05	0.00085714969885827	1.86869049105989e-08	3.86386864483835e-06	2.37783311893925	9.91927669352055e-21	3.76802598163459e-18
kgp4482646	rs199703495	FZD7	2	202902876	58	0.266233766233766	1016	67	1090	0.938134810710988	1.76607100868008e-182	2.85311347845577e-07	5.17626655475103e-05	5.19391597944983e-23	7.431662740036e-20	3.01676551263042	1.00045401954663e-20	3.79370043108153e-18
rs3795437	rs3795437	LAPTM5	1	31206806	62	0.279220779220779	628	33	661	0.950075642965204	4.22817228417116e-118	7.00199728592188e-08	1.78269355811182e-05	2.68242836477078e-12	9.56343638234706e-10	2.89597492769741	1.03257185404063e-20	3.90858495141665e-18
rs1279912	rs1279912	NA	5	180690937	82	0.344155844155844	934	305	1244	0.753833736884584	3.38368765992743e-71	0.0234627067587569	0.303617276610074	2.05165728339436e-16	1.2164060665906e-13	1.42388646916349	1.04368872997818e-20	3.94371016479398e-18
rs1049581	NA	QDPR	4	17488534	88	0.350649350649351	12497	7825	20356	0.614949316012203	1.78255380343257e-235	0.368700087731153	1	1.05038085529667e-22	1.43591746145799e-19	0.712945450020647	1.06338484084724e-20	4.01107266874658e-18
kgp10505436	rs2041384	TAPBPL	12	6562285	68	0.28	1361	2367	3732	0.365075107296137	7.11771074493399e-61	0.180846140940505	0.874306880877455	1.0823807764915e-15	5.97190376697341e-13	-0.849233801452988	1.09083271689646e-20	4.10738706485299e-18
rs2056387	rs2056387	RYR2	1	237924112	64	0.285714285714286	293	11	307	0.963815789473684	1.95506570622933e-58	2.09699704408272e-08	7.88181312917744e-06	6.38901332485373e-09	1.44341934090532e-06	2.7160139521181	1.15508152293876e-20	4.34169048935648e-18
rs7909832	rs7909832	NA	10	16556710	84	0.407894736842105	15	169	186	0.0815217391304348	1.66043865284346e-29	6.16003271062975e-06	0.000575828911390079	7.45244146688352e-12	2.49141386646627e-09	-2.32419372507013	1.16500448907998e-20	4.37133310267972e-18
kgp8407875	rs200155428	CRNKL1	20	20015192	100	0.480519480519481	219	14	233	0.939914163090129	9.75083711652381e-41	1.81583552202747e-06	0.000217117278412628	4.91156430611557e-12	1.69205361278389e-09	2.56434735930113	1.17297797906739e-20	4.39357018735284e-18
kgp4396550	rs200902062	CTSS	1	150703037	74	0.461038961038961	338	20	362	0.94413407821229	5.29698329670957e-63	4.49085419826675e-07	7.33526691900456e-05	2.78925389568743e-12	9.92780110473979e-10	2.62175687587435	1.20849733578027e-20	4.51407560695704e-18
kgp7001838	rs3817699	MYOM2	8	2024437	76	0.486486486486487	440	92	532	0.827067669172932	3.75963345914383e-51	0.00198251992794003	0.0516833335323902	1.89146720240216e-13	8.03877306500525e-11	2.6260823031999	1.20935649641716e-20	4.51407560695704e-18
exm-rs1126769	rs1126769	NA	6	33036435	44	0.168831168831169	3929	2055	5999	0.656584224598931	1.63781110222398e-129	0.197776580976125	0.903747350380369	7.47141936623369e-16	4.17593972108665e-13	0.883971354713713	1.28024715882732e-20	4.76745519197139e-18
exm161735	rs1126407	NA	1	236700807	56	0.272727272727273	294	37	331	0.88821752265861	5.72276627461996e-45	8.22889446248736e-05	0.00460650678900838	2.78641081821861e-10	7.72656599833318e-08	2.30529160690137	1.28168145786973e-20	4.76745519197139e-18
kgp7587243	rs2285303	PCM1	8	17797409	72	0.25974025974026	224	3	313	0.986784140969163	2.73074573835952e-48	3.27923238535881e-10	1.35770742679212e-06	5.62642145741888e-09	1.27785855208464e-06	2.59339756361306	1.31021898628776e-20	4.86517405105529e-18
rs4393836	rs4393836	ARFGAP3	22	43193641	22	0.0974025974025974	25	212	238	0.105485232067511	1.31484840716805e-33	3.11740494117968e-05	0.00212810481204081	1.03378812407321e-07	1.85052385252157e-05	-2.26018157330778	1.34004160207852e-20	4.96731897906227e-18
rs2271842	rs2271842	ZFP82	19	36900778	48	0.207792207792208	221	5	226	0.97787610619469	2.13875207869158e-46	3.33589350382249e-09	2.53145912533828e-06	5.5026293781948e-09	1.25106708996233e-06	2.60080323432802	1.58062466792612e-20	5.84901982721227e-18
kgp3472853	rs80343896	ZNF238	1	244219895	58	0.214285714285714	282	23	306	0.924590163934426	2.1863474373618e-49	5.06755996696531e-06	0.00049473128603183	6.81476187873511e-11	2.0229945822758e-08	2.79069989286401	1.59542104646863e-20	5.89361166126292e-18
rs2736708	rs2736708	SNRPN	15	25165289	50	0.217105263157895	272	1064	1340	0.203592814371257	7.4209207265382e-104	0.00276242657479295	0.0672825378711429	3.61993169735898e-17	2.32614209723763e-14	-1.83218284279305	1.73338777561369e-20	6.39226949705951e-18
kgp547768	rs76923646	ZNF518B	4	10442602	62	0.305194805194805	579	79	660	0.879939209726444	2.74626328256433e-84	9.69362737311087e-05	0.005184411832996	1.49601292590035e-15	8.14932157955046e-13	2.39345138724002	1.84558392303179e-20	6.79434468378424e-18
kgp8985950	rs17047337	NA	2	56166944	40	0.181818181818182	1	63	64	0.015625	2.44034386357985e-14	5.78624056791125e-07	8.84528253652792e-05	0.00130999331179677	0.0526021748433479	-2.12374981053002	1.96896949102175e-20	7.236165170891e-18
kgp603458	rs372434147	COMMD10	5	115498580	72	0.368421052631579	100	0	100	1	0	2.26492977906211e-09	2.29298499415559e-06	1.69396000664573e-07	2.91788009940887e-05	2.30813879133175	2.0474108431799e-20	7.51158289962958e-18
rs4072425	rs4072425	NA	1	153588843	80	0.480519480519481	177	6	184	0.967213114754098	3.21630461255651e-36	5.8629879186356e-08	1.58843581820755e-05	1.11249969348722e-09	2.81238350075841e-07	2.53892357282401	2.35287257868276e-20	8.6175363493578e-18
kgp11486157	rs6838748	GPRIN3	4	90166957	72	0.363636363636364	131	2	133	0.984962406015038	1.2684445857312e-28	1.05925864142794e-08	5.10187377963534e-06	1.490530377555e-09	3.68131844433969e-07	2.46798271156526	2.38434681605719e-20	8.71793560039338e-18
kgp2705509	rs1049582	QDPR	4	17488533	88	0.350649350649351	12635	7893	20551	0.615500779423227	4.14030771937074e-240	0.365991669493399	1	1.6894083026131e-21	1.88849451227416e-18	0.725377551946479	2.40345373339654e-20	8.77285137727832e-18
kgp8511722	rs13270079	NA	8	142429473	72	0.493506493506494	1793	728	2525	0.71122570408568	1.15166795871054e-99	0.0682100086970274	0.579902227336091	3.63648726025488e-17	2.32980511856557e-14	1.12633475714752	2.52226024983443e-20	9.19087654297053e-18
rs520692	rs520692	NOTCH4	6	32188640	76	0.434210526315789	2399	996	3398	0.706627393225331	6.28163319614595e-128	0.0752456897755166	0.609951331863883	1.78611804532777e-20	1.74248805271145e-17	1.16659856966499	2.60532805273856e-20	9.46144058624478e-18
exm535134	rs520692	NA	6	32188640	76	0.428571428571429	2399	996	3398	0.706627393225331	6.28163319614595e-128	0.0752456897755166	0.609951331863883	1.78611804532777e-20	1.74248805271145e-17	1.16659856966499	2.60532805273856e-20	9.46144058624478e-18
rs13682	rs13682	ADHFE1	8	67380677	68	0.493506493506494	2722	4618	7348	0.370844686648501	2.08486974856851e-108	0.198088554561439	0.903747350380369	4.34253977308282e-13	1.75522022850786e-10	-0.800825444257288	2.69361896478303e-20	9.7655517556676e-18
rs1046404	rs1046404	NT5C3L	17	39983808	52	0.302631578947368	701	85	787	0.891857506361323	1.16984604459432e-106	4.05405264018585e-05	0.00261449850346313	4.76861704475086e-14	2.14563773972054e-11	2.57283063366689	3.38496626846732e-20	1.22306695342772e-17
exm1323023	rs1046404	NA	17	39983808	52	0.298701298701299	701	85	787	0.891857506361323	1.16984604459432e-106	4.05405264018585e-05	0.00261449850346313	4.76861704475086e-14	2.14563773972054e-11	2.57283063366689	3.38496626846732e-20	1.22306695342772e-17
kgp1534867	rs4865472	NA	4	1774306	44	0.197368421052632	67	0	69	1	0	6.69157072479532e-08	1.71382465200468e-05	0.427261002298455	0.597507834468006	2.0836903443839	3.70838342135816e-20	1.33767310956708e-17
kgp15646310	rs199581585	RAVER2	1	65298779	26	0.113333333333333	395	12	409	0.97051597051597	5.86744259829338e-80	2.49108926591358e-09	2.34934100015632e-06	2.45985160168924e-07	4.03630053412962e-05	2.68250327373297	3.73755464790073e-20	1.34593356352406e-17
rs7434122	NA	NA	3	62012687	92	0.493506493506494	3	165	168	0.0178571428571429	1.99980918243756e-35	3.11178891026976e-09	2.5107925062239e-06	8.05092068771228e-10	2.07934645429715e-07	-2.50010988633984	3.78232842207885e-20	1.35977557775058e-17
kgp6746228	rs75881564	NA	20	33147985	68	0.324675324675325	771	114	894	0.871186440677966	9.30267546761304e-108	0.00016585746135102	0.00785466096644397	3.57604814543451e-17	2.30484357135744e-14	2.26605035359613	3.90396795588901e-20	1.4011589071917e-17
rs2956210	rs2956210	TP53INP1	8	95952477	70	0.318181818181818	207	5	214	0.976415094339623	2.38642932309102e-43	6.0991539179192e-09	3.55716578474817e-06	7.04020085834382e-09	1.57725485325981e-06	2.60084545692337	3.93585636368106e-20	1.41024558916763e-17
rs4147672	rs4147672	NDUFA9	12	4764137	68	0.324675324675325	28	297	326	0.0861538461538462	5.48190407829103e-50	4.62822135458383e-06	0.000457337309598945	1.69533809162976e-15	9.16533081244658e-13	-2.5096029543599	3.9768644555732e-20	1.42256418440309e-17
kgp10622071	rs368490943	PDE10A	6	165827194	66	0.344155844155844	9	231	240	0.0375	3.59067928178865e-46	3.08164746029266e-08	1.03406135613228e-05	3.90888281630261e-12	1.3685936106554e-09	-2.70304333721982	4.0997054101589e-20	1.46406551307947e-17
rs3729640	rs3729640	PVRL2	19	45381917	52	0.207792207792208	201	809	1011	0.199009900990099	2.53630287623735e-81	0.00238219829289587	0.0587477525923324	3.38948093825762e-13	1.39898218433554e-10	-2.08755111561021	4.12623574680225e-20	1.47109214849365e-17
kgp3259276	rs8079362	KIAA0195	17	73485781	70	0.331168831168831	917	89	1007	0.911530815109344	7.2038869589383e-150	6.68652340952672e-06	0.000611722836015807	3.92922592036691e-22	4.93166106657701e-19	2.67547046301565	4.17841180255707e-20	1.48722356805243e-17
kgp9901041	rs78509218	MYO7A	11	76895772	82	0.487012987012987	7	246	254	0.0276679841897233	1.28249275935779e-50	4.31758328728012e-09	2.98104146315364e-06	2.23354515062737e-13	9.39954630389313e-11	-2.67096678970087	4.74021171197447e-20	1.6843918524739e-17
rs13420874	rs13420874	PRKCE	2	46271484	76	0.428571428571429	93	2	99	0.978947368421053	2.6118464948142e-20	1.99661102142365e-07	3.90277447253254e-05	0.0286804571379978	0.17679788016486	2.17334582254099	6.22599033292639e-20	2.20869322511514e-17
kgp11747098	rs78003443	NFAT5	16	69633125	80	0.428571428571429	309	13	322	0.959627329192547	9.93978797969493e-61	3.84761671517185e-08	1.19507754719316e-05	4.41909867468777e-12	1.5347143562355e-09	2.84341322816476	6.26225555802008e-20	2.21789251055382e-17
kgp11041891	rs78777122	NA	2	135715175	86	0.487012987012987	88	0	184	1	0	6.40436297025106e-09	3.67524814666605e-06	1.94496559165707e-07	3.29211502425071e-05	2.21345254256024	9.23193849385135e-20	3.26427352748161e-17
kgp22764188	rs74493605	EIF3E	8	109230413	84	0.454545454545455	171	2	243	0.988439306358382	2.32622374207037e-37	9.83119081231477e-10	1.70163641877731e-06	1.29367856824027e-07	2.27401356582422e-05	2.5011985719608	9.27600079225379e-20	3.27445879282609e-17
kgp9818904	rs878262	NA	10	48455988	84	0.350649350649351	71	1	72	0.986111111111111	4.23213661742575e-16	3.58274918035551e-07	6.06999826060579e-05	0.132180539641043	0.324850199305113	2.09978522671277	9.82930113299917e-20	3.46407813624151e-17
kgp9708821	rs1041941	LGALS8	1	236711886	58	0.279220779220779	4076	2126	6204	0.657207352466946	3.23105507342161e-135	0.195670151342988	0.896314122639264	5.36381285967756e-15	2.70873811487331e-12	0.840919255866973	1.03856539814012e-19	3.65414978920034e-17
rs12592778	rs12592778	NA	15	50992311	42	0.149350649350649	72	1	73	0.986301369863014	2.55047787436495e-16	3.18926510263852e-07	5.57409781692911e-05	0.201055793887564	0.396213818036013	2.09571809227541	1.06282500358427e-19	3.73338591193582e-17
kgp2617248	rs75825048	FGF12	3	192288228	54	0.396103896103896	364	19	383	0.950391644908616	3.65869105076328e-69	1.69580146782348e-07	3.39834814036492e-05	2.40751569170964e-09	5.73491079743478e-07	2.67167604607648	1.31465013673814e-19	4.61042647463334e-17
rs2273704	rs2273704	EML1	14	100384232	86	0.357142857142857	1	107	108	0.00925925925925926	5.32345543469064e-24	7.10863377155999e-09	3.94237114174376e-06	8.71617846707429e-11	2.56262810914286e-08	-2.3467734172224	1.38046157726103e-19	4.83332702253224e-17
rs2279250	rs2279250	EVC	4	5812195	66	0.24025974025974	146	2	151	0.986486486486487	6.69340463120411e-32	3.96692395789151e-09	2.8220464697586e-06	7.40407220642837e-08	1.35473691506982e-05	2.46999878611183	1.4316687059558e-19	5.00445159095229e-17
kgp9575913	rs11042752	NA	11	10374712	56	0.285714285714286	80	3	83	0.963855421686747	7.29927206672575e-17	2.28693807827732e-06	0.000259701784120819	0.245781611880067	0.439433925052624	2.09082458177782	1.54084821697335e-19	5.37733478725402e-17
kgp944152	rs78639537	OBSCN	1	228477503	80	0.328947368421053	466	81	550	0.851919561243144	1.40651392675297e-60	0.000608850423084232	0.0212825946099147	5.06755508217584e-12	1.74299531581262e-09	2.07065265008768	1.94674645097167e-19	6.78283123029621e-17
kgp9884325	rs3011621	MTUS2	13	30079484	6	0.0194805194805195	919	366	1286	0.715175097276265	1.66676759773029e-53	0.0637312713235007	0.55204069655289	0.0574788746297621	0.227880464021678	1.15563660895402	1.98449542911017e-19	6.90314936739385e-17
rs10036544	rs10036544	NA	5	98994964	72	0.415584415584416	2	86	88	0.0227272727272727	8.92376646969973e-19	2.40506048607613e-07	4.51608496836899e-05	0.000500390708965233	0.0284028135700281	-2.13623584060299	2.11964618556209e-19	7.36134599065451e-17
kgp11697330	rs3790124	EMP2	16	10624579	30	0.111842105263158	1135	504	1644	0.692495424039048	1.3297489153505e-54	0.103052140111782	0.703449361395878	1.02293571784641e-07	1.83262605491238e-05	1.03012977562483	2.41871946854329e-19	8.38643109298177e-17
exm507840	rs57960711	NA	5	177019262	8	0.0266666666666667	633	902	1535	0.412377850162866	7.89801235475656e-12	0.366853074537976	1	0.00197016412148789	0.0654057919162351	-0.674819848227354	2.43230478642507e-19	8.4199330176011e-17
kgp5776040	rs201155861	NA	8	141673356	70	0.5	165	2	167	0.988023952095808	4.74721009549119e-36	1.36879763133909e-09	1.84034950556532e-06	3.78638100457477e-07	6.01521694661632e-05	2.47830454611798	2.60758326624751e-19	9.01216048472846e-17
kgp3862346	rs1048677	CTNS	17	3564716	58	0.279220779220779	439	52	493	0.894093686354379	5.82421028142829e-68	4.4673658288899e-05	0.00282289093354323	1.24674093144156e-13	5.42764744729365e-11	2.40405646737361	2.87174984016341e-19	9.90919905458057e-17
kgp10998304	rs2078073	PINK1	1	20977856	58	0.253246753246753	544	1179	1723	0.315728380731283	1.1434258787216e-52	0.0719780051320343	0.59365875100678	3.64949456084532e-12	1.27986343074508e-09	-1.51374441076889	2.89942737827407e-19	9.98864366756743e-17
rs2549796	rs2549796	NA	5	96245343	64	0.467532467532468	665	52	717	0.927475592747559	1.28673783965975e-115	1.53284744535891e-06	0.000189947410974365	1.35305082397025e-14	6.51120820953898e-12	2.59604215826636	2.96732732060476e-19	1.0206179383207e-16
kgp2429833	rs10002370	GABRB1	4	47199172	34	0.136363636363636	69	1	71	0.985714285714286	1.16558880676626e-15	4.54006612268176e-07	7.3763530026245e-05	0.315470700144263	0.502767592794013	2.06864304050759	3.46025314450534e-19	1.18825646622816e-16
rs1264300	rs1264300	VARS2	6	30882856	70	0.344155844155844	227	6	233	0.974248927038627	4.30674032044943e-47	6.69654423292268e-09	3.8123408555312e-06	6.28767687647153e-15	3.13836962160367e-12	2.72605034585758	3.63123152559906e-19	1.24497874986138e-16
rs238314	rs238314	AKAP11	13	42882762	40	0.12987012987013	330	18	357	0.948275862068966	2.11757706981221e-62	2.77658012962152e-07	5.08036050213255e-05	1.0144114978928e-08	2.21484315510418e-06	2.55498863525055	3.79424294299555e-19	1.29879295994157e-16
kgp5982965	rs371521012	RYR2	1	237208085	68	0.328947368421053	79	506	585	0.135042735042735	1.96021927390076e-69	0.000119634027476988	0.0062656351345232	8.2906430242374e-14	3.68403219403722e-11	-2.36145643366202	4.23139570376151e-19	1.44612664699923e-16
rs356651	rs356651	NPAS2	2	101541798	40	0.194805194805195	7	209	216	0.0324074074074074	1.40636274393491e-42	1.84660983960123e-08	7.28548682783555e-06	4.88668103987928e-10	1.3028680805778e-07	-2.48334662654936	4.43205541146666e-19	1.51229622375428e-16
GA023780	rs1126769	HLA-DPA1	6	33036435	42	0.164473684210526	3776	1975	5766	0.656581464093201	1.5463150509408e-124	0.197828536371405	0.903747350380369	1.08856569979882e-14	5.32197043018272e-12	0.881208213679691	4.80691674288534e-19	1.6376020839024e-16
kgp11285436	rs11150354	PKD1L2	16	81200651	60	0.253333333333333	50	314	364	0.137362637362637	3.14003183533216e-43	0.000160116186775534	0.00781315185136161	6.50511692091722e-12	2.19868854215556e-09	-2.18182362960397	5.41010808231962e-19	1.84017410027881e-16
kgp1972541	rs7058	NA	2	96917588	90	0.435064935064935	8928	11600	20535	0.434918160561185	1.45707718229102e-77	0.479393996437616	1	7.95413409896418e-11	2.35146554424833e-08	-0.417933300431015	6.53098282796088e-19	2.21790936777521e-16
rs9980706	rs9980706	NA	21	24797274	58	0.279220779220779	65	0	68	1	0	8.63636266073176e-08	2.05559730660745e-05	0.244478393159898	0.438186597495952	2.02204750311092	6.67836748854166e-19	2.26131870463563e-16
exm1499286	rs8104812	NA	19	52887437	66	0.388157894736842	168	890	1058	0.158790170132325	7.27058948903925e-109	0.00037112034168756	0.0148936664031561	5.18542223828816e-18	3.68518686528091e-15	-2.14839261436689	6.67988062368486e-19	2.26131870463563e-16
rs2278934	NA	NA	2	70121197	48	0.226666666666667	5	157	163	0.0308641975308642	1.82761200764788e-32	4.08601334391481e-08	1.23041912846832e-05	3.89549762523641e-10	1.05899525032809e-07	-2.41467336428086	6.8345991050622e-19	2.31005144491824e-16
rs2382948	rs2382948	NA	16	1025983	64	0.25974025974026	464	55	519	0.89402697495183	9.9939914580777e-72	4.22502290110064e-05	0.00271578246532383	1.03581184395272e-13	4.55557690205319e-11	2.61448322561178	6.95242610961335e-19	2.34618145629226e-16
kgp22805491	rs202109899	NA	5	148794843	38	0.188311688311688	320	15	335	0.955223880597015	5.96912877628787e-62	1.10457569869167e-07	2.47981866011922e-05	1.25122216017789e-08	2.68999276191194e-06	2.57236618859425	7.06845184991861e-19	2.38159112518153e-16
rs2288843	rs2288843	CARM1	19	11030664	24	0.116883116883117	1233	39	1272	0.969339622641509	2.56866900707524e-245	5.59417718764171e-10	1.40497519515683e-06	2.53807465590735e-11	7.9756487715779e-09	2.78337786086188	7.24268385545613e-19	2.43647063504879e-16
rs273259	rs273259	IFI44L	1	79093818	70	0.344155844155844	65	700	765	0.0849673202614379	2.78357008193205e-116	2.01080269047674e-06	0.000236099681260807	1.55164724173014e-21	1.74358031886688e-18	-2.66211222519403	7.58682998760749e-19	2.54426714518788e-16
exm70323	rs273259	NA	1	79093818	70	0.344155844155844	65	700	765	0.0849673202614379	2.78357008193205e-116	2.01080269047674e-06	0.000236099681260807	1.55164724173014e-21	1.74358031886688e-18	-2.66211222519403	7.58682998760749e-19	2.54426714518788e-16
rs1137117	rs1137117	SEC22A	3	122990702	36	0.155844155844156	196	4	224	0.98	1.44653868995685e-41	3.66625362306024e-09	2.65835591250989e-06	2.19582726871861e-07	3.66470935751167e-05	2.45444937125846	8.02420279752056e-19	2.6867434471461e-16
kgp4500313	rs163581	NA	3	3102581	84	0.337662337662338	61	0	62	1	0	1.46827987007839e-07	3.04474430333764e-05	0.204554103478656	0.399572501348909	2.00465531290167	8.08061193773034e-19	2.70141653854722e-16
kgp1514191	rs75379544	TMOD3	15	52203196	58	0.344155844155844	1337	98	1436	0.931707317073171	2.91274011467769e-234	5.9146702440068e-07	9.01592340760087e-05	6.28739161437305e-21	6.48768131070399e-18	2.87371920897427	8.61672514089876e-19	2.87201183440832e-16
kgp11002889	rs201528753	NA	1	159998580	58	0.227272727272727	253	7	260	0.973076923076923	3.86027407444829e-52	5.55699126614592e-09	3.39793392446676e-06	5.22766406893368e-13	2.10110979112165e-10	2.73143092243239	8.61766804282312e-19	2.87201183440832e-16
kgp2340578	rs200899468	CAMKMT	2	44691204	72	0.25974025974026	116	4	120	0.966666666666667	3.94896515488017e-24	3.316794914025e-07	5.74368411849268e-05	4.99483544414632e-07	7.72906670537381e-05	2.27083102223008	9.36738233066804e-19	3.1170291474449e-16
kgp9163446	rs17481334	ERAP1	5	96111779	42	0.136363636363636	824	75	900	0.916573971078977	2.29032099621532e-137	4.0293585742867e-06	0.000411420130049884	7.0879657588988e-12	2.37697146713971e-09	2.50887611749469	9.50586653503913e-19	3.15821379403918e-16
kgp11333142	rs1624758	DLC1	8	13221351	78	0.414473684210526	116	2	118	0.983050847457627	2.41529513373352e-25	2.91593364915264e-08	9.94968482325968e-06	4.14171491430258e-07	6.53617430291989e-05	2.37228683159542	1.04142346863773e-18	3.4546607941243e-16
rs11874398	rs11874398	MYOM1	18	3078381	78	0.453947368421053	900	208	1108	0.812274368231047	1.01484515870677e-95	0.003144598348403	0.0733999527052031	7.52004906982128e-15	3.71034034864244e-12	1.99767655557852	1.04598876517608e-18	3.46445038139941e-16
kgp10846038	rs16849815	RGS5	1	163116046	30	0.111842105263158	1363	226	1606	0.857772183763373	1.23558668704246e-178	0.000326843760974661	0.0137224509082448	2.22046718303175e-12	8.00957965756928e-10	2.09276234945904	1.07645238246214e-18	3.55985622555191e-16
kgp4958071	rs4147912	ABCA7	19	1049012	48	0.236842105263158	198	7	205	0.965853658536585	3.44771803594341e-40	4.9901596664391e-08	1.42422607522494e-05	8.20267156481037e-09	1.81122076879526e-06	2.48618974830866	1.11822712580243e-18	3.69231715542266e-16
kgp11121924	rs1065482	RABEP1	17	5284719	64	0.350649350649351	1362	652	2020	0.676266137040715	3.18488735249442e-56	0.141475485846163	0.795962767441555	5.97040267094695e-12	2.02433435016534e-09	0.96135443240474	1.18429037671445e-18	3.90353843261416e-16
rs2073896	rs2073896	CLIP3	19	36508392	58	0.253246753246753	3	129	132	0.0227272727272727	1.4379388365234e-27	2.70411654809962e-08	9.57712406357143e-06	4.37347777964222e-11	1.32579384453883e-08	-2.33490784584656	1.18583352346148e-18	3.90353843261416e-16
kgp5191087	rs1057874	CNN2	19	1038571	48	0.324675324675325	1092	1882	2978	0.367182246133154	1.93187976032355e-47	0.187709548010262	0.876078577202854	2.58962251917326e-15	1.35561054341483e-12	-0.819455810179371	1.28764969421274e-18	4.23220678820985e-16
rs9394139	rs9394139	NA	6	33111185	52	0.181818181818182	2	76	268	0.0256410256410256	1.38967833237348e-16	6.44787820356811e-07	9.59696468321089e-05	0.00015593304020277	0.0115763696598269	-2.06790631118351	1.30545191445748e-18	4.28415783780354e-16
rs9258645	rs9258645	NA	6	29822131	62	0.292207792207792	60	0	60	1	0	1.68420338038404e-07	3.38142034348274e-05	0.387021469582384	0.564314722754618	1.98975739895144	1.41207203590174e-18	4.62698279049538e-16
rs4568359	rs4568359	NA	5	123950609	52	0.207792207792208	0	54	54	0	0	2.22884626458782e-07	4.22960529074647e-05	0.000122373460214358	0.00951958183108623	-1.97213151788031	1.45473621107572e-18	4.75951545790149e-16
kgp22766269	rs9306550	NA	22	50876077	40	0.194805194805195	5	176	182	0.0276243093922652	1.33682863019329e-36	1.54635672123985e-08	6.48219448540671e-06	1.83345199841239e-10	5.19137821386883e-08	-2.41340183446305	1.50071581490691e-18	4.90247538036851e-16
rs4251785	rs4251785	TAF15	17	34171590	40	0.142857142857143	4332	2766	7111	0.610312764158918	5.04951867948713e-77	0.392565654902075	1	1.13886275628712e-12	4.31092694763457e-10	0.598541095816976	1.56905788561155e-18	5.11794251910737e-16
rs2257081	rs2257081	DOCK5	8	25225804	76	0.415584415584416	5	173	186	0.0280898876404494	6.01345009871204e-36	1.79177218714071e-08	7.17464360890414e-06	2.36382027273263e-11	7.48884844322734e-09	-2.37864307593997	1.66163084013767e-18	5.41167193771453e-16
rs3820676	rs3820676	KIRREL	1	158057691	72	0.298701298701299	175	3	178	0.98314606741573	1.31711993619205e-37	3.11178891026976e-09	2.5107925062239e-06	2.0709334292215e-09	4.98291657152571e-07	2.56248761199937	1.66956735401877e-18	5.42928125641867e-16
rs12122854	rs12122854	PALMD	1	100147287	72	0.311688311688312	224	980	1210	0.186046511627907	5.70978466617146e-105	0.00133724454481681	0.0374292446108312	2.69042921377337e-14	1.24986160267386e-11	-2.00686717892764	1.67512802332985e-18	5.4391229521209e-16
kgp8754679	rs145215519	MCC	5	112360725	32	0.103896103896104	226	6	233	0.974137931034483	7.10643506421307e-47	6.69654423292268e-09	3.8123408555312e-06	3.84267727344142e-07	6.10013648291152e-05	2.44373090945679	1.70512050623057e-18	5.52814492100063e-16
kgp8889088	rs199594516	NA	16	88883659	62	0.409090909090909	179	6	185	0.967567567567568	1.18180173439085e-36	5.30287260211925e-08	1.46101968562573e-05	6.92344067017952e-09	1.55434139882631e-06	2.43449717027131	1.72946031230166e-18	5.59859953224822e-16
kgp253474	rs1058929	NA	16	8947251	70	0.34	673	172	845	0.796449704142012	2.63146049488383e-66	0.00608851421282708	0.120415909642667	2.93952473575787e-12	1.04108652794846e-09	1.98097597926359	1.74882547702461e-18	5.652762301685e-16
kgp9598694	rs201614879	SLFN13	17	33767243	72	0.453333333333333	154	5	159	0.968553459119497	8.21972374595889e-32	7.95294743177232e-08	1.95343106797935e-05	8.50953698058006e-08	1.53734670369863e-05	2.4076694705592	1.75225397342021e-18	5.65350840930938e-16
kgp1865540	rs202038888	MXRA7	17	74699709	90	0.461038961038961	234	18	253	0.928571428571429	8.6297022928375e-42	4.92807542217356e-06	0.000482744461688463	4.11799737488536e-10	1.11301954584195e-07	2.68064843844476	1.75432454623394e-18	5.65350840930938e-16
kgp2525927	rs468822	AK3	9	4714269	58	0.37012987012987	259	27	292	0.905594405594406	1.77643665183801e-42	2.79529856356508e-05	0.00194812136398451	6.45867790222653e-09	1.45762376807915e-06	2.39691135723622	1.76203772919859e-18	5.66985171914508e-16
rs7010905	rs7010905	NIPAL2	8	99208244	52	0.311688311688312	255	4	259	0.984555984555985	2.03456941103201e-54	3.26943197547612e-10	1.35770742679212e-06	2.41704274361013e-10	6.76349694771928e-08	2.61273337731217	1.76693309448112e-18	5.67709254994171e-16
kgp10065897	rs520688	NOTCH4	6	32188642	76	0.428571428571429	2373	1005	3382	0.702486678507993	2.54208664880507e-122	0.0824195476488913	0.627893604669087	2.52321269985439e-19	2.15755796382051e-16	1.12301185848899	1.77084833943718e-18	5.68116734977644e-16
kgp4557341	rs2067912	NA	11	73611349	32	0.103896103896104	160	34	195	0.824742268041237	2.84701156837385e-19	0.00342177706220853	0.0793691044800139	5.00183881478425e-05	0.00450115160361377	1.67968354319392	1.79546383069901e-18	5.75154059891949e-16
rs1441642	rs1441642	NA	2	88415087	70	0.422077922077922	0	55	55	0	0	1.93557701924733e-07	3.79383701673951e-05	0.000455906380008213	0.0268565752765816	-1.96540521570658	1.88068499989039e-18	6.01555735896385e-16
kgp4558268	rs1058927	CARHSP1	16	8947282	72	0.342105263157895	725	213	939	0.772921108742004	1.69237147981541e-62	0.0133649908716901	0.212071161527972	7.76102733325867e-13	3.02308212781847e-10	1.81346783161322	1.91301287240693e-18	6.10985566597039e-16
rs7562391	rs7562391	PPIL3	2	201736166	46	0.149350649350649	1727	738	2466	0.700608519269777	4.08640995155873e-88	0.0860954126025932	0.640252036493682	5.63179810090222e-13	2.24671059331643e-10	1.05709167571085	1.94294461771428e-18	6.18703904334637e-16
exm256473	rs7562391	NA	2	201736166	46	0.149350649350649	1727	738	2466	0.700608519269777	4.08640995155873e-88	0.0860954126025932	0.640252036493682	5.63179810090222e-13	2.24671059331643e-10	1.05709167571085	1.94294461771428e-18	6.18703904334637e-16
kgp22793049	rs199701561	PAX8	2	114010162	62	0.253246753246753	98	0	98	1	0	2.71465977113102e-09	2.34934100015632e-06	1.13055003571284e-05	0.00125139469811709	2.16949396826897	2.15111305991989e-18	6.83977469034618e-16
rs245881	rs245881	NA	7	29186576	66	0.24025974025974	23	366	389	0.0591259640102828	2.3437649580376e-67	1.87687316921527e-07	3.73678831925785e-05	4.10388751436945e-12	1.42987169100496e-09	-2.56172588070601	2.29795762235056e-18	7.29587947713921e-16
kgp22747960	rs200924905	PPP4R2	3	73112919	68	0.480519480519481	191	8	2302	0.959798994974874	4.40630817922185e-38	1.35418245084146e-07	2.88336074101488e-05	2.50251021628659e-08	5.03377467367128e-06	2.44287384803706	2.40202950107347e-18	7.61503668681527e-16
kgp5790538	rs1046109	ACSL3	2	223807322	70	0.357142857142857	1229	255	1484	0.828167115902965	9.29276274320922e-141	0.0015423419300412	0.0418227010836415	6.76864623488103e-21	6.95084912348122e-18	2.02537704524366	2.44583089860894e-18	7.74246168797702e-16
rs3827032	rs3827032	ATP9A	20	50225206	50	0.318181818181818	15	238	254	0.0592885375494071	2.851061485335e-44	3.60600372791084e-07	6.08923804961913e-05	3.93074376917003e-11	1.20348047389713e-08	-2.42656535336191	2.4721723485456e-18	7.81432198054415e-16
kgp1124941	rs71500272	C10orf71	10	50535186	68	0.272727272727273	1015	3571	4593	0.221325774095072	1.67023365346047e-311	0.00500056448841964	0.105655754468552	6.43779027668403e-20	5.95567748242926e-17	-1.70092354416774	2.53526228473795e-18	8.00195886947306e-16
kgp10738430	rs7072269	NMT2	10	15154974	24	0.0779220779220779	369	10	384	0.973614775725594	1.60254973241931e-75	1.48078844838774e-09	1.90491593621432e-06	2.91451834483799e-07	4.70678265070879e-05	2.49996759736161	2.54487495807545e-18	8.02050415201031e-16
rs2287029	NA	DNM2	19	10916684	32	0.144736842105263	49	677	851	0.0674931129476584	8.89429447234419e-120	2.7112146153138e-07	4.96499273060017e-05	2.32816016979907e-12	8.35591479269724e-10	-2.55874359847581	2.55819015983553e-18	8.05064693907421e-16
kgp22792763	rs200691212	AKAP12	6	151674116	62	0.227272727272727	561	45	608	0.925742574257426	3.48844320440712e-97	1.87671303520231e-06	0.00022265970806707	4.12555769848706e-15	2.1032112745736e-12	2.54198268514904	2.6557755302968e-18	8.34551213712271e-16
rs11781891	rs11781891	LOXL2	8	23198732	34	0.123376623376623	394	12	406	0.970443349753695	9.66886815481842e-80	2.55099775289949e-09	2.34934100015632e-06	1.83700553648757e-08	3.80936377076503e-06	2.54828092325174	2.70136460235376e-18	8.47636080621021e-16
kgp22789324	rs200719704	NA	6	2990119	56	0.337662337662338	86	0	93	1	0	7.83153904088931e-09	4.2126613989722e-06	1.33463985634848e-05	0.00145037171548683	2.1232009809336	2.70598470937304e-18	8.47846239757516e-16
kgp5186147	rs115694971	ITPR1	3	4796205	10	0.0324675324675325	59	0	59	1	0	1.93557701924733e-07	3.79383701673951e-05	0.482952016192572	0.642246314445774	1.96878459200604	2.98873171585354e-18	9.35072205899099e-16
rs2532936	rs2532936	NA	6	30894408	70	0.344155844155844	124	2	126	0.984126984126984	4.30045999249868e-27	1.61459542678321e-08	6.6453665738567e-06	1.58148906980943e-08	3.33099777327692e-06	2.31222580127539	3.364557362522e-18	1.05112298178842e-15
kgp10930802	rs2235104	CTNS	17	3564815	58	0.279220779220779	271	12	284	0.957597173144876	4.36027391073228e-53	7.34226122542853e-08	1.85175106670837e-05	5.12663435503885e-10	1.36008532148896e-07	2.60484312165752	3.57280996018262e-18	1.11456091644499e-15
kgp10371071	rs7002575	UQCRB	8	97242124	66	0.396103896103896	287	77	364	0.788461538461538	6.31731341961825e-28	0.00932370055952278	0.164267653610913	5.49474834822325e-10	1.45057301228261e-07	2.57971001105863	3.69123972518746e-18	1.14983456786369e-15
kgp16123756	rs199841316	C18orf8	18	21102844	76	0.473684210526316	171	6	177	0.966101694915254	6.48192943418269e-35	7.97296513726162e-08	1.95343106797935e-05	6.73271449844844e-09	1.51469138568553e-06	2.39066748262923	3.89297651761799e-18	1.21091880879751e-15
kgp4910101	rs10543929	NFIC	19	3469155	60	0.402597402597403	136	2	138	0.985507246376812	1.02451517004543e-29	7.55305549300559e-09	4.12489080977561e-06	7.81281351095364e-07	0.000116285222787929	2.33334532663924	3.93574779387489e-18	1.22245123879623e-15
rs7933316	rs7933316	PPFIBP2	11	7650789	6	0.0194805194805195	0	54	54	0	0	2.22884626458782e-07	4.22960529074647e-05	0.00105176166568796	0.0463131047991495	-1.935250178836	4.14845940580058e-18	1.28665787345282e-15
kgp4205275	rs62454267	USP42	7	6155166	60	0.25974025974026	329	25	358	0.929378531073446	2.38097847651289e-58	2.525527846132e-06	0.000279404092527797	1.28484911395824e-10	3.71146737459491e-08	2.44194949274123	4.22850287209414e-18	1.30959113625696e-15
kgp22733093	rs200773194	BCAR1	16	75277450	22	0.0844155844155844	57	0	57	1	0	2.57174568990903e-07	4.7542074973507e-05	0.0441995235412433	0.206535833286148	1.96199199936033	4.25698246955838e-18	1.3165116995842e-15
kgp2107725	rs2914380	ZNF677	19	53746598	62	0.292207792207792	132	2	135	0.985074626865672	7.66836838589898e-29	9.89069400317139e-09	4.88310653889826e-06	7.446465393632e-08	1.36133311888728e-05	2.3287633684301	4.65546455580638e-18	1.43767443993453e-15
kgp5851366	rs28667422	NA	16	4237310	46	0.162337662337662	87	0	88	1	0	7.07850644080379e-09	3.93583296208278e-06	7.202631388302e-05	0.00615639969870851	2.0716105615655	5.09964765657091e-18	1.57258186485516e-15
kgp1714762	rs6532147	GPRIN3	4	90166920	72	0.363636363636364	124	2	127	0.984126984126984	4.30045999249868e-27	1.61459542678321e-08	6.6453665738567e-06	1.97406626468961e-08	4.05829450311564e-06	2.28725323273717	5.2245958106177e-18	1.60880071800521e-15
rs10974212	rs10974212	GLIS3	9	3937288	60	0.220779220779221	57	0	59	1	0	2.57174568990903e-07	4.7542074973507e-05	0.465775136898194	0.628801268905793	1.9551729240775	5.24889842021446e-18	1.61396858500996e-15
kgp5102978	rs201540462	TRDN	6	123845531	76	0.363636363636364	134	2	141	0.985294117647059	2.80280569951116e-29	8.635365256541e-09	4.48575581068949e-06	4.38060589496666e-07	6.85958598169946e-05	2.32677471615493	5.74928526453974e-18	1.76530200169829e-15
kgp8203689	rs4927578	TPO	2	1437410	76	0.415584415584416	4	127	132	0.0305343511450382	1.57968067504919e-26	9.5200505134945e-08	2.22819014341251e-05	2.87179154272807e-12	1.02046544975092e-09	-2.33841774499605	6.41023723131412e-18	1.96543368001146e-15
rs13320	rs13320	THEM4	1	151846517	76	0.415584415584416	198	748	948	0.209302325581395	2.91480974415349e-71	0.00358265933207209	0.0818709371598493	9.08357495741618e-20	8.26089558817968e-17	-1.88370757713354	6.56811573054919e-18	2.01096777002118e-15
rs1042190	rs1042190	NA	6	33036999	44	0.168831168831169	5489	2395	7892	0.696220192795535	7.37075379545899e-266	0.0934689852184992	0.66696171359484	2.25376188869342e-17	1.4929503059343e-14	1.16933026210955	6.61632436688735e-18	2.02284221305921e-15
rs508386	rs508386	NCALD	8	102899450	58	0.253246753246753	4	168	172	0.0232558139534884	1.82731319043288e-35	8.45086161865671e-09	4.46742518661531e-06	3.25378182928181e-11	1.00481464588696e-08	-2.42714036841562	6.71923219361032e-18	2.05138254450329e-15
kgp3979584	rs17574040	MAPT	17	44102865	66	0.279220779220779	2038	596	2634	0.773728170083523	1.85233562045522e-173	0.0123418245314929	0.202389702926054	2.27017458265441e-16	1.338567280156e-13	1.44196662134754	6.86918084210734e-18	2.09418296508257e-15
rs9940062	rs9940062	NA	16	58471219	78	0.396103896103896	633	59	696	0.914739884393064	3.42300084440778e-105	5.86685192032343e-06	0.000552029355656	3.20328612917183e-13	1.32723646478694e-10	2.37556586395251	7.18207823039847e-18	2.18646910961348e-15
kgp20093558	rs201813052	ADRA1A	8	26623477	90	0.461038961038961	141	4	147	0.972413793103448	1.40198132251519e-29	6.4854838955058e-08	1.7016546045927e-05	6.01225667057026e-08	1.1201272570988e-05	2.31944865347445	7.42792103786818e-18	2.25810903778115e-15
rs1045929	rs1045929	MED24	17	38175426	82	0.396103896103896	862	201	1065	0.810912511759172	4.08530442103254e-91	0.00336629018965154	0.0782257901953391	2.83350739507086e-17	1.85976867943266e-14	2.13186153691172	7.67118107718891e-18	2.32876224875919e-15
rs3787780	NA	TTC3	21	38462614	76	0.432432432432432	163	9	174	0.947674418604651	1.89841619696856e-31	1.03254026470269e-06	0.000137988783843138	2.38946203940066e-09	5.6982297740934e-07	2.36500375288684	7.71851372491982e-18	2.33982164791616e-15
rs1708618	rs1708618	FLCN	17	17131869	74	0.448051948051948	540	1778	2320	0.232959447799827	1.40352282235635e-145	0.00767686684060262	0.139844227578708	2.43580106120285e-17	1.60857304172838e-14	-1.63698537003067	8.11822703300685e-18	2.45752129081259e-15
kgp8264517	rs2622757	NA	15	35548792	78	0.331168831168831	133	3	136	0.977941176470588	1.92504098257659e-28	3.52223838040746e-08	1.13508098293293e-05	1.67621876168496e-07	2.88963958189074e-05	2.33921758695043	8.61225306413375e-18	2.60339919175038e-15
kgp22789722	rs62076172	NA	17	18874689	90	0.474025974025974	181	2	183	0.989071038251366	1.52804038383644e-39	5.79604758223677e-10	1.40497519515683e-06	8.33001329836433e-10	2.14626342638024e-07	2.52368320945259	8.93660898221454e-18	2.69764928188014e-15
kgp9668665	rs1558067	NOD1	7	30503280	76	0.415584415584416	168	10	180	0.943820224719101	5.73001478765832e-32	1.44318896950118e-06	0.000179967462245311	2.93634662070281e-08	5.83533638717558e-06	2.41380701125651	8.95268152545187e-18	2.69789365271138e-15
kgp10853382	NA	CSPG4	15	75967054	70	0.375	984	171	1156	0.851948051948052	3.64848010217123e-126	0.000473639650297233	0.0178374071915589	4.66881457960564e-18	3.35435745341268e-15	2.29575409180809	8.96255893686327e-18	2.69789365271138e-15
kgp3746924	rs73153583	ARFGAP1	20	61916286	22	0.0844155844155844	24	637	662	0.0363086232980333	3.03297874646533e-125	1.82476651764972e-09	2.08320392881431e-06	8.14810774369341e-09	1.80288223979169e-06	-2.48135253487636	9.84713552563462e-18	2.96001583939056e-15
exm530272	NA	NA	6	31238259	64	0.350649350649351	16512	3674	20197	0.817992668185871	0	0.00219167318461816	0.0562918292086274	3.46965307884028e-21	3.74209930502097e-18	2.85316132693854	9.91809945839121e-18	2.97717764245688e-15
kgp7466991	rs201234535	TRNAU1AP	1	28892307	66	0.279220779220779	126	7	133	0.947368421052632	1.42695431972022e-24	2.28138066801857e-06	0.000259482568762137	1.80271925287294e-06	0.00024612622287984	2.20305854743233	9.99204188603019e-18	2.99518433216636e-15
kgp13976452	rs200979852	RPAIN	17	5334874	44	0.155844155844156	368	9	377	0.976127320954907	6.51798488825966e-76	7.9705471164283e-10	1.52694416906786e-06	1.30301324257859e-10	3.75383248592849e-08	2.62095738261761	1.01077347096033e-17	3.02563831211061e-15
rs2153463	rs2153463	ACP6	1	147124310	58	0.318181818181818	353	1017	1370	0.257664233576642	9.44143759501118e-72	0.0171514948867157	0.251445132619962	1.29654916134941e-14	6.26741352035535e-12	-1.54203897170124	1.25264447082402e-17	3.7444299748618e-15
kgp22732248	rs201503958	THRB	3	24161714	40	0.155844155844156	434	19	455	0.958057395143488	2.83488915806496e-84	3.60596448769605e-08	1.13840763323848e-05	5.57295068905997e-11	1.67286729313312e-08	2.56811311554331	1.26152623202961e-17	3.76573475765767e-15
rs10913472	rs10913472	NA	1	177929554	82	0.487012987012987	61	379	440	0.138636363636364	1.34199439552106e-51	0.000161787657662252	0.00781315185136161	2.29854683798889e-15	1.2091370432603e-12	-2.25077039635221	1.58160394014859e-17	4.71462954525461e-15
kgp8516872	rs2415204	LOXL1	15	74223623	56	0.25974025974026	108	3	111	0.972972972972973	5.54727912050709e-23	2.02954085680525e-07	3.94558184721633e-05	2.87539647729388e-05	0.00281026796145572	2.17785357884853	1.61147356432864e-17	4.79700589760887e-15
exm77893	rs78962557	NA	1	100620728	2	0.00649350649350649	213	35	248	0.858870967741935	2.60822368004511e-29	0.000602634534467568	0.0211583575322487	0.731822021078616	0.827751324231472	1.84565710457036	1.749818993465e-17	5.20161566885623e-15
kgp5962930	rs201233883	CAND2	3	12840457	84	0.480519480519481	84	0	84	1	0	9.61642697096576e-09	4.78871288879466e-06	1.96447193651141e-06	0.000265007387709426	2.10385044362063	1.77932992927547e-17	5.28202580083924e-15
rs1324750	rs1324750	NA	13	105979904	44	0.220779220779221	64	1	65	0.984615384615385	1.46958554431911e-14	8.42045359421347e-07	0.000117812794857344	0.526577875014536	0.676274863179565	1.96187324250973	1.8812190264146e-17	5.57677506579088e-15
rs471234	rs471234	NA	11	79089400	62	0.493421052631579	63	1	70	0.984375	2.44034386357985e-14	9.57264438737055e-07	0.000130779018095722	0.21209580334721	0.406824321007384	1.96240969266382	1.94942460423089e-17	5.77099593251945e-15
kgp22795279	rs3025214	RPL19	17	37359009	82	0.396103896103896	161	2	163	0.987730061349693	3.5461189485349e-35	1.7173977752666e-09	2.03372172432386e-06	1.2853238506962e-08	2.75313290199124e-06	2.48837779488438	2.13673994213629e-17	6.3168036752196e-15
rs2476218	rs2476218	FGF14	13	102547486	56	0.220779220779221	56	0	56	1	0	2.97358095395732e-07	5.26139971825263e-05	0.510559426277758	0.663975449891664	1.91282004552413	2.146487620585e-17	6.33689205028439e-15
rs7591047	rs7591047	ING5	2	242668050	66	0.427631578947368	339	57	396	0.856060606060606	2.82838022089216e-45	0.000550602603811384	0.019430061566199	1.0770099122963e-11	3.51833073723754e-09	2.33323892959576	2.17508626365172e-17	6.41250088492465e-15
kgp12438745	rs2294752	SMAP2	1	40879952	52	0.236842105263158	9	201	210	0.0428571428571429	1.14009086027756e-39	1.04357076372357e-07	2.37515820503644e-05	1.85540187405038e-13	7.90114052817334e-11	-2.48153153586362	2.36226315599167e-17	6.95477492617104e-15
kgp7478969	rs7250749	SNAPC2	19	7986685	58	0.266233766233766	226	19	245	0.922448979591837	1.47403896469519e-39	8.86020172501828e-06	0.000774910210038213	1.53312557638402e-10	4.38147283564577e-08	2.31756768904329	2.49511550807518e-17	7.33584467172798e-15
kgp10789519	rs1571809	NA	9	2490800	82	0.358108108108108	109	2	111	0.981981981981982	8.20971474259894e-24	5.04120701115845e-08	1.43095623135571e-05	2.47896121751047e-07	4.05834881975135e-05	2.26461564250829	2.51345479361949e-17	7.37965456272745e-15
rs1128321	rs1128321	PSMD13	11	244171	64	0.276315789473684	1233	619	1858	0.665766738660907	4.86655063719687e-46	0.171288950812468	0.874306880877455	2.34690694577704e-12	8.40913606250988e-10	0.902833705447794	2.52119012767689e-17	7.39225344730574e-15
rs9269693	rs9269693	HLA-DRB1	6	32546866	54	0.253246753246753	7697	2696	10406	0.740594631001636	0	0.0322717979483644	0.371773800289425	6.31371169813136e-19	5.1135346676345e-16	1.34694553277059	2.78482454241167e-17	8.1541030319188e-15
rs1045095	rs1045095	ATG16L1	2	234203547	60	0.324675324675325	495	117	612	0.808823529411765	1.93872363148523e-52	0.0041027788075159	0.0900739570726173	1.42079009124272e-10	4.07671783586977e-08	1.9898821255134	2.7999062917965e-17	8.18709383900701e-15
rs1130399	rs1130399	HLA-DQB1	6	32629755	62	0.214285714285714	862	31	894	0.96528555431131	8.7230200699236e-170	2.51164614348689e-09	2.34934100015632e-06	5.2406296565718e-12	1.79390012866249e-09	2.67507416877498	2.80983291419747e-17	8.20494148357207e-15
kgp1599327	rs73852799	PHLDB2	3	111694183	52	0.210526315789474	3144	1536	4686	0.671794871794872	5.09631273908947e-122	0.151613515442336	0.810021964685026	5.48011475937086e-15	2.75450845513989e-12	0.978465728688405	2.85321551836912e-17	8.32030209029199e-15
rs498217	rs498217	PSMD13	11	249097	16	0.0649350649350649	427	17	445	0.961711711711712	6.31806031450315e-84	1.94110469587579e-08	7.50651417039706e-06	6.33368708120895e-05	0.00553491011193628	2.3877291880988	2.86654894365078e-17	8.34784170393477e-15
kgp22813088	rs200918357	DUSP6	12	89742232	22	0.0855263157894737	451	16	467	0.965738758029979	1.03664025877576e-89	7.99690794328618e-09	4.28016050931606e-06	6.31742123963245e-07	9.5686863160011e-05	2.43331971529574	2.92853936169076e-17	8.51681150463742e-15
kgp4494561	rs2154593	NA	22	24252085	82	0.383116883116883	5	163	168	0.0297619047619048	9.03418452011716e-34	2.97560116745781e-08	1.01050850659304e-05	2.48673422807893e-11	7.83726608569265e-09	-2.4723692390309	2.94550594752233e-17	8.55456237473514e-15
rs3750657	rs3750657	ANKRD16	10	5926079	76	0.454545454545455	8	179	187	0.0427807486631016	1.76005734100266e-35	1.48610212540075e-07	3.07279532530116e-05	1.859882012854e-12	6.77723322395252e-10	-2.49121327540944	2.95357888783971e-17	8.56641651866873e-15
rs929159	rs929159	NA	6	29706889	66	0.292207792207792	150	5	155	0.967741935483871	6.10179553928015e-31	1.00313959035289e-07	2.29286302150243e-05	2.28127468805207e-07	3.78963514859028e-05	2.30443829136298	3.01499524521358e-17	8.73274452765464e-15
rs8016546	rs8016546	GALNTL1	14	69820414	42	0.175324675324675	4121	5229	9361	0.440748663101604	2.39742851741599e-30	0.512691831312566	1	2.51286490867784e-08	5.0498702611413e-06	-0.429287012394342	3.0847458895683e-17	8.92273141906315e-15
kgp1474294	rs628040	RYR2	1	237348973	72	0.415584415584416	275	12	287	0.958188153310105	5.94298738342803e-54	6.43351251927555e-08	1.69128181478413e-05	4.86514541948343e-10	1.29873967761449e-07	2.53228321573798	3.62243270322636e-17	1.04639063440466e-14
rs319013	rs319013	PLCXD3	5	41382681	80	0.376623376623377	142	4	146	0.972602739726027	8.48715248752289e-30	6.09212279249961e-08	1.62830379385183e-05	2.8094335354881e-08	5.60909285569924e-06	2.27469458451698	3.70393361491706e-17	1.06849523660644e-14
kgp1575369	rs35265092	STON1,STON1-GTF2A1L	2	48824650	46	0.344155844155844	367	78	446	0.824719101123595	1.95044715275947e-42	0.00223189228852959	0.0568167612759995	2.48072624404826e-09	5.88969414662723e-07	2.03374599725308	4.13996291801333e-17	1.19267608220339e-14
rs2290324	rs2290324	USP34	2	61448776	62	0.24025974025974	340	50	390	0.871794871794872	1.70253526882785e-48	0.000234146232447191	0.0103830308440518	1.68774781081478e-10	4.81694895803101e-08	2.30756792802133	4.45064671185727e-17	1.28046179782718e-14
rs202038	rs202038	LOC100130357	6	13288648	42	0.149350649350649	1655	242	1903	0.872430152872957	1.47679411765805e-230	0.000125726988475092	0.0063627164886713	1.37896922981252e-12	5.12933535386033e-10	2.30769449235594	4.51224220546333e-17	1.29644510788457e-14
rs616263	rs616263	NA	11	75959236	70	0.474025974025974	1	53	54	0.0185185185185185	3.91487190456649e-12	2.46726852125648e-06	0.000273522713658675	0.000501772330715328	0.0284223002847044	-1.92181450712207	4.57328597827108e-17	1.31222737482942e-14
rs16834652	rs16834652	COL16A1	1	32124597	26	0.0844155844155844	17	367	384	0.0442708333333333	5.92878503626438e-71	1.9721833470798e-08	7.5993145969542e-06	1.84284270716664e-09	4.44906590403089e-07	-2.399929440676	4.72252710854185e-17	1.35324045820815e-14
kgp22801230	rs202129243	NA	1	46159817	66	0.266233766233766	341	29	371	0.921621621621622	8.46418851357889e-59	5.09456081385263e-06	0.00049473128603183	1.45534393486241e-14	6.97220195008437e-12	2.47580677639243	4.80479685551273e-17	1.37497910654837e-14
kgp18649480	rs201192935	ZCCHC6	9	88910747	56	0.447368421052632	95	0	96	1	0	3.58464364981138e-09	2.61686302035516e-06	3.84704324488162e-06	0.000488565386672167	2.10979282162751	5.20067435863142e-17	1.48628486670523e-14
kgp10816446	rs11668789	NA	19	58928309	62	0.279220779220779	437	79	519	0.846899224806202	1.17422087821275e-55	0.000747346371812595	0.0241166685305443	3.16828911686795e-12	1.11841648025806e-09	2.13858759270363	5.24622819357266e-17	1.49730980355549e-14
kgp5063805	rs199920796	SIVA1	14	105223696	30	0.136363636363636	293	26	320	0.918495297805643	3.65202749555212e-50	8.24123688221076e-06	0.000724317652367472	1.61660561926133e-06	0.000223416353921174	2.21699397729216	5.34957890720805e-17	1.52477917999792e-14
kgp22810474	rs77850739	C18orf25	18	43833701	60	0.25974025974026	657	41	701	0.941260744985673	7.39095024611295e-120	2.42823179881613e-07	4.55560907388733e-05	1.56487334659192e-17	1.06285603444822e-14	2.71540913096099	5.38073330271783e-17	1.53162502099352e-14
kgp3629593	rs1551717	RSAD1	17	48560883	52	0.236842105263158	395	1415	1813	0.218232044198895	8.88788077338908e-127	0.00464117087555482	0.0997013252263866	5.46273172472238e-17	3.41820483717279e-14	-1.68922459339651	5.80406962436368e-17	1.64993940026315e-14
rs880687	rs880687	SPINK5	5	147486677	82	0.461038961038961	354	68	424	0.838862559241706	9.15852304177998e-44	0.00121548805475679	0.0345759230272008	1.43859251393293e-13	6.21246190936355e-11	2.10286171188362	6.05256281689874e-17	1.71830336923242e-14
rs17726796	rs17726796	NA	10	20964434	52	0.272727272727273	57	0	58	1	0	2.57174568990903e-07	4.7542074973507e-05	0.218235241958877	0.413037649971012	1.88899085821273	6.13447179597125e-17	1.73925646457348e-14
rs2949192	rs2949192	NA	7	1203841	80	0.350649350649351	243	32	275	0.883636363636364	9.42320671485561e-37	0.000135896699931329	0.00677513707769137	9.4936905142896e-11	2.76846850586945e-08	2.24272828398784	6.15672277164124e-17	1.74326224483677e-14
rs199355	rs199355	GPNMB	7	23296533	72	0.415584415584416	8439	4553	13018	0.649553571428571	1.26493366673124e-254	0.221546164729059	0.946594806026783	8.75771362500346e-15	4.30121978141875e-12	0.793437494585008	7.04717443144502e-17	1.99276266076854e-14
kgp3345346	rs11260037	NA	19	7916693	24	0.0779220779220779	3	200	203	0.0147783251231527	4.65503820907404e-43	5.49886641820809e-10	1.40497519515683e-06	5.91929581041002e-08	1.10472589791744e-05	-2.21181306262484	7.27224261688883e-17	2.05370045248998e-14
rs17752155	rs17752155	NA	8	2097247	44	0.155844155844156	79	426	505	0.156435643564356	1.7197711269794e-53	0.000418337978206196	0.015854883791362	3.9416442683257e-10	1.06950612229288e-07	-1.9928742602583	7.79065206087746e-17	2.19720957847291e-14
kgp6741948	rs9991662	NA	4	70374588	68	0.376623376623377	3	151	154	0.0194805194805195	2.26795941508594e-32	7.07373978905755e-09	3.93583296208278e-06	3.56817983023132e-10	9.76816536024524e-08	-2.37884252904693	8.82789885735335e-17	2.48647850414478e-14
exm1386114	rs3764482	NA	18	46468946	44	0.148648648648649	67	892	960	0.0698644421272158	5.43448732715824e-156	3.24520583544131e-07	5.64886899949251e-05	6.34916806422172e-17	3.93842932066951e-14	-2.61655778138429	9.45778454029567e-17	2.66040165759567e-14
rs2516478	rs2516478	NA	6	31498737	42	0.136363636363636	3507	130	3657	0.964256255155348	0	1.17036933341055e-09	1.83531414037505e-06	9.99528899564619e-26	2.02381971318826e-22	2.98495411795971	9.65903575445976e-17	2.71345576941974e-14
rs6532148	rs6532148	GPRIN3	4	90166921	72	0.363636363636364	124	3	127	0.976377952755906	1.77620048780156e-26	6.55732597174852e-08	1.71382465200468e-05	4.89353925680555e-08	9.2372977707225e-06	2.20303524643467	9.99746587480847e-17	2.80485766123744e-14
rs445150	rs445150	NA	6	29646879	88	0.376623376623377	8	235	244	0.0329218106995885	1.2490099794434e-47	1.35076637972765e-08	5.91391186973034e-06	4.02543662999626e-11	1.2289663757462e-08	-2.41964225492176	1.05972994246069e-16	2.9692636896941e-14
kgp8951805	rs199896618	ZBTB40	1	22854931	64	0.311688311688312	294	32	326	0.901840490797546	2.31600865611653e-47	3.16472142959134e-05	0.00215903210917823	9.34850076537907e-11	2.72983853778265e-08	2.26566676201196	1.06206206173727e-16	2.97191827982299e-14
rs9941869	rs9941869	DIP2A	21	47988142	20	0.0779220779220779	357	10	367	0.97275204359673	6.45789042251553e-73	1.96910547122984e-09	2.15903464989438e-06	7.66907992094543e-06	0.000896993976628247	2.3141702260386	1.06471051448623e-16	2.97410984558188e-14
rs3214047	rs3214047	YES1	18	745884	34	0.11038961038961	176	10	186	0.946236559139785	1.07706708966071e-33	9.70058553496828e-07	0.00013227432471589	1.05243616470686e-05	0.00117584676879945	2.16293020389035	1.06561668728508e-16	2.97410984558188e-14
kgp9455381	rs3807836	ICA1	7	8196977	56	0.233766233766234	141	13	154	0.915584415584416	1.39699962113788e-24	2.6027378960427e-05	0.00184515462906633	3.19506573433501e-07	5.12897665143894e-05	2.13430843308437	1.1664230006204e-16	3.25122990819682e-14
kgp9531497	rs12531328	MAGI2	7	79058095	72	0.407894736842105	0	46	46	0	0	8.75701578622086e-07	0.000120867091326909	0.000128364256472885	0.00990544214062747	-1.84042153809296	1.2046658667001e-16	3.35347102861707e-14
kgp9523094	rs79945738	DOK3	5	176930174	76	0.428571428571429	153	2	155	0.987096774193548	1.98015421342068e-33	2.58740050092357e-09	2.34934100015632e-06	5.88382876482322e-11	1.76125890164428e-08	2.40327872463664	1.25345367766448e-16	3.48476358837327e-14
rs2591968	rs2591968	MIER3	5	56233541	64	0.28	157	5	163	0.969135802469136	1.82761200764788e-32	6.70507142537257e-08	1.71523558968059e-05	1.80141907805278e-07	3.08810999238144e-05	2.26107355119585	1.29244047879612e-16	3.5885036248654e-14
exm-rs1061235	rs1061235	NA	6	29913298	8	0.0263157894736842	4369	1201	5575	0.784380610412926	0	0.00838532218432429	0.151261401843401	0.000942835662325126	0.0431242444141079	1.4500392894819	1.37638521195854e-16	3.8166415051914e-14
kgp10038499	rs200125554	ABCA9	17	66973185	78	0.331168831168831	94	0	95	1	0	3.93955886266399e-09	2.81843920152707e-06	8.51498083585183e-07	0.000125603867826497	2.09988712357371	1.37916221258244e-16	3.81940734242217e-14
rs2289533	rs2289533	CCDC40	17	78024094	62	0.266233766233766	256	13	273	0.951672862453532	2.85689651937323e-49	1.95727371437382e-07	3.8328633961788e-05	9.16389026356182e-12	3.01657839218899e-09	2.503867841524	1.39109834273761e-16	3.84749836222168e-14
kgp12548686	rs111369347	DLG2	11	84728410	72	0.363636363636364	109	2	112	0.981981981981982	8.20971474259894e-24	5.04120701115845e-08	1.43095623135571e-05	2.11750944838825e-07	3.56449084603747e-05	2.19032317198698	1.42418428158907e-16	3.93393791017163e-14
kgp7805308	rs4392227	ASAP2	2	9475337	62	0.305194805194805	234	11	245	0.955102040816327	1.16647554692866e-45	1.54053485701682e-07	3.16098311875806e-05	1.36869932300994e-09	3.38821754210302e-07	2.49035260148242	1.45075993559254e-16	3.99807111906603e-14
kgp6700074	rs72910819	GPR155	2	175326258	66	0.279220779220779	162	7	169	0.958579881656805	2.25295933965679e-32	2.81762801992632e-07	5.13794589128893e-05	2.22700148892911e-08	4.51343174280357e-06	2.26470345303772	1.45421185328813e-16	3.99807111906603e-14
exm209065	rs4129190	NA	2	88472791	52	0.168831168831169	110	697	818	0.136307311028501	1.53322046038022e-94	0.000112705725425521	0.00593137928158144	1.86832747351415e-15	9.974916724638e-13	-2.18725725882863	1.45485334674763e-16	3.99807111906603e-14
rs4129190	rs4129190	NA	2	88472791	52	0.168831168831169	110	697	818	0.136307311028501	1.53322046038022e-94	0.000112705725425521	0.00593137928158144	1.86832747351415e-15	9.974916724638e-13	-2.18725725882863	1.45485334674763e-16	3.99807111906603e-14
kgp12515596	rs2015626	TM4SF18	3	149039324	60	0.25974025974026	241	8	249	0.967871485943775	6.22125794441202e-49	1.82086824442534e-08	7.22682547618182e-06	9.53748633164274e-11	2.77746613489166e-08	2.53919832881454	1.56081846337006e-16	4.28378802454301e-14
rs1041944	rs1041944	LGALS8	1	236711981	58	0.273333333333333	4266	2405	6673	0.639484335182132	8.52115586945718e-115	0.260194721805039	1	1.07418717302734e-12	4.10228640922004e-10	0.705446838005883	1.60962945206678e-16	4.41211150420542e-14
kgp2999408	rs73187210	ZMAT3	3	178741462	34	0.151315789473684	86	0	86	1	0	7.83153904088931e-09	4.2126613989722e-06	0.0158949095705909	0.151369700307851	1.91961178961368	1.61727370426035e-16	4.42741053635945e-14
rs11211066	rs11211066	UROD	1	45479772	50	0.24025974025974	2115	167	2293	0.926818580192813	0	9.40077375083631e-07	0.000128923352526964	1.70170922018048e-23	2.53632668812816e-20	2.65192011717691	1.6243920940137e-16	4.44123283528389e-14
kgp3442803	rs3755949	CTBP1	4	1216868	90	0.46	133	4	138	0.970802919708029	7.77362960453772e-28	1.08555328054426e-07	2.44735250409762e-05	1.38946882397336e-07	2.4304493546382e-05	2.23868668792038	1.66615254822734e-16	4.54961395440001e-14
rs1490187	rs1490187	THEM4	1	151844396	14	0.0584415584415584	3	65	68	0.0441176470588235	1.38943079430944e-13	7.45779295662389e-06	0.000675944371245084	0.000321316977732375	0.0206537818696582	-1.91054260523574	1.72432704771932e-16	4.70248306154773e-14
kgp4570487	rs1062075	TTC37	5	94799778	30	0.138157894736842	697	47	744	0.936827956989247	3.90003784059501e-125	4.83318339441807e-07	7.68267088329108e-05	2.87179921178066e-08	5.72295986655186e-06	2.44940112772351	1.75499334369391e-16	4.78004062669606e-14
rs8104808	rs8104808	ZNF880	19	52887427	66	0.383116883116883	198	920	1118	0.177101967799642	3.97614512645824e-103	0.000903923940017676	0.0284049164788043	1.28816546980524e-18	9.87406436151498e-16	-2.0736245680578	1.94686065860154e-16	5.28920146472169e-14
exm1499285	rs8104808	NA	19	52887427	66	0.383116883116883	198	920	1118	0.177101967799642	3.97614512645824e-103	0.000903923940017676	0.0284049164788043	1.28816546980524e-18	9.87406436151498e-16	-2.0736245680578	1.94686065860154e-16	5.28920146472169e-14
rs11583306	rs11583306	DNAJC16	1	15860803	64	0.324675324675325	7	232	240	0.0292887029288703	1.4146393797888e-47	7.19893336093566e-09	3.98216049361901e-06	1.28738750989469e-10	3.71380150132606e-08	-2.4392488904999	1.98009352738793e-16	5.37268714802987e-14
kgp5122128	NA	SLC39A1	1	153940145	82	0.493243243243243	71	0	71	1	0	4.09325644482208e-08	1.23041912846832e-05	4.08898677010025e-06	0.000514421380140409	1.96323069150889	1.9984537650905e-16	5.41565830538275e-14
kgp18813832	rs74697748	PHC1	12	9089345	78	0.453947368421053	87	0	87	1	0	7.07850644080379e-09	3.93583296208278e-06	5.2347505067577e-07	8.07702057701925e-05	2.08818008775694	2.10991203721269e-16	5.71049156240618e-14
rs2242086	rs2242086	TSTA3	8	144695499	56	0.210526315789474	460	21	481	0.956340956340956	9.83028086239459e-89	4.20720809020236e-08	1.26114000498292e-05	2.14933500692108e-13	9.08236236409382e-11	2.65047787289414	2.25602930606281e-16	6.09826883933296e-14
kgp10196281	rs77446973	FGF12	3	192383577	86	0.474025974025974	211	14	225	0.937777777777778	5.10540801152203e-39	2.49003028471795e-06	0.000275618999426443	4.915095152729e-10	1.30881788120299e-07	2.41614817282712	2.44111099080606e-16	6.59026273600933e-14
kgp2985362	rs62248586	TAMM41	3	11849975	76	0.381578947368421	232	21	253	0.91699604743083	8.47730392230348e-40	1.37975639255489e-05	0.00111453366770224	1.80760658617726e-09	4.36891183744234e-07	2.24355052925718	2.50137090209986e-16	6.74446270394578e-14
rs17400154	rs17400154	NA	20	55661952	68	0.480519480519481	52	0	52	1	0	4.65726979961044e-07	7.43175604469286e-05	0.303487645270026	0.49205550366928	1.83979933296454	2.54489436469947e-16	6.85320574552055e-14
rs6558533	rs6558533	NA	8	1709918	46	0.162337662337662	17	233	250	0.068	4.12694696941968e-42	1.01577967653871e-06	0.000137808298898102	4.26149560780614e-11	1.29734433520709e-08	-2.27553232844078	2.64898763630263e-16	7.12458170963768e-14
kgp22735635	rs200194810	CD200	3	112053596	66	0.318181818181818	100	0	102	1	0	2.26492977906211e-09	2.29298499415559e-06	9.40257035576291e-06	0.0010671793046938	2.09562492279778	2.72624701521435e-16	7.32319764564949e-14
kgp22599465	rs200448012	NA	5	155195302	86	0.409090909090909	159	3	162	0.981481481481482	4.07392690495136e-34	7.49026607640659e-09	4.10103532376235e-06	1.60238865319926e-09	3.91256276543282e-07	2.41044814888731	2.77988000519807e-16	7.4579315749455e-14
kgp10217720	rs7221299	B9D1	17	19250679	32	0.116883116883117	2	134	136	0.0147058823529412	2.80280569951116e-29	5.1070858216862e-09	3.26224226656316e-06	1.18677058897125e-08	2.56765952044904e-06	-2.10921648836406	2.88343686430321e-16	7.72609888187193e-14
kgp10130121	rs904018	GATA4	8	11616516	68	0.310810810810811	8916	3352	12280	0.726768829475057	0	0.0462188729097442	0.464887609763181	1.1050050786437e-27	2.75770720940678e-24	1.61684349995873	3.06597797771114e-16	8.20496994319489e-14
rs4712999	rs4712999	BTN2A1	6	26466234	42	0.149350649350649	35	250	370	0.12280701754386	8.00556350410356e-37	8.75895813253142e-05	0.00485260750684741	1.30023544298724e-09	3.24116529833427e-07	-2.04571102953551	3.07340172619423e-16	8.21459425761098e-14
kgp907794	rs62036244	ALG1	16	5123270	60	0.38961038961039	501	53	555	0.904332129963899	2.01627884764355e-80	1.81427707325932e-05	0.00136732404018194	3.69812222284686e-15	1.89883535933189e-12	2.44492185205898	3.09370328172147e-16	8.25857164854171e-14
kgp8766245	rs62270900	NA	3	125677618	76	0.368421052631579	337	48	385	0.875324675324675	8.93941235246278e-49	0.000192458193947805	0.00899728432460063	1.53881397607274e-11	4.98896508200283e-09	2.21586914317846	3.12741933358049e-16	8.33820499241051e-14
kgp9254677	rs55695090	SGTB	5	64963473	74	0.305194805194805	454	50	505	0.900793650793651	4.70943371932776e-72	2.60319263128086e-05	0.00184515462906633	1.78605846591576e-15	9.63152221873455e-13	2.42537620947049	3.8718102130402e-16	1.03100637566249e-13
rs12386801	rs12386801	TRIM35	8	27147716	64	0.337662337662338	12	161	173	0.069364161849711	2.25805444902526e-29	3.58054446820358e-06	0.0003707081220611	2.19136995420778e-10	6.14803879466404e-08	-2.20420779853416	3.90639964266386e-16	1.0389280417675e-13
rs7536385	rs7536385	SIPA1L2	1	232601208	12	0.0394736842105263	49	0	49	1	0	7.44999850469536e-07	0.000105961787877319	0.240151173737112	0.433915779050397	1.83077850208456	3.94033665268577e-16	1.04665680002393e-13
kgp961934	rs199963531	NR2F6	19	17352145	60	0.246753246753247	89	0	91	1	0	5.80017778437832e-09	3.43886452251376e-06	2.00678460828514e-05	0.002064756248024	2.00603216210802	4.42764269872319e-16	1.17464430390131e-13
kgp22757308	rs200102006	NA	3	158548413	78	0.448051948051948	180	6	186	0.967741935483871	7.16362951326362e-37	5.04509866365799e-08	1.43095623135571e-05	9.58709590350716e-09	2.10392642677518e-06	2.36658457363065	4.59410364750234e-16	1.21730134499856e-13
kgp17106593	rs202071569	CTGF	6	132270729	82	0.398648648648649	188	5	2209	0.974093264248705	3.26464202879673e-39	1.40338523177206e-08	6.03500936053686e-06	2.41737836736919e-06	0.000319871917062256	2.23075376474122	4.74288392830111e-16	1.25517411343471e-13
rs12939239	rs12939239	SMTNL2	17	4498641	40	0.142857142857143	7	195	202	0.0346534653465347	1.54562197965116e-39	3.34232101720739e-08	1.08854171568916e-05	1.51722972110623e-10	4.34182594829528e-08	-2.26973344800805	4.85634611254936e-16	1.28361839994091e-13
kgp2339772	rs113849751	ZFP82	19	36882921	60	0.302631578947368	200	7	207	0.966183574879227	1.26802379728568e-40	4.55856753365389e-08	1.33478844665119e-05	1.09890107181716e-08	2.38475977188907e-06	2.41261962454338	5.04415174598636e-16	1.33161883472825e-13
rs10500632	rs10500632	NA	11	4925933	34	0.149350649350649	1	50	51	0.0196078431372549	1.80055442883085e-11	3.81108979376572e-06	0.000391180754699551	0.00158215177443483	0.0583555433476284	-1.85236008571238	5.15433312192301e-16	1.35903427595313e-13
exm530736	rs9266825	NA	6	31382882	64	0.302631578947368	911	165	1077	0.846654275092937	3.43100493890986e-114	0.000643803760224153	0.0222113849609177	1.45135222776002e-16	8.72543202339557e-14	2.0859108047441	5.25285902372189e-16	1.38331303168753e-13
kgp12179375	rs45542931	RAB5A	3	20025925	56	0.233766233766234	2053	1141	3212	0.642767689417658	1.86181101808057e-58	0.248434805445582	0.985933086527794	2.90159055089241e-12	1.02935003896832e-09	0.786408323138706	5.45721841663329e-16	1.43536882339257e-13
kgp11591899	rs11649498	NA	16	1115377	60	0.350649350649351	533	90	623	0.85553772070626	3.61476644869829e-70	0.000461032837683494	0.0173835923754147	2.64687746503511e-11	8.29326602643249e-09	2.17340923051764	5.49662026991524e-16	1.44396281768767e-13
kgp5879601	rs1230381	ERAP2	5	96254209	64	0.467532467532468	107	675	785	0.136828644501279	2.10008068124084e-91	0.000117322819738867	0.00615209565337748	1.66704659945106e-14	7.91574211180936e-12	-2.01692831891402	5.53417375841488e-16	1.45205082771828e-13
kgp3700962	rs199965870	NA	9	91090999	36	0.116883116883117	2316	491	2812	0.82508015675098	9.82898450702934e-260	0.00167999441033482	0.0452579992861205	3.97391305065875e-12	1.38909619285128e-09	1.86679302165258	5.55158878196793e-16	1.4548416287163e-13
kgp1050691	rs5751866	SPECC1L	22	24807190	98	0.487012987012987	154	11	166	0.933333333333333	2.08065913929888e-28	4.89539869073138e-06	0.000481016150857452	5.68511857737401e-11	1.70415399411658e-08	2.32104431195343	5.58524166685524e-16	1.46187570486643e-13
kgp15701493	rs200420725	SDF4	1	1158567	34	0.136363636363636	399	22	423	0.947743467933492	5.21674553978762e-75	2.05396334505418e-07	3.98944739272034e-05	3.28123180492447e-08	6.46682880958419e-06	2.37112845238865	5.7686143615019e-16	1.50803243112266e-13
exm361315	rs15967	NA	3	158320703	76	0.363636363636364	4630	6394	11040	0.419992743105951	2.8288335315776e-63	0.40072292104904	1	2.80432194214365e-13	1.16417872563738e-10	-0.589467521057727	5.88767426065186e-16	1.53728464217356e-13
kgp11700744	rs200512816	SMC2	9	106899952	82	0.474025974025974	78	0	81	1	0	1.82837411756578e-08	7.22682547618182e-06	1.80110371344976e-06	0.000246062180523786	2.0125335209907	6.0679694794313e-16	1.58243501517913e-13
kgp5947386	rs76586709	NA	14	103408573	52	0.333333333333333	568	48	617	0.922077922077922	4.24284051392855e-97	3.17136917105427e-06	0.000336459851560403	5.57078866533645e-13	2.23066434344497e-10	2.4603517023939	6.16573649222683e-16	1.60597980628723e-13
kgp10945261	rs58830807	PRSS45	3	46783959	42	0.162337662337662	4	212	216	0.0185185185185185	4.72552793806226e-45	1.06122364653866e-09	1.76562935164346e-06	1.3505324430803e-07	2.36813215791301e-05	-2.15784819390733	6.3052155573458e-16	1.63833316490424e-13
exm308431	rs58830807	NA	3	46783959	42	0.162337662337662	4	212	216	0.0185185185185185	4.72552793806226e-45	1.06122364653866e-09	1.76562935164346e-06	1.3505324430803e-07	2.36813215791301e-05	-2.15784819390733	6.3052155573458e-16	1.63833316490424e-13
kgp4979552	rs17044641	NAV3	12	78365377	74	0.383116883116883	1	50	51	0.0196078431372549	1.80055442883085e-11	3.81108979376572e-06	0.000391180754699551	0.00118809668166678	0.0497069080700612	-1.84366203302825	6.7667444316484e-16	1.75612973444615e-13
rs4743687	rs4743687	SMC2	9	106856910	82	0.474025974025974	189	16	205	0.921951219512195	3.03622927827114e-33	1.30322015338076e-05	0.00106069369980849	1.00839244840868e-08	2.20394335674299e-06	2.1923840276789	6.83507461933099e-16	1.77172068266731e-13
rs2549782	rs2549782	ERAP2	5	96231000	64	0.467532467532468	410	51	461	0.889370932754881	2.03516660947068e-62	6.60064307675837e-05	0.0038749169064342	3.61319860750072e-08	7.05998792195864e-06	2.0165673286572	7.01908500121631e-16	1.81503390056753e-13
exm468623	rs2549782	NA	5	96231000	64	0.467532467532468	410	51	461	0.889370932754881	2.03516660947068e-62	6.60064307675837e-05	0.0038749169064342	3.61319860750072e-08	7.05998792195864e-06	2.0165673286572	7.01908500121631e-16	1.81503390056753e-13
rs10101626	rs10101626	WDR67	8	124154697	58	0.214285714285714	3	106	109	0.0275229357798165	1.51709243689222e-22	1.48272707994632e-07	3.06877321369874e-05	4.64010792489153e-10	1.2433056223318e-07	-2.09777972160102	7.21245233311388e-16	1.86055263755637e-13
exm718677	rs10101626	NA	8	124154697	58	0.214285714285714	3	106	109	0.0275229357798165	1.51709243689222e-22	1.48272707994632e-07	3.06877321369874e-05	4.64010792489153e-10	1.2433056223318e-07	-2.09777972160102	7.21245233311388e-16	1.86055263755637e-13
exm330845	rs116232140	NA	3	75790880	10	0.0324675324675325	57	0	57	1	0	2.57174568990903e-07	4.7542074973507e-05	0.0992018322278608	0.285662625196045	1.82803557443914	7.39775682582812e-16	1.90606357322951e-13
rs2073368	rs2073368	ITSN1	21	35166803	22	0.0974025974025974	99	0	101	1	0	2.47860239972833e-09	2.34934100015632e-06	0.000579044680027327	0.0312486978170006	1.93372032797877	7.55628086834257e-16	1.9445735463416e-13
kgp6254452	rs61927134	LYRM5	12	25357575	60	0.407894736842105	1307	470	1779	0.735509285312324	1.58211539818556e-87	0.0381066136566593	0.413066073214793	3.01283903281033e-14	1.38762573016298e-11	1.3123801362292	7.62357424566987e-16	1.9595416120373e-13
rs4870903	rs4870903	NA	8	125570144	82	0.37012987012987	814	181	997	0.818090452261306	2.68776568499574e-89	0.00257619104995767	0.0630896371848716	8.97808833841047e-20	8.1997071817859e-17	1.91492510215528	7.89604404094243e-16	2.0271487420231e-13
kgp22802688	rs201960601	WLS	1	68636789	56	0.337662337662338	121	5	126	0.96031746031746	1.24606488782764e-24	6.03993231654147e-07	9.1872892513822e-05	1.74174861981578e-06	0.000239171170362496	2.20089506236192	8.14983904677417e-16	2.0898056813058e-13
kgp22837270	rs73004586	NA	19	8675224	62	0.357142857142857	96	0	98	1	0	3.26458618107822e-09	2.53145912533828e-06	3.51722517275206e-05	0.00333873493996941	1.94789457689827	8.49558507548504e-16	2.17586329643324e-13
kgp14343243	rs79908200	XRCC5	2	217063045	82	0.422077922077922	99	0	99	1	0	2.47860239972833e-09	2.34934100015632e-06	6.60264373741626e-06	0.000786840097049807	2.08255773231428	8.68098050360923e-16	2.220696211642e-13
exm2273541	rs3826496	NA	17	3564073	54	0.266233766233766	631	69	705	0.901428571428571	8.80756459073189e-100	1.8867521476059e-05	0.00141301979872969	1.50263766030094e-14	7.16678023288334e-12	2.3453629773486	8.90272657277289e-16	2.27471023024756e-13
kgp221287	rs1046379	S100A1,S100A13	1	153604029	56	0.25974025974026	38064	17637	55724	0.683362955781763	0	0.120801207788208	0.753031592227124	1.92359868796732e-13	8.1591757312979e-11	0.983466954982153	8.96171601126097e-16	2.28705976294042e-13
kgp9242108	rs140161253	PALD1	10	72287900	64	0.402597402597403	140	6	147	0.958904109589041	3.52961340989675e-28	4.34705880421312e-07	7.1220751367408e-05	7.53325127502246e-07	0.000112749762074824	2.20083168949689	9.03723465187126e-16	2.30359325937354e-13
kgp11563647	rs3808532	STC1	8	23702015	30	0.175324675324675	181	12	193	0.937823834196891	1.15142675925601e-33	2.22163310682649e-06	0.000253223700045535	1.17033191520222e-05	0.00129342769120594	2.11829368951481	9.20516616951696e-16	2.34361565159994e-13
rs7566217	rs7566217	DCDC2C	2	3851381	70	0.292207792207792	92	8	101	0.92	1.04111394897806e-16	5.11316196675725e-05	0.00314626576914347	0.549994346944039	0.694395606357939	1.86927413115147	9.29030016046476e-16	2.36248810691933e-13
rs314157	rs314157	KCNMB1,KCNIP1	5	169806001	50	0.305194805194805	43	387	430	0.1	1.86130258345118e-61	1.23718529561097e-05	0.00101116577020488	2.02798771825957e-12	7.35234614897262e-10	-2.19047677959399	9.4180835799966e-16	2.39214864667497e-13
rs6102366	rs6102366	LPIN3	20	39980872	4	0.012987012987013	141	11	184	0.927631578947368	1.27366418218071e-25	1.00686457687961e-05	0.000855161522268948	0.324292861993368	0.51065436869081	1.97263984514701	1.0186452662617e-15	2.58425246946434e-13
kgp11527828	rs199964520	NA	2	95830737	46	0.227272727272727	171	9	180	0.95	3.54304114664522e-33	6.84132832181139e-07	0.000100639268841473	1.92877668281612e-07	3.2698706502851e-05	2.19086282512877	1.03309739996771e-15	2.61782246240224e-13
kgp10247087	rs201055068	AIMP2	7	6052640	76	0.355263157894737	135	6	141	0.957446808510638	4.30009384307659e-27	5.94280730676937e-07	9.05238439334764e-05	2.79828847401361e-07	4.53957265323995e-05	2.18467480316103	1.03909223802303e-15	2.62990814478691e-13
exm725145	rs3735999	NA	8	143746069	56	0.351351351351351	180	12	192	0.9375	1.88871487831374e-33	2.32791062597426e-06	0.000264214778429589	1.85931101562818e-07	3.17467371551482e-05	2.24168521375246	1.11757237720997e-15	2.82520717351081e-13
rs2622758	rs2622758	NA	15	35548809	78	0.331168831168831	216	16	232	0.931034482758621	5.21914377542309e-39	4.52157257838938e-06	0.000447416798621208	2.65936695071719e-10	7.39338460057807e-08	2.37488970312204	1.12862414232409e-15	2.84978923729941e-13
kgp8872978	rs76586977	NA	8	19571854	72	0.407894736842105	111	3	114	0.973684210526316	1.22666999679251e-23	1.60231545358939e-07	3.2783465828606e-05	3.00027758710934e-05	0.00290979474654736	2.13476449149268	1.16041223289398e-15	2.92661146765103e-13
rs1489177	rs1489177	NA	9	11275227	62	0.227272727272727	50	0	50	1	0	6.35441048929898e-07	9.49075647652249e-05	0.566755017435108	0.7073178889268	1.79242849493487	1.1623298355977e-15	2.92800708092712e-13
kgp5510510	rs73042968	FBLN2	3	13677622	70	0.318181818181818	123	7	131	0.946153846153846	6.36046889763717e-24	2.60764099529888e-06	0.000287303673643233	3.71807137158763e-07	5.91545430836447e-05	2.18839415497575	1.18163942130141e-15	2.97315993477417e-13
rs5996200	rs5996200	CYB5R3	22	43032742	44	0.142857142857143	4979	6462	11460	0.435189231710515	1.18147615601373e-43	0.481177989469716	1	2.94956265595771e-09	6.9489883051326e-07	-0.42735307380343	1.22747866449261e-15	3.08488098179614e-13
kgp2338196	rs12569188	SIPA1L2	1	232551416	74	0.331168831168831	33	214	247	0.133603238866397	2.26816440112645e-30	0.000186543480990894	0.00875701687470506	9.08471054978754e-12	2.99510765969078e-09	-2.28318901180667	1.23401575052573e-15	3.09768262540744e-13
rs1012660	rs1012660	NA	21	26236130	94	0.435064935064935	2	62	64	0.03125	1.64345052151687e-13	3.08876096063128e-06	0.000328833536674826	0.000118960940919516	0.00933414605091734	-1.86820527591558	1.25506754668421e-15	3.14684728124586e-13
kgp3998208	rs6675122	CTPS1	1	41454425	50	0.201298701298701	1	109	110	0.00909090909090909	1.94131550703331e-24	6.07584585750166e-09	3.55322750139551e-06	6.57904847287332e-10	1.72831683909291e-07	-2.10385194393572	1.2699655971105e-15	3.18048583716964e-13
kgp2682335	rs77325453	YTHDC1	4	69181899	48	0.181818181818182	311	12	323	0.962848297213622	9.53643856246471e-62	2.16842004091222e-08	8.07457276828917e-06	4.12945643034429e-11	1.25893283497027e-08	2.47875323013164	1.3695711177259e-15	3.42593905259953e-13
kgp4734111	rs74375765	ADAMTSL1	9	18909676	70	0.435064935064935	169	6	176	0.965714285714286	1.76381803368869e-34	8.85203898791616e-08	2.09699527574006e-05	1.18629882493298e-07	2.09901542951415e-05	2.21147085270883	1.39324866235008e-15	3.48111044709603e-13
kgp2804022	rs34783469	NA	4	68336731	64	0.285714285714286	181	8	189	0.957671957671958	6.48707107751662e-36	2.17455440658518e-07	4.2122374915862e-05	2.02209322363648e-08	4.14116202496377e-06	2.35719144762503	1.42061912259297e-15	3.54536976518184e-13
rs10849527	rs10849527	LEPREL2	12	6946360	74	0.292207792207792	519	70	590	0.881154499151104	4.3722253493433e-76	9.54590797840724e-05	0.00516135331597951	1.08731380167988e-12	4.13769170211608e-10	2.12833963518156	1.48518995325148e-15	3.70221113712605e-13
rs440364	rs440364	MX2	21	42767733	40	0.142857142857143	10	245	256	0.0392156862745098	1.2767194723983e-48	3.47675865106659e-08	1.12549442269052e-05	4.02119244077432e-11	1.2289663757462e-08	-2.33046875394693	1.55228851110984e-15	3.86498229681509e-13
kgp483628	rs7445	UBE2L3	22	21977047	58	0.253246753246753	1835	2412	4251	0.432069696256181	9.69630161486777e-19	0.465088556553357	1	4.64650497835226e-12	1.60848512497392e-09	-0.481492145745259	1.71287416271143e-15	4.25987636206377e-13
kgp4791636	rs199572468	ZNF850	19	37237105	62	0.292207792207792	171	6	177	0.966101694915254	6.48192943418269e-35	7.97296513726162e-08	1.95343106797935e-05	6.71434843002547e-09	1.5121445394991e-06	2.29721034689028	1.73912103593928e-15	4.32014573448501e-13
rs10799834	rs10799834	TMCO4	1	20027404	60	0.246753246753247	11	144	155	0.0709677419354839	2.9013437110726e-26	5.45190385147658e-06	0.000516153646240412	1.2573863096177e-10	3.63703226533704e-08	-2.14415707733615	1.79058492567083e-15	4.44020536573931e-13
kgp11963773	rs13081418	NBEAL2	3	47047358	74	0.357142857142857	511	77	596	0.869047619047619	2.567267901677e-71	0.000206198833720157	0.00956671657717735	2.99206802435893e-16	1.7497972528503e-13	2.25109420534366	1.7915899502997e-15	4.44020536573931e-13
kgp2036368	rs116185702	NA	2	52233271	8	0.025974025974026	49	0	50	1	0	7.44999850469536e-07	0.000105961787877319	0.555017707672984	0.698342862912479	1.77780022400813	1.87066491739379e-15	4.63083423945283e-13
rs17127768	rs17127768	FBLN5	14	92409333	16	0.051948051948052	11	379	390	0.0282051282051282	4.3487667931673e-77	1.2327266464463e-09	1.83531414037505e-06	5.32347777748231e-07	8.18592755935324e-05	-2.05097441447226	1.91936578682408e-15	4.74591937054037e-13
kgp10819316	rs38405	GGCT	7	30536874	68	0.376623376623377	553	100	658	0.846860643185299	5.1767875341895e-70	0.000710580854363646	0.0235806676700905	7.93789355884652e-12	2.64957751626904e-09	2.0663836741596	1.95441839079334e-15	4.8270310879449e-13
rs7229	rs7229	SYNE2	14	64692825	84	0.467532467532468	4524	5852	10393	0.436006168080185	8.55314731086961e-39	0.485790376627278	1	1.79944079865866e-14	8.48806111764647e-12	-0.476632693243096	1.9720784440309e-15	4.86504951871926e-13
rs2287988	rs2287988	ERAP2	5	96237326	64	0.467532467532468	641	47	688	0.931686046511628	3.62266839066254e-113	9.97354126116542e-07	0.000135394134517324	1.01910698879916e-13	4.49131122336773e-11	2.55995810766036	2.11465519955476e-15	5.21079204201653e-13
kgp17504	rs201435461	C2orf29	2	101884668	72	0.415584415584416	152	13	165	0.921212121212121	6.3735095184868e-27	1.43000538066733e-05	0.0011380010271059	1.45653460500049e-09	3.60149995544742e-07	2.16539225519995	2.33288831224265e-15	5.74195512503889e-13
kgp11720222	rs1542088	SMYD1	2	88387403	70	0.461038961038961	2473	5102	7604	0.326468646864686	2.76082257217309e-200	0.0879337158152093	0.648136265012037	8.3027442006558e-17	5.09138507659986e-14	-0.983552259084244	2.35597348081267e-15	5.79213246612716e-13
kgp8813916	rs13170412	IRF1	5	131823519	90	0.331168831168831	303	48	352	0.863247863247863	7.15162117850815e-42	0.000414241809470006	0.0157135140684534	1.39163742544876e-12	5.1675012815634e-10	2.04215975414171	2.47956861402598e-15	6.08901479809999e-13
kgp7427293	rs201124569	NA	19	9452028	86	0.461038961038961	187	13	200	0.935	2.07278795741423e-34	2.73051108772307e-06	0.000300071004973708	6.65470423365718e-11	1.97821682943616e-08	2.35828434233679	2.50572132792105e-15	6.14620509401582e-13
rs11578119	rs11578119	GORAB	1	170501456	80	0.454545454545455	150	4	156	0.974025974025974	1.53097835514674e-31	3.74341966775791e-08	1.1677837058317e-05	2.2473542586424e-09	5.38928106274172e-07	2.30878028125073	2.54570007817723e-15	6.23713955455326e-13
rs1483713	rs1483713	NA	4	65142710	50	0.214285714285714	10087	5764	15870	0.636363636363636	2.93595266941606e-258	0.272204727690527	1	8.82614419263297e-12	2.93021726181843e-09	0.752664594428128	2.58421832505006e-15	6.32429238577189e-13
kgp9901147	rs73933249	NA	19	40822873	66	0.435064935064935	1713	666	2383	0.720050441361917	5.0394310275349e-102	0.0556056576961026	0.52126752079859	2.7873050407289e-14	1.28928476653337e-11	1.27112646348538	2.75455275508315e-15	6.73346969945873e-13
kgp22803568	rs201146763	TMEM87B	2	112832538	74	0.422077922077922	179	4	184	0.978142076502732	7.32184844613721e-38	8.02989282527774e-09	4.28712382467179e-06	1.55213425801481e-09	3.81590340504796e-07	2.33196820674668	2.75890532274585e-15	6.73643701706087e-13
kgp8313350	rs13086858	FYCO1	3	46026699	74	0.383116883116883	4	189	193	0.0207253886010363	4.84794826020499e-40	2.90442619668192e-09	2.43502100347287e-06	3.02279687523557e-09	7.09814881995962e-07	-2.29547140691353	2.81213362804431e-15	6.85860218241634e-13
kgp1383642	rs361834	TUBA8	22	18597404	68	0.441558441558442	101	2	103	0.980582524271845	4.6258826011611e-22	9.79872649810603e-08	2.25056582768629e-05	5.46870800526829e-06	0.000665378075021945	2.0683192370643	2.82240300071329e-15	6.87583503327005e-13
rs555094	rs555094	MAPRE2	18	32661417	36	0.12987012987013	84	0	87	1	0	9.61642697096576e-09	4.78871288879466e-06	0.000399020224598828	0.0243157622727848	1.88825412960473	2.9481431357725e-15	7.1740155176679e-13
kgp11395057	rs2158257	MAPT	17	44104343	66	0.279220779220779	1400	228	1631	0.85995085995086	3.45697611181603e-185	0.000285812817762687	0.0123584599446977	3.77490004054267e-19	3.17722233765299e-16	2.03461015367661	2.95882606594641e-15	7.191857341221e-13
kgp2169549	rs4571051	INPP5D	2	234091158	52	0.324675324675325	144	2	147	0.986301369863014	1.83044663140114e-31	4.49746247209564e-09	3.05465943207595e-06	1.25208631253904e-08	2.68999276191194e-06	2.24520005369731	3.02298959886907e-15	7.33950413627683e-13
kgp22764900	rs201634797	INTS1	7	1529727	76	0.415584415584416	65	0	73	1	0	8.63636266073176e-08	2.05559730660745e-05	1.00629029065846e-05	0.00113135704516953	1.87962386733274	3.06925824304231e-15	7.44341943131299e-13
rs3180553	rs3180553	HLA-DPA1	6	33036210	44	0.168831168831169	269	82	351	0.766381766381766	3.14671978973615e-23	0.0200854670181281	0.28221691942604	9.24202106138526e-06	0.00105118071665123	2.33817494727089	3.12648190195022e-15	7.57363775042854e-13
rs1547715	rs1547715	LAMC1	1	183113952	64	0.493506493506494	9062	11325	20411	0.444498945406386	1.59112463034555e-56	0.533997600179652	1	2.62508064480789e-14	1.22214871686017e-11	-0.379862057087485	3.21108218072143e-15	7.76980523246356e-13
kgp11301183	rs199906291	NA	10	14016993	66	0.331168831168831	98	0	98	1	0	2.71465977113102e-09	2.34934100015632e-06	2.27505891298472e-05	0.00229242626412328	1.98480942246615	3.23316610535053e-15	7.81443140233066e-13
rs2303071	rs2303071	SPINK5	5	147488367	82	0.461038961038961	258	40	301	0.865771812080537	3.068843596895e-36	0.000353255407579058	0.0146621146987165	9.04980495459887e-12	2.98849632343382e-09	2.05004148592392	3.63312029267709e-15	8.7712269509124e-13
kgp16367096	rs200283615	NME4	16	450141	62	0.282894736842105	72	0	72	1	0	3.63333999034768e-08	1.13840763323848e-05	8.11531492687439e-05	0.00680108387932582	1.86504526119445	3.64973189488666e-15	8.80143098507804e-13
rs1052587	rs1052587	MAPT	17	44102604	66	0.279220779220779	1553	328	1885	0.825624667729931	3.14562882048147e-175	0.00168104177632495	0.0452805311603312	3.6845879034743e-16	2.11446086462855e-13	1.75134204118617	3.73011153398892e-15	8.98517304258031e-13
rs6427901	rs6427901	TNNT2	1	201340813	18	0.0844155844155844	807	1289	2096	0.385019083969466	8.0809197830687e-26	0.249237054008206	0.987755547104795	7.5788801954461e-06	0.00088838052475577	-0.707570464941059	3.74153187991196e-15	9.00257871365454e-13
kgp2178917	rs34638709	PEX5L	3	179664313	78	0.383116883116883	1	48	49	0.0204081632653061	4.98347917909857e-11	5.14799342538857e-06	0.00049473128603183	0.000790535614682261	0.0383087597283348	-1.79020492057043	3.96312262292805e-15	9.52507453604206e-13
kgp19987127	rs200829843	FES	15	91431807	68	0.337662337662338	122	1	125	0.991869918699187	2.76669844021686e-27	3.57326072141904e-09	2.61686302035516e-06	5.70146629302871e-07	8.70329235140526e-05	2.18811946290948	4.10273502802703e-15	9.84959293205065e-13
kgp10246239	rs476023	KIAA1456	8	12879707	42	0.155405405405405	525	42	567	0.925925925925926	4.17039018284903e-91	1.96713635174028e-06	0.000232360267819818	2.60492214495015e-12	9.3025627334787e-10	2.38639218673422	4.11136881034267e-15	9.85929209261012e-13
kgp5558064	rs115878239	NA	4	532105	32	0.12	64	0	64	1	0	9.83585747472227e-08	2.25056582768629e-05	0.00109933436709134	0.0474498930438068	1.81701859887551	4.27602384537908e-15	1.02426997080171e-12
kgp8499022	rs1254681	NA	2	237105055	12	0.038961038961039	41	284	326	0.126153846153846	4.38959192016745e-41	9.93938545912392e-05	0.00529605398100777	4.98977889581431e-06	0.000614068970924909	-1.89433233642879	4.50563030901262e-15	1.07806623266682e-12
rs9277419	rs9277419	HLA-DPB1	6	33051777	58	0.279220779220779	149	2	157	0.986754966887417	1.48026460678585e-32	3.29566838420884e-09	2.53145912533828e-06	5.26122222747029e-08	9.9052200157284e-06	2.23336015133105	4.55390136490624e-15	1.08840271085119e-12
kgp11965924	rs74909565	LAMC1	1	183074568	64	0.493506493506494	163	4	167	0.976047904191617	2.24657634184205e-34	1.87974684146108e-08	7.32200627214929e-06	2.53939708662151e-07	4.15412072494838e-05	2.18116228335479	4.615081981925e-15	1.101798204063e-12
rs2250205	rs2250205	EIF6	20	33867924	50	0.217105263157895	29	181	2854	0.138095238095238	2.00974441355282e-25	0.000270852840629039	0.0118467621301912	5.32677975099359e-10	1.40969843506381e-07	-1.95564324629651	4.79215271236934e-15	1.14280063116109e-12
rs1743966	rs1743966	SGK1	6	134493947	38	0.149350649350649	768	140	908	0.845814977973568	3.68411326767295e-96	0.000682953610867491	0.0234414843572759	1.39010461734799e-08	2.96041382392749e-06	2.03117081175459	4.85877920515293e-15	1.15740326935089e-12
kgp13394881	rs201177772	NA	7	32802009	44	0.148648648648649	156	5	161	0.968944099378882	3.01678067738119e-32	7.09531992956271e-08	1.79493686865529e-05	3.43603305714249e-06	0.000441065807967861	2.14924598487337	5.07696230321226e-15	1.20803560009893e-12
kgp3834350	rs4720177	SDK1	7	4189123	78	0.453947368421053	77	0	77	1	0	2.04347695492646e-08	7.74882128848139e-06	8.68706621625561e-06	0.000995977710325895	1.94372858032727	5.08967717433658e-15	1.2097198817488e-12
kgp5463425	rs1451508	YPEL2	17	57477235	66	0.409090909090909	945	137	1085	0.873382624768946	6.48488009519492e-133	0.000132034356063371	0.00661330354829803	1.64021957858781e-18	1.24393557340631e-15	2.15931660084341	5.16226197825331e-15	1.22561464529269e-12
kgp4007103	rs201597463	NA	5	141195661	72	0.342105263157895	116	4	123	0.966666666666667	3.94896515488017e-24	3.316794914025e-07	5.74368411849268e-05	3.62784293532894e-06	0.00046319418074831	2.13797886707551	5.37829548536388e-15	1.27549397441073e-12
rs2957971	rs2957971	NA	18	47957621	76	0.421052631578947	48	0	48	1	0	8.75701578622086e-07	0.000120867091326909	0.494344595851856	0.651240595682007	1.74181081153212	5.57431238023626e-15	1.32052137849954e-12
rs13345062	rs13345062	NA	19	17534898	24	0.0921052631578947	270	8	279	0.971223021582734	3.13257260827342e-55	6.64170000240016e-09	3.8012840125737e-06	1.54249013251879e-05	0.00164509474742827	2.20121111982504	6.89642716814653e-15	1.63192125401391e-12
kgp1460081	rs41264175	ADAM17	2	9637403	48	0.181818181818182	885	106	993	0.893037336024218	7.5661300350935e-135	3.25141271017192e-05	0.00219722199097405	2.96139048389465e-14	1.36686321289543e-11	2.18350101391658	6.92176364245733e-15	1.63611282326657e-12
kgp6957063	rs1063613	OLA1	2	174939984	80	0.376623376623377	348	1055	1410	0.248039914468995	3.0252322074896e-79	0.0128538139825388	0.204443654944151	3.15089722808056e-17	2.05551510174474e-14	-1.48320382421952	7.38574375147681e-15	1.74386428867378e-12
rs4822453	rs4822453	NA	22	24254862	84	0.402597402597403	17	170	187	0.0909090909090909	1.05646425215234e-28	1.33019771163569e-05	0.00108183029199516	7.76247670144664e-11	2.29797148210302e-08	-2.26234414705307	7.55810637173566e-15	1.78260015180235e-12
kgp22813861	rs200396995	NA	11	67380771	70	0.396103896103896	83	0	131	1	0	1.06731771875554e-08	5.10187377963534e-06	3.25717102944724e-05	0.00311808023802918	1.89985306985021	7.65783856813929e-15	1.80413969322224e-12
kgp9514902	rs10866818	TNFRSF10B	8	22888407	24	0.0779220779220779	8	237	247	0.0326530612244898	4.59570403487421e-48	1.25530672110261e-08	5.66605462228285e-06	2.4458742162272e-07	4.01643610965554e-05	-2.077223941613	7.69684331022631e-15	1.81134067138227e-12
rs2839634	rs2839634	U2AF1	21	44515685	72	0.447368421052632	419	1246	1666	0.251651651651652	4.10224424449505e-91	0.0142420849685442	0.222142465782023	5.03058614564493e-18	3.58702518968502e-15	-1.64940443415099	7.88684510168642e-15	1.85402192419994e-12
rs542913	rs542913	TEK	9	27205021	68	0.272727272727273	570	1133	1707	0.334703464474457	3.10925432676066e-42	0.105663733945792	0.7137340140319	6.57466636384377e-13	2.59870044752548e-10	-1.0443100101968	8.4529173708577e-15	1.9849188661244e-12
kgp8428913	rs200327565	KLC3	19	45854508	68	0.315789473684211	127	9	136	0.933823529411765	1.09517468660675e-23	7.84901135190574e-06	0.000696404262262968	6.34963383809252e-08	1.17482457942625e-05	2.10714661171718	8.47254189601738e-15	1.9873527617209e-12
kgp11531749	rs201744350	NA	19	19258023	70	0.318181818181818	7	131	138	0.0507246376811594	1.1807368872109e-25	9.96542861654613e-07	0.000135369625459166	1.06497971823581e-08	2.31582914899777e-06	-2.09354436714326	9.06557255941711e-15	2.12413490844701e-12
rs6893754	rs6893754	NA	5	56100006	70	0.279220779220779	0	40	40	0	0	2.45053893477523e-06	0.000273522713658675	0.00163876321529266	0.0593000700119416	-1.703901294018	9.30766508748622e-15	2.17848083649598e-12
kgp10678009	rs200123659	AAK1	2	69783798	62	0.371621621621622	82	0	82	1	0	1.18590857639505e-08	5.42701096199068e-06	6.98927913734531e-05	0.00600753313629105	1.90963877283657	9.46878882534143e-15	2.21377807236136e-12
rs7832	rs7832	C6orf108	6	43193877	34	0.11038961038961	1270	585	1868	0.684636118598383	8.5485025867092e-57	0.120712111287794	0.753031592227124	4.78698036726084e-08	9.07606403095164e-06	0.926868369949531	9.88317281745284e-15	2.30814564648382e-12
kgp11603338	rs2234593	WT1	11	32414333	22	0.0844155844155844	125	3	128	0.9765625	1.07431166725489e-26	6.1079868312971e-08	1.62848792752046e-05	0.00466897610247996	0.102235991130131	1.91395785281105	1.0055340649425e-14	2.34580167632988e-12
kgp12247003	rs113119971	CDH13	16	82893991	62	0.318181818181818	110	2	113	0.982142857142857	4.96051846217846e-24	4.65333116083942e-08	1.3387746028503e-05	2.44286084808038e-05	0.00243861140641907	2.03310820179137	1.01965649065115e-14	2.37616497244836e-12
kgp21488166	rs202058389	ZNF557	19	7087082	78	0.422077922077922	119	2	121	0.983471074380165	5.33144233515628e-26	2.3266281954744e-08	8.47801193687416e-06	1.73187644456971e-07	2.976026531563e-05	2.18913936662654	1.14609208029478e-14	2.66790844712958e-12
rs10828705	rs10828705	CACNB2	10	18735355	74	0.292207792207792	379	57	438	0.869266055045872	2.47967300506709e-53	0.000247593592588602	0.0108930745644365	8.21410472816457e-10	2.11894283820559e-07	2.1319816134956	1.15484841275646e-14	2.68537914882197e-12
rs3828110	rs3828110	NR5A2	1	200080463	78	0.422077922077922	1	85	86	0.0116279069767442	3.55095556365865e-19	5.29605018255851e-08	1.46101550961671e-05	8.18679785238849e-09	1.80957742107799e-06	-1.98475302903218	1.21506252412047e-14	2.82233776300736e-12
exm2250985	rs2041292	NA	12	4735968	44	0.157894736842105	70	0	70	1	0	4.61803291210696e-08	1.33478844665119e-05	4.83593995804388e-05	0.00437386620073799	1.82687486155058	1.26066705638704e-14	2.92510192047704e-12
exm1319352	rs17558560	NA	17	38936659	82	0.383116883116883	0	42	44	0	0	1.71835781465466e-06	0.000206035901859257	0.000338505307001461	0.0214692789658675	-1.69335072804229	1.26538964019121e-14	2.9297251015715e-12
rs17558560	rs17558560	NA	17	38936659	82	0.383116883116883	0	42	44	0	0	1.71835781465466e-06	0.000206035901859257	0.000338505307001461	0.0214692789658675	-1.69335072804229	1.26538964019121e-14	2.9297251015715e-12
rs12931217	rs12931217	NA	16	81199520	58	0.357142857142857	386	77	472	0.833693304535637	1.78986421286175e-46	0.00146545228385768	0.0398232668872167	3.14681849810588e-09	7.34917374292135e-07	2.14460362593522	1.268786944908e-14	2.93126659674731e-12
exm1261718	rs12931217	NA	16	81199520	58	0.357142857142857	386	77	472	0.833693304535637	1.78986421286175e-46	0.00146545228385768	0.0398232668872167	3.14681849810588e-09	7.34917374292135e-07	2.14460362593522	1.268786944908e-14	2.93126659674731e-12
rs712218	rs712218	NA	6	151125896	76	0.467532467532468	37	236	302	0.135531135531136	4.33595317359537e-33	0.000192834719838563	0.00901210683952013	2.0240090945941e-12	7.35033800230716e-10	-2.1563057570651	1.35538628356914e-14	3.12796920964851e-12
rs11139063	rs11139063	APBA1	9	72132199	60	0.285714285714286	82	0	82	1	0	1.18590857639505e-08	5.42701096199068e-06	4.03471506145208e-05	0.00376338441885795	1.91024966836305	1.38361001585585e-14	3.18967436372801e-12
kgp22821525	rs201032058	NA	13	102475625	72	0.324675324675325	76	0	77	1	0	2.28674802098914e-08	8.37535120738591e-06	0.000129765908305409	0.00999323209040425	1.87514528303354	1.4058631140572e-14	3.23749760426653e-12
rs3738829	rs3738829	LAMC1	1	183113862	64	0.493506493506494	7660	9090	16756	0.457313432835821	2.41198310379832e-28	0.61143135436559	1	2.72294981191442e-13	1.13478801229504e-10	-0.329429331371195	1.41682694014475e-14	3.25924864796899e-12
rs6797397	rs6797397	LNP1	3	100170825	72	0.480519480519481	102	3	105	0.971428571428571	1.13487881206268e-21	3.31312403454143e-07	5.74368411849268e-05	8.84167777589499e-06	0.00101114815222743	2.03236591229319	1.42002806629899e-14	3.26311502952341e-12
kgp4364356	rs2474733	NRP1	10	33468122	40	0.142857142857143	2560	188	2752	0.931586608442504	0	4.98247532350387e-07	7.89784895703354e-05	1.30198639741428e-21	1.4943322595264e-18	2.50121695516386	1.42900005429366e-14	3.28021995350621e-12
kgp14023051	rs199613505	NA	17	4419897	72	0.376623376623377	97	2	99	0.97979797979798	3.4749903462159e-21	1.38992396107842e-07	2.94485508460432e-05	2.53809340230988e-05	0.00252311641762001	2.00354809377942	1.43493262832885e-14	3.29031891333021e-12
kgp12051263	rs13178644	CDH18	5	19665736	72	0.441558441558442	1	45	46	0.0217391304347826	2.29759026037632e-10	8.22533982777172e-06	0.000723513026998087	0.00125348592377424	0.0512244230533072	-1.75273057510807	1.44443499914924e-14	3.30857317105022e-12
rs10836429	rs10836429	NA	11	35650073	94	0.448051948051948	0	41	46	0	0	2.04881124054979e-06	0.000236099681260807	0.000119049547338076	0.00933545054694256	-1.6889427935604	1.47362423183428e-14	3.37183448168086e-12
kgp15237578	rs200552860	NA	1	198725725	42	0.162337662337662	681	34	715	0.952447552447552	6.0011476701885e-129	4.29931159927876e-08	1.27981144425354e-05	1.80569842922247e-10	5.1325927638624e-08	2.43228863231711	1.48764822953517e-14	3.40029807148259e-12
exm2275857	rs1071742	NA	6	29910759	50	0.182432432432432	6023	314	6487	0.950449739624428	0	2.19068835715794e-08	8.12052986776132e-06	1.12594938003142e-12	4.26957617736083e-10	2.36851856298644	1.5341509551728e-14	3.50260245923437e-12
kgp22828811	rs200363044	CECR6	22	17598163	70	0.266233766233766	116	1	117	0.991452991452991	5.69187339217951e-26	5.62229926733168e-09	3.41838980892444e-06	6.30677833279424e-08	1.16790216260077e-05	2.08206662605031	1.53567084795856e-14	3.50260245923437e-12
kgp480904	rs201402609	WSB1	17	25626994	66	0.446666666666667	134	1	135	0.992592592592593	6.55783339629349e-30	1.63613120709558e-09	1.98393387827172e-06	2.84442753777536e-07	4.6039826902155e-05	2.11858393124756	1.56948113950613e-14	3.57591782428495e-12
kgp14649222	rs201991281	SERTAD2	2	64860035	76	0.324675324675325	450	80	802	0.849056603773585	8.10237342849382e-58	0.000656943291695677	0.0226319600198196	1.54691821825619e-11	5.00767525658301e-09	2.01343633440208	1.60332149190723e-14	3.64914611370182e-12
rs2071303	rs2071303	HFE	6	26091336	74	0.331168831168831	83	396	479	0.173277661795407	4.13471099022509e-46	0.000898173763980667	0.0282407621254197	5.19369114383136e-12	1.7806727722619e-09	-1.93713872411611	1.71341371300244e-14	3.8955840208354e-12
rs2747429	rs2747429	NA	6	29648377	66	0.279220779220779	0	87	87	0	0	4.77124351144862e-09	3.12205155453711e-06	2.36374668246814e-07	3.89947344712841e-05	-1.80344662868829	1.7624305174183e-14	4.00278743102031e-12
kgp3842241	rs199905931	PSMA3	14	58724817	56	0.25974025974026	120	1	122	0.991735537190083	7.58003529997398e-27	4.14663212693249e-09	2.90266846318789e-06	2.46505496370778e-07	4.04174856104466e-05	2.10371532548791	1.79962151617831e-14	4.08293411766687e-12
kgp9008455	rs41271777	MRS2	6	24425125	38	0.149350649350649	892	303	1195	0.746443514644351	6.9746003161512e-65	0.0290164984202186	0.346217778904844	2.27152763318599e-08	4.58634891627636e-06	1.26643420648083	1.87622603176289e-14	4.25223746877658e-12
kgp7881904	rs1560	PFKFB2	1	207250631	80	0.493506493506494	1043	1700	2750	0.380240612468101	5.42304932426822e-36	0.231476666880278	0.955156469425503	1.31503919176585e-13	5.70185053680679e-11	-0.789594763750847	1.90485791560789e-14	4.31257420881074e-12
rs5850	rs5850	GPNMB	7	23314547	72	0.376623376623377	12679	7575	20279	0.625999802508147	1.44671624259665e-281	0.316676102935793	1	7.18879972041804e-16	4.03901394972367e-13	0.743104805509444	1.92540997396855e-14	4.35451044334008e-12
kgp1387170	rs6688345	PEAR1	1	156876206	40	0.12987012987013	113	2	115	0.982608695652174	1.09445080468308e-24	3.67356616949209e-08	1.14766057160613e-05	4.13424289778802e-05	0.00384119487524092	1.99017594469862	2.06445831631299e-14	4.66406769049465e-12
kgp8243114	rs9935872	NA	16	88788477	28	0.0909090909090909	19	426	445	0.0426966292134831	1.51770574990442e-82	1.17217555451609e-08	5.42701096199068e-06	2.28697764380693e-09	5.47207205997442e-07	-2.25028726720072	2.19751507623328e-14	4.95945184807196e-12
kgp6468247	rs200083728	C18orf1	18	13481720	50	0.177631578947368	107	2	110	0.981651376146789	2.248884635146e-23	5.92815917169518e-08	1.58843581820755e-05	7.61942154071348e-05	0.00644590448402511	1.99586411038894	2.24090054164861e-14	5.05205377785582e-12
kgp22729475	rs199627981	NA	12	11123964	66	0.24025974025974	77	0	77	1	0	2.04347695492646e-08	7.74882128848139e-06	4.29681967340111e-05	0.00396819801731233	1.88427178618311	2.27881641507492e-14	5.13214325185593e-12
rs2535238	rs2535238	NA	6	29645038	66	0.279220779220779	5	155	161	0.03125	4.97968082156783e-32	4.55189394465364e-08	1.33478844665119e-05	1.6631799798016e-09	4.04718442567912e-07	-2.14745970012901	2.34122203151747e-14	5.2671605842397e-12
kgp5292767	rs60924946	COL4A4	2	227979452	16	0.051948051948052	44	0	44	1	0	1.71835781465466e-06	0.000206035901859257	0.0428750385583377	0.204704870100367	1.69441602494058	2.50794676853219e-14	5.63634118474335e-12
kgp22817517	rs200746728	KANK3	19	8387627	40	0.168831168831169	1552	78	1631	0.952147239263804	1.94992157556306e-291	2.27050788597809e-08	8.37535120738591e-06	4.74105845831404e-18	3.39184804224703e-15	2.60489058474128	2.53093223123365e-14	5.68204875586561e-12
rs2206633	rs2206633	NA	20	42736729	92	0.428571428571429	695	1952	2649	0.262561390253117	1.25915958970511e-131	0.0191187285207987	0.273667882319924	6.55309392996458e-16	3.69150744832697e-13	-1.40903819773102	2.5516385089731e-14	5.72254928554714e-12
kgp3531175	rs201300562	PTPRM	18	8356225	66	0.318181818181818	100	0	100	1	0	2.26492977906211e-09	2.29298499415559e-06	3.92430584162325e-05	0.00367317080490288	1.93339125447405	2.62589194772085e-14	5.88292990784483e-12
rs11097233	rs11097233	NA	4	77025136	26	0.0844155844155844	38	1178	1568	0.03125	5.22800191299294e-234	2.60191126390481e-10	1.35770742679212e-06	7.67813064077388e-13	3.00168755356418e-10	-2.30347715482236	2.63427004237766e-14	5.89554579890874e-12
rs12803770	rs12803770	OLFML1	11	7509682	40	0.142857142857143	50	608	659	0.0759878419452888	1.50902846021344e-104	8.05384134682102e-07	0.000113348442813299	6.78768402374065e-12	2.28340669479524e-09	-2.13864647850479	2.63852647110532e-14	5.89892064986927e-12
kgp1023380	rs35051888	THNSL2	2	88482258	32	0.12987012987013	635	136	774	0.823605706874189	6.28276145722912e-72	0.0020547796304868	0.0531336304786578	2.04891328720809e-07	3.45987461196164e-05	2.04915384993069	2.95952681686356e-14	6.60969201452819e-12
rs471917	rs471917	PHYH	10	13336936	80	0.428571428571429	121	8	129	0.937984496124031	6.14037710483683e-23	5.87927150609813e-06	0.000552955532983268	9.82098043025598e-07	0.000142904253954178	2.06131018425801	3.02189047205201e-14	6.74195701096294e-12
kgp4261336	rs10908466	ASH1L	1	155429725	68	0.272727272727273	153	2	155	0.987096774193548	1.98015421342068e-33	2.58740050092357e-09	2.34934100015632e-06	3.83308954073079e-08	7.43162308734315e-06	2.13337792617933	3.07286948716159e-14	6.84857410749267e-12
kgp4465069	rs3802917	AMPD3	11	10508938	54	0.279220779220779	0	73	74	0	0	2.04347695492646e-08	7.74882128848139e-06	1.0885238746701e-07	1.94041133824705e-05	-1.78763679963134	3.08065970217448e-14	6.85881399625415e-12
rs3825585	NA	RABGGTA	14	24740167	28	0.0909090909090909	367	9	376	0.976063829787234	1.07483533130062e-75	8.17862240201223e-10	1.52694416906786e-06	2.98743927046511e-08	5.93137965645554e-06	2.24819306248787	3.15216253884746e-14	7.0107361353645e-12
kgp2330550	rs200325498	DHRS7	14	60624476	52	0.181818181818182	173	10	185	0.945355191256831	4.78214874769387e-33	1.12383606053653e-06	0.000148159974403386	1.49713431553486e-06	0.000209024935510305	2.11688157473092	3.25770347381586e-14	7.23796962496068e-12
rs859063	rs859063	SLC44A3	1	95358096	74	0.448051948051948	309	28	338	0.916913946587537	1.58273971107893e-52	8.92262849092072e-06	0.000780052163948004	2.14971162904758e-13	9.08236236409382e-11	2.30792470238508	3.36788183531895e-14	7.47502592334194e-12
rs3170100	rs3170100	ZNF880	19	52888620	66	0.383116883116883	169	948	1119	0.15129811996419	7.33933903811311e-120	0.000246458050675699	0.0108482989303369	1.11314415678934e-20	1.11640036352836e-17	-2.22050677229898	3.39561988078526e-14	7.52880488154356e-12
rs12406279	rs12406279	ERMAP	1	43310639	40	0.168831168831169	6	142	148	0.0405405405405405	1.29824657794399e-28	2.39127469503332e-07	4.50201511137036e-05	1.27794885969719e-07	2.25074070391636e-05	-2.03495129170508	3.42618318991453e-14	7.58873058120327e-12
kgp1886039	rs2302073	FBXL20	17	37457342	34	0.136363636363636	3	196	200	0.0150753768844221	3.46771813027165e-42	6.57292682684557e-10	1.43951121748832e-06	1.22635803836695e-09	3.08567784692315e-07	-2.1480818980768	3.5202035479458e-14	7.78894027506614e-12
rs9258208	rs9258208	NA	6	29704545	32	0.105263157894737	81	3	84	0.964285714285714	4.41228975643188e-17	2.06744274677309e-06	0.000237355992036167	0.00299461628308808	0.0823580874390136	1.8513086158216	3.54973250728864e-14	7.83811614310012e-12
exm-rs9258208	rs9258208	NA	6	29704545	32	0.105263157894737	81	3	84	0.964285714285714	4.41228975643188e-17	2.06744274677309e-06	0.000237355992036167	0.00299461628308808	0.0823580874390136	1.8513086158216	3.54973250728864e-14	7.83811614310012e-12
kgp5391143	rs201778412	MYOM2	8	2018746	60	0.467532467532468	319	11	330	0.966666666666667	4.51482666854132e-64	9.8969898540752e-09	4.88310653889826e-06	2.37222058314748e-07	3.91044711888334e-05	2.12446914067823	3.57626079881781e-14	7.88857708332036e-12
kgp9786837	rs28627526	NA	16	58467739	64	0.285714285714286	316	18	336	0.946107784431138	2.19331703019627e-59	3.96432447676789e-07	6.63205220115276e-05	2.71386302883954e-09	6.41481901352109e-07	2.35608698184395	3.60336311643407e-14	7.94019930418665e-12
rs2277083	rs2277083	NA	6	133827354	66	0.487012987012987	250	22	274	0.919117647058823	4.20250812682249e-43	1.00278378582885e-05	0.000852370189375454	8.7326886905687e-11	2.56396996293023e-08	2.21991040182963	3.61774283373147e-14	7.96370947110205e-12
kgp9214746	rs201389887	PLD1	3	171319996	54	0.227272727272727	912	122	1035	0.882011605415861	5.99287910615782e-133	7.59125504917066e-05	0.00427520521171163	1.22245136035334e-19	1.07971129904196e-16	2.32236363554432	3.8043505336811e-14	8.36590714796967e-12
kgp11365031	rs62120564	NA	19	45196107	46	0.201298701298701	45	0	55	1	0	1.44560260597931e-06	0.000179967462245311	0.430493121194556	0.600157695732361	1.67731031841086	3.90374117772539e-14	8.57568427851063e-12
rs894767	rs894767	MAPK4	18	48223787	82	0.467105263157895	43	0	44	1	0	2.04881124054979e-06	0.000236099681260807	0.0190672931176871	0.159676025310262	1.68019537590824	3.94521007801435e-14	8.65792084053075e-12
rs7767888	rs7767888	UBR2	6	42612312	42	0.136363636363636	7	125	132	0.053030303030303	2.34851802314349e-24	1.44829858873647e-06	0.000180198569800669	2.90868356235018e-08	5.79108644019453e-06	-1.97841810840669	3.97207235313771e-14	8.70796732241607e-12
rs7380824	rs7380824	NA	5	138856982	54	0.177631578947368	2287	1165	3458	0.662514484356895	3.72804351132483e-81	0.179410747214378	0.874306880877455	2.08439698316615e-11	6.63747458321985e-09	0.830480457131197	4.05579876590749e-14	8.88244761154755e-12
kgp12337524	rs652048	C21orf91	21	19161571	50	0.214285714285714	320	80	404	0.8	6.49252371545323e-33	0.00603913033211647	0.119472245060451	3.49990191858201e-08	6.85999953586833e-06	1.81061858674231	4.13471200252328e-14	9.04604177628503e-12
kgp4889133	rs10951274	NA	7	30798257	42	0.136363636363636	83	0	83	1	0	1.06731771875554e-08	5.10187377963534e-06	0.000110569414570753	0.00880232610224869	1.85692209158936	4.16377959109488e-14	9.10036006637811e-12
kgp2875743	rs34904774	NA	13	31609151	24	0.0779220779220779	0	38	38	0	0	3.54077870575686e-06	0.000367122304590228	0.0004447802389013	0.0263997244343005	-1.65322248710824	4.20359380626452e-14	9.17803178294333e-12
kgp5766164	rs201567567	NA	6	2859022	68	0.467532467532468	60	0	60	1	0	1.68420338038404e-07	3.38142034348274e-05	6.85806434672593e-05	0.00590894788631232	1.75619230111011	4.38500812206782e-14	9.56439789844438e-12
kgp11087335	rs138636	TTC28	22	28379868	26	0.0844155844155844	30	349	379	0.079155672823219	5.60324884579403e-60	2.04939618773533e-06	0.000236099681260807	6.84919577863166e-10	1.79489071206911e-07	-2.14455372189615	4.50911554473106e-14	9.82511099394364e-12
kgp9735564	rs4578540	MCF2L	13	113704332	86	0.461038961038961	88	0	88	1	0	6.40436297025106e-09	3.67524814666605e-06	4.73064101988214e-05	0.00430037509332157	1.88230229469865	4.55178067608395e-14	9.90801703230419e-12
rs2277080	rs2277080	KIF13A	6	17831419	74	0.305194805194805	1530	542	2074	0.738416988416988	2.95948551545325e-104	0.0351235459619973	0.394578705869648	2.16812557557447e-12	7.84715210427059e-10	1.23159569055607	4.62106617226522e-14	1.00486418266322e-11
kgp4971128	rs454192	NA	17	42171206	44	0.168831168831169	1852	73	2005	0.962077922077922	0	2.62176590021622e-09	2.34934100015632e-06	3.91335415491678e-20	3.7164050834211e-17	2.71752270633412	4.80104573400536e-14	1.04294457662615e-11
rs29253	rs29253	GABBR1	6	29580436	28	0.116883116883117	7	146	153	0.0457516339869281	6.6456917432514e-29	4.14096250499052e-07	6.83660168150843e-05	8.61499286903974e-08	1.55508953701474e-05	-1.9781080903967	5.3099614026569e-14	1.15233142164473e-11
rs2303067	rs2303067	SPINK5	5	147480955	82	0.453947368421053	103	4	107	0.962616822429907	2.6928259173794e-21	9.09469049387338e-07	0.000125045294166436	2.30791869895655e-06	0.000306332318294526	1.98821178725823	5.35238988432121e-14	1.15919478437167e-11
exm492713	rs2303067	NA	5	147480955	82	0.461038961038961	103	4	107	0.962616822429907	2.6928259173794e-21	9.09469049387338e-07	0.000125045294166436	2.30791869895655e-06	0.000306332318294526	1.98821178725823	5.35238988432121e-14	1.15919478437167e-11
kgp3511099	rs2287958	NA	19	422543	48	0.256756756756757	192	9	201	0.955223880597015	1.01360593924417e-37	2.49968872978941e-07	4.67740360348547e-05	7.0013132665126e-07	0.000105228561704379	2.15162102940589	5.53195676362466e-14	1.19687676648156e-11
rs2302838	rs2302838	WSCD1	17	6021541	76	0.415584415584416	22	195	217	0.101382488479263	1.68825752378704e-31	2.47515703186577e-05	0.00175963250454197	4.28010546925707e-11	1.30116418759882e-08	-2.13175474369159	5.59464887821675e-14	1.20922166176853e-11
rs1542610	rs1542610	NOL11	17	65734514	44	0.144736842105263	30	248	278	0.107913669064748	1.00812314066756e-38	3.22377043487158e-05	0.00218615429723476	1.25636881006196e-09	3.15379429506851e-07	-2.08628855337749	5.67532123008806e-14	1.22542403856024e-11
kgp3765527	rs12549884	LOC100996633	8	583248	60	0.207792207792208	438	41	482	0.914405010438413	3.57262994931069e-73	7.43496477238473e-06	0.000674160012352279	1.821507140302e-08	3.78087806087482e-06	2.03611055742959	5.77246157438752e-14	1.24514606820552e-11
rs826556	rs826556	RANBP2	2	109401259	56	0.22972972972973	161	6	167	0.964071856287425	9.66635400369077e-33	1.36024143539984e-07	2.89052651796164e-05	8.87391534900434e-08	1.60048147537429e-05	2.15216317582061	5.81203679464668e-14	1.25242390470666e-11
rs2278254	rs2278254	SLC9A3	5	477968	74	0.461038961038961	445	118	659	0.790408525754885	5.90749553345318e-43	0.00828604168221903	0.14955848810764	2.57270085043629e-12	9.20280821209565e-10	1.86432682287595	5.86935661898405e-14	1.26350705487068e-11
kgp3004824	rs200287442	NA	7	22252198	80	0.441558441558442	125	6	131	0.954198473282443	6.36946372144333e-25	1.14527238739857e-06	0.000150708296393504	1.91774380358985e-06	0.000259192494703574	2.03719956345623	5.94913491753368e-14	1.27939782646351e-11
kgp5101667	NA	SGSH	17	78183411	64	0.302631578947368	568	128	699	0.816091954022989	3.56115944532252e-62	0.00295698423840104	0.0708388993359818	1.20183629836754e-12	4.53330961991972e-10	1.90407141053668	6.00287456570003e-14	1.28966261915709e-11
rs1130319	rs1130319	ADI1	2	3502055	48	0.168831168831169	2785	1249	4039	0.690381755081805	4.83178423849765e-129	0.106047781296151	0.715633833412179	1.44516786166236e-12	5.35700513777453e-10	0.972192568982144	6.1416040859666e-14	1.31814791855467e-11
rs3823464	rs3823464	WDR27	6	170059627	46	0.149350649350649	26	369	395	0.0658227848101266	2.31732074859005e-66	4.37237115605498e-07	7.15808185918731e-05	4.03324070522772e-12	1.40754198308976e-09	-2.31637634304777	6.16730424787551e-14	1.32234150000453e-11
rs2241356	rs2241356	ZNF266	19	9524185	86	0.435064935064935	728	1401	2135	0.341944574917802	4.75717174692734e-48	0.121247208004162	0.753031592227124	6.5325745385132e-13	2.58682720092792e-10	-0.99529448681662	6.51073057055889e-14	1.39458289364947e-11
rs1064108	rs1064108	CHURC1,CHURC1-FNTB	14	65400265	74	0.344155844155844	1485	2634	4123	0.360524399126001	1.47981867594026e-71	0.167286377443173	0.866088645768532	9.59720192751873e-15	4.70276041300373e-12	-0.930981130066459	6.63392208619532e-14	1.41955350116825e-11
kgp11448333	rs7558074	EIF5B	2	99992822	72	0.453333333333333	1108	1959	3070	0.361265079882621	3.63241877054102e-53	0.169897587850709	0.873755533751379	4.52951883371957e-12	1.57052101648772e-09	-0.83400286603224	7.00832837042084e-14	1.49817677771907e-11
rs570252	rs570252	NA	13	101944752	74	0.422077922077922	173	16	189	0.915343915343915	7.64617554733588e-30	2.65221559648875e-05	0.00187647284873139	1.2712672073607e-08	2.72846995646997e-06	2.09858699548448	7.25312135560073e-14	1.54896360603698e-11
rs4588354	rs4588354	CADPS	3	62631553	66	0.344155844155844	100	0	100	1	0	2.26492977906211e-09	2.29298499415559e-06	9.73756985209132e-06	0.00109938751555758	1.96869616157141	8.08311729169116e-14	1.72450013106015e-11
kgp12545255	rs75041458	ATP5G1	17	46972483	90	0.487012987012987	497	75	573	0.868881118881119	2.34051515829982e-69	0.000209787633504199	0.00971432160269086	6.37780892543029e-18	4.48801186370295e-15	2.29742649919929	8.22276279157896e-14	1.75255083108781e-11
rs1534904	rs1534904	SELE	1	169698825	68	0.337662337662338	403	8	413	0.980535279805353	3.93570633386464e-84	1.70555997764084e-10	1.35770742679212e-06	7.59415584995416e-06	0.000889685203849488	2.24056247977251	8.28301191915729e-14	1.76364059142961e-11
kgp3581259	rs2276910	SMARCAD1	4	95129238	72	0.415584415584416	3	96	100	0.0303030303030303	2.32294155442406e-20	3.31312403454143e-07	5.74368411849268e-05	4.15297568580329e-08	7.9940498613562e-06	-1.92355758782709	8.50983960861209e-14	1.81014156178194e-11
kgp24539	rs76472188	MBP	18	74805059	86	0.487012987012987	87	2	89	0.97752808988764	5.38780993188854e-19	3.20078231943193e-07	5.57606417281166e-05	3.13535505687033e-07	5.04444313670053e-05	1.91470306417737	8.55226346679558e-14	1.81736445428165e-11
kgp9231108	rs9856393	GRM7	3	7125629	86	0.409090909090909	43	0	55	1	0	2.04881124054979e-06	0.000236099681260807	0.244596479918342	0.438283859297652	1.65076165161612	8.71019318498946e-14	1.84909388973447e-11
kgp10106874	rs68072215	BTN3A2	6	26377927	38	0.123376623376623	572	64	636	0.89937106918239	6.82743469751662e-90	2.41535976449704e-05	0.00172168384196261	1.88292147163072e-10	5.31741978645018e-08	2.16275569521713	9.07663002348264e-14	1.92498102314228e-11
kgp22822132	rs199800275	NINL	20	25467264	94	0.474025974025974	100	4	104	0.961538461538462	1.21360705096225e-20	1.16527469925165e-06	0.000152778404154908	6.93614575032304e-06	0.000821565793492733	1.98262638925348	9.1756458971939e-14	1.94405940407812e-11
kgp6037155	rs11975534	MEOX2	7	15726129	78	0.37012987012987	517	84	602	0.860232945091514	1.68038982844207e-69	0.000366714499298262	0.0148936664031561	7.36243707062509e-16	4.1257713282506e-13	2.12804767152274	9.38823823208373e-14	1.98714005798738e-11
kgp1751148	rs62127660	NA	19	1778653	72	0.363636363636364	43	0	43	1	0	2.04881124054979e-06	0.000236099681260807	0.401243568504877	0.576089289490312	1.64760922615249	9.50130676946234e-14	2.00909110019963e-11
rs9277551	rs9277551	HLA-DPB1	6	33055494	58	0.279220779220779	68	0	68	1	0	5.90432711011353e-08	1.58843581820755e-05	8.38240414736855e-05	0.00699759577025719	1.80552966249364	9.56420367527348e-14	2.02040037205634e-11
kgp2845171	rs2248894	FN3K	17	80708024	64	0.376623376623377	161	790	951	0.169295478443743	3.46806326284143e-92	0.000638824903481474	0.0220502466604398	4.19091684346341e-13	1.69713154423618e-10	-1.83170832845126	1.00635296549599e-13	2.12379067426296e-11
rs242088	rs242088	TIMP3,SYN3	22	33219887	66	0.487012987012987	852	170	1022	0.833659491193738	1.08630178229941e-100	0.00123827983655826	0.0351869519662588	1.25449502386445e-09	3.15277809124043e-07	1.83860924453276	1.03371805987255e-13	2.17939854929476e-11
rs11151623	rs11151623	NA	18	53846142	54	0.214285714285714	50	1	51	0.980392156862745	1.80055442883085e-11	5.14799342538857e-06	0.00049473128603183	0.594350076108348	0.728573269335242	1.70721400167846	1.0362286848511e-13	2.1825477695275e-11
rs2251105	rs2251105	NA	5	178557142	62	0.461038961038961	2	126	128	0.015625	1.57128226627079e-27	8.635365256541e-09	4.48575581068949e-06	5.74017990022247e-08	1.07316363350623e-05	-1.87929657032319	1.04166204262339e-13	2.19184076039303e-11
rs9876904	rs9876904	NA	3	18609478	52	0.394736842105263	43	0	43	1	0	2.04881124054979e-06	0.000236099681260807	0.386175129596686	0.563601410069485	1.64339211011513	1.0663744966595e-13	2.24164243604351e-11
kgp17006817	rs149553663	SGK1	6	134495291	80	0.441558441558442	120	3	123	0.975609756097561	1.32738401913192e-25	8.13847545936779e-08	1.98717683042352e-05	1.60161081064518e-06	0.000221772465706795	2.16667938865659	1.08134919201452e-13	2.27089678752747e-11
kgp13708163	rs78055828	NA	7	73819663	4	0.0135135135135135	41	0	41	1	0	2.94064672173027e-06	0.000314468980218277	0.600691086306413	0.733343145962242	1.64483629046736	1.09459782926006e-13	2.29647266571622e-11
kgp3598927	rs2688476	NA	3	195458723	82	0.357142857142857	257	24	292	0.914590747330961	1.46288621545348e-43	1.39482604068292e-05	0.00112628267045753	5.82440692015782e-10	1.53571149833635e-07	2.20819264236289	1.13716553618112e-13	2.38345010125398e-11
kgp12258213	rs116001981	LIMS2	2	128411898	10	0.0324675324675325	928	83	1014	0.917903066271019	3.00987779095935e-155	3.56791373925255e-06	0.000369578694112363	0.000206038122984783	0.0145683866515175	1.99128926357072	1.14397893304738e-13	2.3953914388705e-11
kgp9752596	rs200192608	FAM54B	1	26149358	58	0.227272727272727	278	23	828	0.92358803986711	1.55343165734972e-48	5.71118956055686e-06	0.00053927398619625	7.85169301193942e-10	2.03769947325334e-07	2.25241713352626	1.1526699708032e-13	2.41123728219891e-11
kgp10589599	rs78949164	ATXN7L3B	12	74934918	12	0.038961038961039	206	7	213	0.967136150234742	6.30681859205156e-42	3.4918000995457e-08	1.12696404235353e-05	0.00520437338389727	0.107135415489386	1.8592711791564	1.1979782413938e-13	2.50357622236986e-11
kgp9852900	rs1063098	ATP11A	13	113539523	78	0.474025974025974	18754	29816	48605	0.386123121268273	0	0.250845160119468	0.988308832665438	9.38956180688747e-13	3.60546160971369e-10	-1.65222548263821	1.21405025924765e-13	2.53469602082962e-11
rs1294905	rs1294905	NA	7	45235891	42	0.149350649350649	152	5	157	0.968152866242038	2.23955698121058e-31	8.9259309564685e-08	2.11216853083022e-05	8.46732617466238e-06	0.00097647172911373	1.9944160844592	1.25018316257514e-13	2.60759777891984e-11
kgp6598638	rs75307105	AFTPH	2	64800239	14	0.0454545454545455	3	107	110	0.0272727272727273	9.17366706949847e-23	1.37287998889357e-07	2.91449792775738e-05	2.29513381689235e-05	0.00230940173738554	-1.82695151028	1.25209750187176e-13	2.60905513045367e-11
kgp6788256	rs10208494	ADI1	2	3502709	48	0.168831168831169	10533	13520	24099	0.437907953269862	1.32451161994174e-82	0.496066761089998	1	5.29584379378017e-12	1.80991364663036e-09	-0.458231206044058	1.27613546681176e-13	2.65656499223997e-11
kgp4308798	rs9320288	MICAL1	6	109767930	66	0.396103896103896	516	198	714	0.722689075630252	1.83315750882959e-32	0.0554161811323719	0.519513990203392	4.90729292246279e-09	1.1252485585219e-06	1.64070103548614	1.2805699370338e-13	2.66321321032768e-11
kgp10721349	rs10941112	AMACR	5	34004707	76	0.441558441558442	166	544	712	0.233802816901408	1.90626436873498e-45	0.00878790263935576	0.157058238976965	2.89109198339844e-15	1.5024298015227e-12	-1.60337226664272	1.29625334426646e-13	2.69061576660091e-11
exm448832	rs10941112	NA	5	34004707	76	0.441558441558442	166	544	712	0.233802816901408	1.90626436873498e-45	0.00878790263935576	0.157058238976965	2.89109198339844e-15	1.5024298015227e-12	-1.60337226664272	1.29625334426646e-13	2.69061576660091e-11
kgp673487	rs74496130	SCTR	2	120243878	52	0.168831168831169	77	714	792	0.0973451327433628	3.18787868395906e-113	6.60246411862664e-06	0.000605064245911342	6.38393325680379e-14	2.8485614535858e-11	-2.28519072442343	1.32674879175586e-13	2.74824450682182e-11
rs2239781	rs2239781	MYH9	22	36705041	38	0.14	169	20	191	0.894179894179894	5.01346626177835e-27	0.000115586809809218	0.00606254512270606	1.40968726024329e-05	0.00152114398148304	1.93369584060364	1.32729642558203e-13	2.74824450682182e-11
rs3736485	rs3736485	DMXL2	15	51748610	68	0.467532467532468	96	5	101	0.95049504950495	3.38706468080671e-19	4.15141961259175e-06	0.000422476332751122	8.45876379765565e-06	0.000976059483244969	1.97669779190041	1.32785848572597e-13	2.74824450682182e-11
kgp12071752	rs78138308	ZBTB4	17	7387357	70	0.396103896103896	188	28	216	0.87037037037037	2.81099665800298e-27	0.000377195201583855	0.0148936664031561	8.76171448354806e-07	0.000128800803612739	2.0271042701831	1.33723930579656e-13	2.76499348021091e-11
kgp11571216	rs4671937	SPTBN1	2	54692815	84	0.467532467532468	332	52	397	0.864583333333333	5.3488947217364e-46	0.000358951990860406	0.0148841634448233	4.39759570487546e-10	1.18423886543865e-07	2.20942784699028	1.42679511961589e-13	2.94732752014128e-11
kgp1027930	rs56206226	C10orf71	10	50531549	44	0.168831168831169	7812	1778	9605	0.814598540145985	0	0.00255963383790938	0.0627012491645048	2.58974117055667e-14	1.20831693146064e-11	1.5877566740599	1.43741403875668e-13	2.96355836198071e-11
exm823836	rs56206226	NA	10	50531549	44	0.168831168831169	7812	1778	9605	0.814598540145985	0	0.00255963383790938	0.0627012491645048	2.58974117055667e-14	1.20831693146064e-11	1.5877566740599	1.43741403875668e-13	2.96355836198071e-11
kgp11580318	rs201362603	NA	15	42235015	82	0.474025974025974	140	7	147	0.952380952380952	1.3269044108498e-27	9.37584659920254e-07	0.000128663711777522	1.90699489474229e-07	3.23805922689049e-05	2.10913085483752	1.50401288794684e-13	3.09789126764375e-11
kgp6439498	rs4619153	CPT1A	11	68539980	72	0.246753246753247	122	3	125	0.976	4.85548547112867e-26	7.04328170693131e-08	1.7868456024017e-05	7.7151741488017e-07	0.000115071366703316	2.07555962715581	1.50761114870293e-13	3.10232550720533e-11
kgp22808829	rs76674819	SMYD2	1	214474909	68	0.350649350649351	138	6	382	0.958333333333333	9.59529668365666e-28	4.92050250911852e-07	7.80537894694805e-05	6.80153297985744e-07	0.000102369271902867	2.0427567317902	1.51109814723074e-13	3.10652251865465e-11
rs2659467	rs2659467	CADPS	3	62571037	48	0.168831168831169	86	0	86	1	0	7.83153904088931e-09	4.2126613989722e-06	0.000113103230429214	0.00897076642058409	1.80625059453741	1.53564590478786e-13	3.15396687044019e-11
kgp3347000	rs202004574	ATP11A	13	113539579	30	0.149350649350649	9070	539	9614	0.943906754084712	0	6.55827462982165e-08	1.71382465200468e-05	1.07840385623699e-17	7.4904047264958e-15	2.22802348735841	1.57814129943746e-13	3.23814679285913e-11
kgp10369586	rs12926425	NA	16	88712733	74	0.396103896103896	208	14	223	0.936936936936937	2.25032115795841e-38	2.81027905531782e-06	0.000306951120878699	1.14211109582273e-07	2.02751642722953e-05	2.196526048976	1.68845333373046e-13	3.4611841948924e-11
rs1046330	rs1046330	CCDC93	2	118673663	72	0.493506493506494	2294	3409	5707	0.402244432754691	3.01307670265441e-49	0.317734799662561	1	5.32845782724429e-09	1.21403990406596e-06	-0.687259685957697	1.72862954610982e-13	3.54016073438326e-11
kgp7855119	rs823137	RAB7L1	1	205738302	76	0.402597402597403	778	1585	2363	0.329242488362251	9.60833472346839e-62	0.0941629653069735	0.668011223493282	3.592709999728e-12	1.26201141800593e-09	-1.50178927497063	1.7881853457947e-13	3.65863744543883e-11
kgp8906503	rs398717	SLC37A1	21	44001164	64	0.298701298701299	270	56	327	0.828220858895706	4.04576850452918e-32	0.00229262318580669	0.0568481976194147	4.34118778415721e-11	1.31786671762734e-08	1.89737116282734	1.79541315089485e-13	3.66992707546626e-11
kgp1878695	rs202131030	NA	1	204976095	78	0.461038961038961	98	3	101	0.97029702970297	8.49150196473599e-21	4.65717921985382e-07	7.43175604469286e-05	1.6329837802742e-05	0.00172650628977897	1.93166074430914	1.96312333113988e-13	4.00891824994507e-11
kgp7862224	rs2070724	IRF1	5	131822072	90	0.331168831168831	343	95	4651	0.78310502283105	3.80616003157806e-32	0.0110373379467763	0.185432461382764	2.25056600678602e-11	7.14541390195942e-09	1.86150968997352	2.01789424096109e-13	4.11425871732058e-11
rs9277384	rs9277384	HLA-DPB1	6	33050463	38	0.149350649350649	96	0	97	1	0	3.26458618107822e-09	2.53145912533828e-06	0.00206682651592223	0.0671197923749924	1.69439900293826	2.01854129012262e-13	4.11425871732058e-11
kgp2665274	NA	SERPINB6	6	2969045	6	0.0194805194805195	12	75	88	0.137931034482759	2.98928588667577e-11	0.00102635360297632	0.0297201363305364	0.000685227561771613	0.0348666786801314	-1.64215872651889	2.04947830793219e-13	4.17171561367398e-11
rs2233305	rs2233305	TNIP1	5	150413406	46	0.175324675324675	64	615	681	0.0942562592047128	6.84996057089835e-99	5.23962735887301e-06	0.000498917596062767	7.91190172267884e-16	4.41064888086148e-13	-2.27642083390757	2.05061827198291e-13	4.17171561367398e-11
kgp10237479	rs75364927	LPP	3	188600877	44	0.142857142857143	346	17	363	0.953168044077135	2.03061491542484e-66	1.25396381920044e-07	2.73509388881822e-05	2.69464557636241e-09	6.37641677477794e-07	2.21162709393053	2.06353143686666e-13	4.19401039932711e-11
kgp11231356	rs13429315	TMEM194B	2	191374043	58	0.201298701298701	3	89	92	0.0326086956521739	7.86885458498187e-19	6.0592385548884e-07	9.19710137257056e-05	1.27834135569504e-07	2.25074070391636e-05	-1.89763853793198	2.08318142887378e-13	4.2299422644604e-11
rs1471786	rs1471786	SLC1A1	9	4576774	32	0.155844155844156	1	115	116	0.00862068965517241	9.42295153583435e-26	3.84822064689977e-09	2.78090304566165e-06	1.75086712771199e-08	3.64836512769237e-06	-1.86916967402307	2.096332997012e-13	4.25262349543193e-11
kgp9192051	rs3733749	MGAT1	5	180235575	38	0.123376623376623	140	5	145	0.96551724137931	9.15722899860041e-29	1.83709165653794e-07	3.66438321446201e-05	0.000141977595279028	0.0107447402554149	1.97392803306391	2.12222818300817e-13	4.3010891974156e-11
kgp1886782	rs1063118	NA	1	22356905	60	0.272727272727273	1300	544	1844	0.704989154013015	3.38856337870269e-69	0.0788132064687929	0.621796914114511	1.84413257328594e-13	7.8687633732419e-11	1.04357561804618	2.12577655126299e-13	4.30421620840916e-11
rs29267	rs29267	GABBR1	6	29575003	46	0.162337662337662	103	1024	1137	0.0913930789707187	2.40728938623829e-165	3.1594220566295e-06	0.000335358119844789	5.35042108866613e-19	4.4166902945233e-16	-2.30756991256222	2.25922705302163e-13	4.57011183300491e-11
kgp8744789	rs75774620	WNK1	12	947237	84	0.324675324675325	63	0	63	1	0	1.12211895134155e-07	2.49570882954023e-05	0.000359814733812077	0.0225607937654545	1.70478178315811	2.27910347852901e-13	4.60597799607125e-11
kgp5976574	NA	NA	14	53510121	64	0.363636363636364	181	5	190	0.973118279569892	1.09056044382447e-37	1.97906178990285e-08	7.61215261146395e-06	3.27626705585125e-06	0.000423597646463331	2.05682988485058	2.28307508350265e-13	4.6096639028395e-11
kgp265690	rs200376206	TSPAN9	12	3320301	80	0.381578947368421	116	3	119	0.974789915966387	9.92190565385636e-25	1.09359611477671e-07	2.46031613972816e-05	2.08608508192518e-06	0.000279830060495796	2.08688832149572	2.28986497516006e-13	4.61902782104045e-11
kgp2103082	rs200544548	PCDH12	5	141333688	72	0.454545454545455	87	0	87	1	0	7.07850644080379e-09	3.93583296208278e-06	7.49427790816297e-05	0.00636512421969681	1.88558210169037	2.44292428724938e-13	4.92314617910971e-11
kgp17555545	rs200405497	ST3GAL6	3	98487125	68	0.324675324675325	62	0	62	1	0	1.28242165867606e-07	2.74144453102599e-05	0.000110006325391044	0.00876074864318304	1.74625390772224	2.4988786658815e-13	5.03118510828783e-11
kgp4637959	rs199744964	TRAPPC9	8	141136435	82	0.435064935064935	108	1	110	0.990825688073395	3.21467123128707e-24	1.06430360682022e-08	5.10187377963534e-06	4.95795718640503e-07	7.677536212766e-05	1.9819750127269	2.52356342885648e-13	5.07612300357779e-11
rs9277542	rs9277542	NA	6	33055247	58	0.279220779220779	98	7	107	0.933333333333333	1.59028739702636e-18	1.64013751417714e-05	0.00127219426858613	7.24547014252128e-06	0.000855371988343659	1.95421816818827	2.61528732244614e-13	5.25569903433826e-11
kgp3205062	rs5760098	NA	22	24248314	84	0.38961038961039	2	90	93	0.0217391304347826	1.18605908123652e-19	1.51980399613941e-07	3.12143016722887e-05	3.24454876834233e-09	7.5609611721416e-07	-1.91304017049069	2.62516055541434e-13	5.27060532615863e-11
rs9381093	rs9381093	PRICKLE4	6	41754576	70	0.305194805194805	518	197	715	0.724475524475524	5.27026605257029e-33	0.0531108568319567	0.502312200168137	1.41241259404714e-08	2.9925021264557e-06	2.12373598884781	2.66408176098609e-13	5.34374964517197e-11
kgp4061730	rs2729916	NAV2	11	19430138	64	0.454545454545455	48	1	49	0.979591836734694	4.98347917909857e-11	7.0186828017919e-06	0.000638572197972611	0.559915127839269	0.702109408372513	1.67637746768022	2.70385081273727e-13	5.41845643823109e-11
exm-rs1019503	rs1019503	NA	5	96254817	64	0.467532467532468	162	992	1154	0.140381282495667	1.57102275279578e-131	0.000127907037821823	0.00641405978961366	1.25766029905836e-14	6.10693663678054e-12	-1.90163628758061	2.71656994335829e-13	5.43886698379866e-11
kgp1330675	rs1044408	NEDD9	6	11183912	72	0.415584415584416	778	203	981	0.793068297655454	5.09442907261153e-75	0.00677064045594883	0.132141081976764	1.25834174723373e-12	4.7051020181496e-10	1.76559273237205	2.90673405843811e-13	5.81417245131722e-11
kgp22817796	rs200110785	NA	5	79307667	52	0.207792207792208	65	0	65	1	0	8.63636266073176e-08	2.05559730660745e-05	0.000213842299516101	0.0149596210482212	1.73644670494137	2.91435132986414e-13	5.82398108494806e-11
exm31922	rs200511491	NA	1	24418758	2	0.00649350649350649	480	49	529	0.907372400756144	5.370972434018e-78	1.46042037642135e-05	0.00114856791392381	0.280405444088418	0.471685075969282	1.87541878821968	2.96588801713024e-13	5.92145750292647e-11
kgp10949191	rs12432201	NA	14	100771483	70	0.292207792207792	96	2	98	0.979591836734694	5.75346556885385e-21	1.51980399613941e-07	3.12143016722887e-05	5.58637769276574e-05	0.00496062018488845	1.88848090286393	2.99154140799807e-13	5.96712422149623e-11
kgp21470393	rs200058608	NA	19	5217552	68	0.386666666666667	80	0	80	1	0	1.46906090502869e-08	6.20666664965921e-06	6.64914530006542e-05	0.00575667389742574	1.80150006538054	3.04556657243789e-13	6.06924578622149e-11
rs3748511	rs3748511	CSRP2BP	20	18142924	58	0.396103896103896	120	1	121	0.991735537190083	7.58003529997398e-27	4.14663212693249e-09	2.90266846318789e-06	5.81296323719631e-07	8.86718584041574e-05	1.97852634171519	3.08113439123616e-13	6.1344299615348e-11
rs3752093	rs3752093	KIAA1468	18	59925938	30	0.11038961038961	9	233	242	0.0371900826446281	1.32279074082457e-46	2.86231402436591e-08	9.85610091481273e-06	4.94909338033194e-09	1.13362232214207e-06	-2.06530977983199	3.08974990378996e-13	6.14588195413183e-11
kgp11066468	NA	NA	6	13269369	42	0.162337662337662	72	0	72	1	0	3.63333999034768e-08	1.13840763323848e-05	0.00166532145501044	0.0596497467628624	1.68958347346462	3.14645509626461e-13	6.2528802915823e-11
rs2249827	rs2249827	TMEM38A	19	16797240	34	0.149350649350649	1570	96	1669	0.942376950780312	3.47312966231655e-285	1.2374735256439e-07	2.70187174887942e-05	6.22398836560256e-15	3.11382220735621e-12	2.32150146639418	3.19151845126016e-13	6.33656650434933e-11
rs11599597	rs11599597	NA	10	3466699	40	0.168831168831169	43	0	43	1	0	2.04881124054979e-06	0.000236099681260807	0.390277811466445	0.567289954785428	1.60585925142805	3.20948915270861e-13	6.36635692134231e-11
kgp995484	rs199574571	NA	3	119141780	70	0.344155844155844	195	22	217	0.898617511520737	1.68825752378704e-31	7.057630841025e-05	0.00410390429933847	4.38606925891198e-08	8.41255139198608e-06	2.2005802248552	3.264516189413e-13	6.46952956296356e-11
rs2255546	rs2255546	ERAP2	5	96249115	64	0.467532467532468	812	120	932	0.871244635193133	1.9849098541924e-113	0.000162186487476401	0.00781315185136161	8.93403772738904e-13	3.44869924690395e-10	1.92027738566636	3.43788652851912e-13	6.80682503754562e-11
kgp4110197	rs16985474	SDC4	20	43954274	66	0.422077922077922	1798	824	2623	0.685736079328757	1.64553888150532e-80	0.117309218895965	0.746689060018544	1.39230677668055e-11	4.52765506442183e-09	1.10288706509809	3.44748607586896e-13	6.81523184091575e-11
rs2273382	rs2273382	ZFP64	20	50705211	78	0.448051948051948	8	107	115	0.0695652173913043	6.32969524589094e-20	1.02143374990289e-05	0.000865139068692416	4.35240298903936e-08	8.35544583117676e-06	-1.95176475600371	3.44848330548699e-13	6.81523184091575e-11
kgp1876670	rs1052450	VRK3	19	50479999	44	0.142857142857143	426	62	493	0.872950819672131	1.12431955414041e-60	0.000181984084400043	0.00855046324396754	1.27420172913897e-09	3.18737552818391e-07	1.94745880907671	3.46344441541451e-13	6.83221710572385e-11
exm2273574	rs1052450	NA	19	50479999	44	0.142857142857143	426	62	493	0.872950819672131	1.12431955414041e-60	0.000181984084400043	0.00855046324396754	1.27420172913897e-09	3.18737552818391e-07	1.94745880907671	3.46344441541451e-13	6.83221710572385e-11
exm2274132	rs1611207	NA	6	29759876	68	0.337837837837838	116	7	123	0.943089430894309	2.07534368186716e-22	4.22354977191167e-06	0.00042571379895981	2.06866922665727e-06	0.000277841177372055	1.95381705779701	3.49407401364631e-13	6.88318880153108e-11
rs12131303	rs12131303	RYR2	1	237262866	84	0.428571428571429	3023	5746	8775	0.344737142205497	9.15160868466312e-186	0.125546959866306	0.762559689887066	3.40941258532381e-16	1.98080503677631e-13	-0.945033282465855	3.49569753602494e-13	6.88318880153108e-11
kgp2441040	rs199695545	NA	1	170479303	78	0.474025974025974	77	0	77	1	0	2.04347695492646e-08	7.74882128848139e-06	5.52136319832592e-05	0.00490491762336051	1.78877260202575	3.51926710295206e-13	6.92324675745361e-11
kgp12013085	rs67206201	FGD4	12	32796397	52	0.197368421052632	161	20	185	0.889502762430939	2.32510463108728e-25	0.000166611062395014	0.00788860928250438	5.61444698767386e-08	1.05240724818907e-05	1.9320638492107	3.59064682192091e-13	7.05719931136995e-11
rs1059611	rs1059611	LPL	8	19824563	34	0.123376623376623	20282	5962	26287	0.772824264593812	0	0.0122629063062122	0.201141652952014	2.58312484621511e-10	7.20007471745149e-08	1.37738866449633	3.61478434254726e-13	7.09814002107547e-11
rs2244406	rs2244406	TTF2	1	117603188	90	0.396103896103896	4	99	103	0.0388349514563107	2.00459314795544e-20	7.73518182283386e-07	0.000109509969255115	8.93911364812476e-10	2.2976840788532e-07	-1.96149061056668	3.7095119902117e-13	7.27749287395957e-11
kgp9031404	rs78341562	IGFBP7	4	57963823	82	0.461038961038961	104	1	105	0.990476190476191	2.41806232817927e-23	1.48786187745109e-08	6.24919458531933e-06	3.02621495775143e-05	0.00293097658629223	1.99775558958253	3.74449744350955e-13	7.33942016722082e-11
kgp9456086	rs201824201	NA	14	95877636	80	0.454545454545455	118	2	123	0.983333333333333	8.82149703574691e-26	2.50706583995111e-08	9.02821330478769e-06	3.10988821468841e-07	5.00722331557175e-05	2.02742794655449	3.78003522820103e-13	7.4023160664952e-11
kgp17017537	rs202148977	DDO	6	110731269	40	0.155844155844156	157	16	173	0.907514450867052	1.85964544605095e-26	5.41632841611707e-05	0.00332138543610726	3.35024862664857e-06	0.000432381516381886	1.94535600975271	3.97247623176168e-13	7.77207551247112e-11
kgp10368483	rs201688764	MTSS1	8	125603260	82	0.37012987012987	99	1	100	0.99	3.01498633762039e-22	2.29911739836869e-08	8.39201310786188e-06	3.87412335901914e-06	0.000491306052772146	1.96810841827109	4.08549484053113e-13	7.98591453227536e-11
kgp7624076	rs1766137	NA	14	36688171	64	0.324675324675325	3	49	56	0.0576923076923077	4.36516950943501e-10	6.40524009075373e-05	0.00376535486090964	0.000367720882396923	0.0228827086417286	-1.67964429847908	4.14927712871962e-13	8.10320976368132e-11
kgp527298	rs2504797	DAAM2	6	39847279	42	0.190789473684211	37	242	402	0.132616487455197	2.64414353743258e-34	0.000161312720304024	0.00781315185136161	4.12275557921384e-10	1.11301954584195e-07	-1.95010619195848	4.19149868465502e-13	8.1782236062979e-11
rs1370273	rs1370273	FAH	15	80452268	70	0.318181818181818	4	132	136	0.0294117647058824	1.28414245803526e-27	6.90695313911837e-08	1.76267743690419e-05	2.20482471199992e-08	4.47270991150941e-06	-2.01850744147382	4.32777019015263e-13	8.43643964424794e-11
kgp1545510	rs3764005	NA	12	7881995	38	0.136363636363636	0	37	37	0	0	4.27844093612288e-06	0.00042571379895981	0.000396582788900277	0.0241878311027311	-1.57003369611041	4.34794880004012e-13	8.46808402139212e-11
kgp6303882	rs35648226	SYNE2	14	64686125	62	0.253246753246753	5269	7545	12823	0.411190884969565	7.78229429876666e-90	0.357738146720061	1	1.79815657536416e-12	6.56678635704623e-10	-0.587139163270555	4.40730941334863e-13	8.57591287533421e-11
rs13232007	rs13232007	NA	7	41911549	80	0.376623376623377	41	0	41	1	0	2.94064672173027e-06	0.000314468980218277	0.388897996818265	0.565978107917389	1.59296979269934	4.4219640578974e-13	8.59663458233955e-11
kgp10015336	rs114173607	ASAP2	2	9544874	22	0.1	401	17	419	0.95933014354067	2.65756709269518e-78	3.455199986342e-08	1.12059367333009e-05	1.05934523843055e-05	0.00118135893517142	2.01949028077692	4.4985796369045e-13	8.73766654434629e-11
kgp10669700	rs112298118	CDH13	16	83740539	70	0.305194805194805	96	3	100	0.96969696969697	2.32294155442406e-20	5.5460850830298e-07	8.52674825952976e-05	0.000164699383498808	0.0121243252803083	1.91119485793721	4.58873172241999e-13	8.90471188658331e-11
rs2270782	rs2270782	WDR52	3	113022996	58	0.279220779220779	9	125	134	0.0671641791044776	2.94689180560381e-23	5.37941880179358e-06	0.000509966051127981	1.67194346706226e-08	3.50090281523613e-06	-2.01228300471623	4.63229755405785e-13	8.98113364803271e-11
kgp21549011	rs202119266	KDM4B	19	4972322	68	0.311688311688312	69	0	69	1	0	5.21777744614682e-08	1.46006610450679e-05	0.000520457070546458	0.0291357559118968	1.69697522116127	4.92203954344568e-13	9.51849846078258e-11
rs396660	rs396660	NA	6	29646165	88	0.376623376623377	4	99	106	0.0388349514563107	2.00459314795544e-20	7.73518182283386e-07	0.000109509969255115	2.17417993385625e-08	4.41471657979027e-06	-1.9016604053264	4.925931566115e-13	9.51849846078258e-11
exm-rs396660	rs396660	NA	6	29646165	88	0.376623376623377	4	99	106	0.0388349514563107	2.00459314795544e-20	7.73518182283386e-07	0.000109509969255115	2.17417993385625e-08	4.41471657979027e-06	-1.9016604053264	4.925931566115e-13	9.51849846078258e-11
kgp5297208	rs6602130	C1QL3	10	16558290	82	0.422077922077922	4	111	115	0.0347826086956522	4.85754629552641e-23	3.08156465543907e-07	5.42117947326447e-05	8.55825945336347e-09	1.88779547115888e-06	-2.02376226319342	4.92719977539042e-13	9.51849846078258e-11
exm719247	rs11784175	NA	8	124664113	34	0.151315789473684	3657	699	4357	0.839531680440771	0	0.000810886715730488	0.025703348434555	2.99554995885283e-15	1.55295387794384e-12	1.81622437723359	4.98874331517274e-13	9.62872322627935e-11
kgp5975056	rs4821268	NA	22	34997079	76	0.298701298701299	40	0	46	1	0	3.54077870575686e-06	0.000367122304590228	0.416193229952705	0.588328315694061	1.58821059101151	5.15652230029357e-13	9.94360966058228e-11
rs2286025	rs2286025	TMEM106C	12	48359984	32	0.103896103896104	850	1297	3143	0.395901257568701	6.24627449994064e-22	0.292634674067989	1	7.08525694766198e-11	2.10038723432169e-08	-0.685163248080111	5.19003510011724e-13	9.99925021003378e-11
rs2976399	rs2976399	NA	8	143746050	58	0.309210526315789	184	16	200	0.92	3.52031138288335e-32	1.61871801957035e-05	0.00125648815069912	9.84549959798158e-07	0.000143067041077616	2.01585353078211	5.28037363386539e-13	1.01641746326636e-10
kgp12073722	rs2547389	DHX34	19	47865959	16	0.051948051948052	0	89	89	0	0	3.58464364981138e-09	2.61686302035516e-06	1.38179325796134e-05	0.00149480221664925	-1.60071559557313	5.47419492787552e-13	1.05278186432815e-10
kgp7184331	NA	NXN	17	725727	18	0.0714285714285714	124	6	130	0.953846153846154	1.04976156579114e-24	1.22587538153481e-06	0.00015735928806058	0.0013396361547628	0.0532347249309612	1.84604857315839	5.51962468558771e-13	1.06056845816379e-10
kgp12147164	rs13849	NEDD9	6	11183896	38	0.136363636363636	690	184	911	0.789473684210526	2.02488779511234e-65	0.00791878772305602	0.143536374462859	9.43424262197221e-09	2.07250128657462e-06	2.01875583460453	5.74849079226544e-13	1.10355597923145e-10
exm1220221	rs12598966	NA	16	15961356	20	0.0779220779220779	376	11	387	0.971576227390181	1.94715989309688e-76	2.25902565280388e-09	2.29298499415559e-06	1.83822845722677e-06	0.000249861697821883	2.01171635944267	5.76898965173358e-13	1.10650149507862e-10
rs1129187	rs1129187	PEX6	6	42932200	84	0.428571428571429	1562	2367	3931	0.397556630185798	1.16205069360762e-37	0.298140945432039	1	1.38551529871747e-10	3.98082471890944e-08	-0.746586401035998	5.91858102425982e-13	1.13316803828081e-10
exm547609	rs1129187	NA	6	42932200	84	0.428571428571429	1562	2367	3931	0.397556630185798	1.16205069360762e-37	0.298140945432039	1	1.38551529871747e-10	3.98082471890944e-08	-0.746586401035998	5.91858102425982e-13	1.13316803828081e-10
kgp22731575	rs199873347	NA	6	31445956	68	0.328947368421053	101	1	102	0.990196078431373	1.09875785042876e-22	1.92740504145218e-08	7.46698979109596e-06	1.05147547843098e-05	0.00117538529184233	1.95049925717856	5.97078121268842e-13	1.14214339443357e-10
kgp8298095	rs518928	KIFAP3	1	169890933	32	0.116883116883117	1381	133	1596	0.912153236459709	2.32653420215343e-225	5.28546849692185e-06	0.000502836419157956	3.62112782068297e-13	1.48318354893493e-10	2.09394934279395	6.0730244562789e-13	1.16066691625407e-10
rs9276820	rs9276820	NA	6	32829276	72	0.421052631578947	105	9	115	0.921052631578947	5.70851480476985e-19	3.32904548590738e-05	0.0022426230899509	1.27322386633387e-07	2.24726106526129e-05	1.91750400213008	6.08746445097845e-13	1.16239158830578e-10
kgp10853084	rs1893922	NA	11	75878041	78	0.357142857142857	46	1	47	0.978723404255319	1.38022200839222e-10	9.66399242122225e-06	0.000825037405488165	0.647560711688013	0.768307294852895	1.65002731798225	6.1139979863906e-13	1.16642038384628e-10
rs16979358	rs16979358	DIP2A	21	47966977	36	0.142857142857143	363	32	396	0.918987341772152	6.50869198183502e-62	5.9202879598048e-06	0.000556569305151583	1.28359611833573e-07	2.25814016798299e-05	2.04191434147315	6.23152798322472e-13	1.18778678945612e-10
rs2762464	rs2762464	TYRP1	9	12709586	68	0.337662337662338	2309	897	3215	0.720212102308172	4.53524003678259e-137	0.0550305955877412	0.516508357397759	8.9706905213455e-11	2.62666224261159e-08	1.18817589932602	6.31526288605764e-13	1.20267933645342e-10
rs9950	rs9950	ADI1	2	3504687	68	0.324675324675325	10707	13320	24051	0.445623673367462	1.0330998857117e-63	0.540543390670943	1	2.29046850921101e-09	5.47432176233767e-07	-0.403060116449647	6.46634446696016e-13	1.23035961663634e-10
kgp7182065	rs2688443	MUC20	3	195462869	92	0.402597402597403	415	79	494	0.840080971659919	2.46150877841794e-51	0.00105870816308623	0.030574044430913	2.00667238473056e-11	6.39946608090908e-09	1.84580522800225	6.54354279579981e-13	1.24394545269383e-10
kgp7763342	rs2305995	ENOSF1	18	693977	38	0.175324675324675	124	6	130	0.953846153846154	1.04976156579114e-24	1.22587538153481e-06	0.00015735928806058	5.37719124324835e-05	0.00479271199241454	1.91632640013787	6.557330169676e-13	1.24546331415653e-10
kgp8686432	rs6424890	LAMC1	1	183112764	60	0.493333333333333	3653	4858	8523	0.429209258606509	6.29069738929973e-39	0.448783342156266	1	6.89849536105313e-12	2.31705237145757e-09	-0.456759599740591	6.58803676446458e-13	1.25018919417328e-10
kgp5153576	rs3795789	OBSCN	1	228476366	4	0.0131578947368421	1212	55	1268	0.956590370955012	2.28788704967067e-231	1.23095819931347e-08	5.59736513741212e-06	0.00469040522888091	0.102474305767434	1.90090904808964	6.63624629991837e-13	1.25711473818736e-10
exm155869	rs3795789	NA	1	228476366	4	0.012987012987013	1212	55	1268	0.956590370955012	2.28788704967067e-231	1.23095819931347e-08	5.59736513741212e-06	0.00469040522888091	0.102474305767434	1.90090904808964	6.63624629991837e-13	1.25711473818736e-10
rs524998	rs524998	NA	1	110169957	72	0.355263157894737	96	572	671	0.143712574850299	1.96009475456433e-75	0.000181821982704413	0.00854658888741072	3.41476737956834e-16	1.98080503677631e-13	-2.12745860144394	6.70806912468781e-13	1.26959968602755e-10
kgp174094	rs59056467	MICAL1	6	109767931	64	0.324675324675325	500	101	601	0.831946755407654	2.86372145851628e-59	0.00151491625343861	0.0411101802769649	1.50612960357345e-12	5.54251672716262e-10	2.02075187206923	6.87440117857991e-13	1.29878981281152e-10
exm570766	rs59056467	NA	6	109767931	64	0.324675324675325	500	101	601	0.831946755407654	2.86372145851628e-59	0.00151491625343861	0.0411101802769649	1.50612960357345e-12	5.54251672716262e-10	2.02075187206923	6.87440117857991e-13	1.29878981281152e-10
kgp4125607	rs73203004	ABTB1	3	127397160	44	0.181818181818182	515	80	596	0.865546218487395	8.11325490430065e-71	0.000251600171162122	0.0110542350738673	6.12652479072985e-10	1.61338835550329e-07	1.95094501084674	7.18078748709736e-13	1.35548258153541e-10
kgp8691641	rs9801236	NA	7	564083	42	0.136363636363636	142	1048	1190	0.119327731092437	1.07023480829116e-151	3.224216414008e-05	0.00218615429723476	1.62240355656436e-16	9.69944249947581e-14	-2.19024468495778	7.21360964156534e-13	1.36048170732039e-10
kgp1445417	rs200011959	NA	2	65454322	58	0.3	92	0	92	1	0	4.77124351144862e-09	3.12205155453711e-06	0.000179372889686817	0.0130007457277255	1.81773340465254	7.25544213904264e-13	1.36716990740489e-10
kgp4095705	rs2826391	NA	21	21927617	76	0.493506493506494	40	0	40	1	0	3.54077870575686e-06	0.000367122304590228	0.419783034650073	0.591320804261985	1.57570924207069	7.28671482329037e-13	1.37185829444168e-10
rs2380244	rs2380244	NA	8	101825384	86	0.448051948051948	2	44	46	0.0434782608695652	1.492986507527e-09	4.203367577386e-05	0.002702672167957	0.000231355112915315	0.0158997190088256	-1.6482911328436	7.4842122809381e-13	1.40780591148871e-10
rs1044728	rs1044728	CPNE3	8	87572663	74	0.383116883116883	5585	4221	9809	0.569549255557822	4.18686208237719e-43	0.627168439965923	1	9.83980467319558e-10	2.51414037832056e-07	0.33210375107377	7.50804500544893e-13	1.41105224810813e-10
kgp642036	rs202118880	PPP1CB	2	29016266	64	0.402597402597403	97	0	97	1	0	2.97568474912439e-09	2.45194215909811e-06	0.000424589146858832	0.0255045816495169	1.7532125825118	8.02477400318547e-13	1.50684614628844e-10
kgp4952636	rs67551338	NA	12	3393100	20	0.0649350649350649	754	1951	2718	0.278743068391867	5.14103732792809e-117	0.0295990394120691	0.346217778904844	3.3385258958837e-11	1.0280264834002e-08	-1.24920961078726	8.25470561902473e-13	1.54866647568951e-10
kgp2703552	rs4798472	NA	18	6679382	80	0.467532467532468	39	0	39	1	0	4.27844093612288e-06	0.00042571379895981	0.670696826638035	0.784950743862754	1.5698621599004	8.59052887279253e-13	1.61026275096242e-10
kgp10318687	rs1749595	NA	1	236376983	62	0.266233766233766	215	20	235	0.914893617021277	1.04755766432142e-36	1.82465338809518e-05	0.0013745807584181	1.17475742687104e-07	2.08202714698285e-05	2.11787642391038	8.70460163018902e-13	1.63022149169367e-10
kgp22757812	rs77514389	SUN1	7	862255	74	0.357142857142857	77	0	78	1	0	2.04347695492646e-08	7.74882128848139e-06	5.2796981023534e-05	0.00471757071155579	1.77750404302631	8.8710060672575e-13	1.65993770548492e-10
rs2746394	rs2746394	STK19	6	31946792	4	0.012987012987013	1	41	42	0.0238095238095238	1.76769982830683e-09	1.5927855128145e-05	0.00123680601835501	0.00218252470795901	0.0690757739389919	-1.61537896226676	8.90154131126423e-13	1.66420052741411e-10
kgp22182569	rs200407618	GHR	5	42574051	60	0.220779220779221	80	2	144	0.975609756097561	1.84391037109695e-17	6.44787820356811e-07	9.59696468321089e-05	0.000110660620202648	0.00880632045666055	1.82355058123995	8.91642408727362e-13	1.66553214634916e-10
kgp16937451	rs199675375	QKI	6	163917430	46	0.227272727272727	82	0	82	1	0	1.18590857639505e-08	5.42701096199068e-06	0.00117661492335864	0.0494443378252101	1.68716635114094	9.22319201623614e-13	1.72133635624061e-10
kgp16765173	rs201989808	COL4A2	13	111100111	70	0.396103896103896	127	2	129	0.984496124031008	9.49814062105045e-28	1.4001786949585e-08	6.03500936053686e-06	1.00221337452142e-06	0.000145535214966193	1.99759107413003	9.2367992452197e-13	1.72237817098568e-10
rs791461	rs791461	NA	19	1507535	90	0.474025974025974	142	14	156	0.91025641025641	2.75118128367483e-24	5.6291030000474e-05	0.00342584309534435	1.05652516750789e-07	1.88650391515432e-05	1.96323509934299	9.53460697117883e-13	1.77636680190645e-10
kgp22835055	rs200800677	ATXN7	3	63986047	42	0.201298701298701	177	7	186	0.96195652173913	1.25169830935137e-35	1.29342970539748e-07	2.75673926465381e-05	1.72706707006011e-06	0.000237458998705138	2.05622166992681	9.88180518170548e-13	1.83945561051927e-10
kgp10348292	rs74579699	KANK1	9	689586	44	0.168831168831169	125	8	133	0.93984962406015	8.42933699547554e-24	4.81530943425264e-06	0.000474295824982059	9.00847922454158e-06	0.00102679440363593	1.93141203904664	1.00209311853367e-12	1.86373689478689e-10
rs2258719	rs2258719	PYGB,ABHD12	20	25275843	96	0.480519480519481	268	40	308	0.87012987012987	2.87392187317832e-38	0.000274545675971352	0.0120033897435379	1.54847766776856e-09	3.81127944865247e-07	2.12224991491604	1.07338071040948e-12	1.99459228010688e-10
rs17266727	rs17266727	EPB41L4A	5	111506712	28	0.131578947368421	7	203	210	0.0333333333333333	2.8280543022491e-41	2.37108594112712e-08	8.62536764746356e-06	4.5804559693377e-08	8.71529204676484e-06	-1.9314981811786	1.08133259147746e-12	2.00763052576506e-10
rs12898202	rs12898202	SEMA6D	15	47926609	70	0.309210526315789	0	36	36	0	0	5.18874751827668e-06	0.00049473128603183	0.000533916631458246	0.0296487428055259	-1.53579596833883	1.08747549666479e-12	2.01729054405512e-10
rs11470	rs11470	NA	17	73616864	56	0.298701298701299	1344	532	1880	0.716417910447761	3.14061992658307e-78	0.0609533329254622	0.547990199491486	1.07234674946733e-10	3.11861102237365e-08	1.17181356552224	1.11191247151998e-12	2.0608404672923e-10
kgp2820441	rs17189663	NA	6	30894420	70	0.344155844155844	141	11	152	0.927631578947368	1.27366418218071e-25	1.00686457687961e-05	0.000855161522268948	8.31670036966792e-07	0.000123001585163524	1.95063067908275	1.12773168461405e-12	2.08835669147519e-10
rs2747431	rs2747431	NA	6	29648564	88	0.363636363636364	1	79	80	0.0125	7.3789597898984e-18	9.62699447313163e-08	2.23857347322898e-05	1.04642731258464e-07	1.87002921224639e-05	-1.77931160978872	1.15650526535644e-12	2.13979395760681e-10
kgp5805249	rs3757094	NA	6	2766727	80	0.289473684210526	119	9	131	0.9296875	5.7264398538494e-22	1.24243554985272e-05	0.00101429810697105	2.71390835865907e-06	0.000356908881976447	1.93364019528542	1.17408372929644e-12	2.17044698091282e-10
kgp2290075	rs1048920	NT5DC1	6	116566205	66	0.422077922077922	320	34	354	0.903954802259887	7.86092842636051e-52	2.46368757361269e-05	0.00175380235215322	6.34369405216615e-13	2.51667593279152e-10	2.14952768144433	1.23743451508809e-12	2.28559053558775e-10
kgp4553570	rs201622004	TRIM26	6	30157599	72	0.428571428571429	122	2	124	0.983870967741935	1.17710654617006e-26	1.8656776633504e-08	7.30698784989494e-06	4.33712689941628e-07	6.80951132343905e-05	1.97231249573976	1.24138318991848e-12	2.29091236904079e-10
rs4944961	rs4944961	XRRA1	11	74559481	86	0.331168831168831	121	512	643	0.191153238546603	3.40959237866094e-54	0.00185120627396606	0.0486312114756718	2.45532075189003e-14	1.15060190326452e-11	-1.82586915863544	1.3016736861973e-12	2.40011182623524e-10
kgp9015827	rs17574228	MAPT	17	44104509	66	0.279220779220779	1900	402	2394	0.825369244135534	1.03122853603777e-213	0.00167295745680827	0.0450759703617863	2.18291309100781e-19	1.88156588381784e-16	1.65543170988762	1.31007016920976e-12	2.41352034452201e-10
rs9277546	rs9277546	HLA-DPB1	6	33055346	58	0.279220779220779	101	4	106	0.961904761904762	7.34726173764612e-21	1.07214461054628e-06	0.000142748206689271	2.09847078124346e-06	0.000280964684900286	1.90366421792814	1.35251389224417e-12	2.48744341591086e-10
exm2270306	rs9277546	NA	6	33055346	58	0.279220779220779	101	4	106	0.961904761904762	7.34726173764612e-21	1.07214461054628e-06	0.000142748206689271	2.09847078124346e-06	0.000280964684900286	1.90366421792814	1.35251389224417e-12	2.48744341591086e-10
rs7774983	rs7774983	MICA	6	31382136	66	0.305194805194805	105	1	107	0.990566037735849	1.46001991873052e-23	1.36687645714264e-08	5.93860782369829e-06	7.31637231242179e-06	0.000861373408626352	1.90110745794434	1.37236977790456e-12	2.52179996534713e-10
kgp5553263	rs60180971	NA	5	1036521	64	0.453333333333333	35	273	310	0.113636363636364	1.47452427653069e-41	4.44249184511983e-05	0.00282289093354323	6.44400540461265e-11	1.92090431106999e-08	-2.08902188346427	1.39001542221108e-12	2.55203977765164e-10
kgp5154554	rs114846195	NFE2L3	7	26214419	4	0.012987012987013	45	1	47	0.978260869565217	2.29759026037632e-10	1.13841205220871e-05	0.00095405242138753	0.616650144710071	0.745409502989037	1.62130598780684	1.3966310976739e-12	2.56199440999451e-10
rs1048380	rs1048380	KIAA0494	1	47142538	60	0.272727272727273	1954	895	2878	0.685854685854686	1.93717387229178e-87	0.116639764086631	0.743329714369898	4.85459627011953e-13	1.95850108847871e-10	1.03747778561303	1.46833186755223e-12	2.69122284718416e-10
rs6017482	rs6017482	NA	20	43704937	62	0.487012987012987	209	18	256	0.920704845814978	1.84247956671553e-36	1.20812983598133e-05	0.000990057556996288	3.78108069002754e-09	8.7589535376671e-07	2.12057485786486	1.47253856021245e-12	2.6966302135167e-10
kgp6379184	rs114898672	SATB1	3	18465822	70	0.318181818181818	345	55	401	0.8625	2.50685861113355e-47	0.000386622634581612	0.0148936664031561	1.00633224356369e-13	4.44413712154527e-11	2.03067753185052	1.5266610460467e-12	2.79336021883052e-10
kgp9782821	rs3107274	ACCS	11	44104885	54	0.24025974025974	81	414	508	0.163636363636364	2.36030761043885e-50	0.000613506937660185	0.0214348917470706	2.82456809481158e-11	8.8242467527952e-09	-1.89699932276356	1.58152815427403e-12	2.89128672605808e-10
rs2269112	rs2269112	BRPF1	3	9788168	42	0.149350649350649	195	17	212	0.919811320754717	5.30387776594672e-34	1.50841320941076e-05	0.00118154997621531	5.17343669533633e-06	0.000633763712427657	1.95804879129882	1.58804709466321e-12	2.90073358075903e-10
rs9822885	rs9822885	ACTRT3	3	169486144	60	0.285714285714286	0	81	81	0	0	8.67364001302795e-09	4.48575581068949e-06	6.29395052719534e-07	9.54661078339101e-05	-1.66283418688203	1.60538171157228e-12	2.92811102546807e-10
kgp1303503	rs199545406	SQSTM1	5	179240754	78	0.296052631578947	76	0	76	1	0	2.28674802098914e-08	8.37535120738591e-06	8.03805255801859e-05	0.00674159854754708	1.76021243415501	1.60576382962732e-12	2.92811102546807e-10
kgp7920130	rs78023477	PTPRK	6	128383562	46	0.168918918918919	84	2	86	0.976744186046512	2.4483450493927e-18	4.29559367196492e-07	7.04851748806684e-05	0.000225734106135659	0.0156033520977365	1.79624245581223	1.67571161318357e-12	3.05306689890609e-10
kgp9409101	rs4927730	MUC20	3	195462393	94	0.409090909090909	514	96	610	0.842622950819672	5.91713810081376e-64	0.000907856991002806	0.0285243323892502	2.8123305430755e-11	8.79882296119712e-09	2.00790843152445	1.68552195572553e-12	3.06833617701058e-10
rs3743853	rs3743853	FAHD1	16	1877558	34	0.11038961038961	795	1196	1991	0.399296835760924	3.11791610020318e-19	0.30768705843004	1	1.56914580501711e-09	3.844514698032e-07	-0.677293856043113	1.72506780933671e-12	3.13500765153854e-10
exm1203783	rs3743853	NA	16	1877558	34	0.11038961038961	795	1196	1991	0.399296835760924	3.11791610020318e-19	0.30768705843004	1	1.56914580501711e-09	3.844514698032e-07	-0.677293856043113	1.72506780933671e-12	3.13500765153854e-10
rs9878436	rs9878436	CEP70	3	138244400	64	0.428571428571429	393	887	1280	0.30703125	3.37350309724305e-43	0.059657444434769	0.537939613026499	2.53056038916054e-13	1.05666158382095e-10	-1.16400589573326	1.75396136741073e-12	3.18481990221569e-10
kgp3918518	rs2270367	C16orf5	16	4562725	18	0.0584415584415584	20	450	470	0.0425531914893617	3.75536550187162e-87	1.06672524277137e-08	5.10187377963534e-06	1.80339883500529e-07	3.08903653920068e-05	-1.93343568652952	1.75776201116641e-12	3.18902307192393e-10
kgp8733636	rs904383	C17orf80	17	71232807	80	0.454545454545455	984	440	1426	0.691011235955056	6.02548281326079e-47	0.106739815408004	0.71955335202457	1.57984358690705e-11	5.09887984486486e-09	1.02994283147289	1.77684440958232e-12	3.21820260127438e-10
exm1350506	rs904383	NA	17	71232807	80	0.454545454545455	984	440	1426	0.691011235955056	6.02548281326079e-47	0.106739815408004	0.71955335202457	1.57984358690705e-11	5.09887984486486e-09	1.02994283147289	1.77684440958232e-12	3.21820260127438e-10
rs7905	rs7905	HLA-DPA1	6	33032975	44	0.142857142857143	2850	167	3021	0.944647000331455	0	6.94663812979105e-08	1.77069970931655e-05	3.20857995413266e-22	4.17360412870107e-19	2.4856558562674	1.84180808405809e-12	3.3330514489802e-10
kgp22804869	rs2641729	NA	3	195462414	88	0.394736842105263	439	122	562	0.7825311942959	1.32706780619652e-40	0.0107969354991658	0.181991916943686	1.71976344355001e-08	3.59052479411832e-06	1.60738215003572	1.84441002932109e-12	3.33494816304186e-10
kgp1256710	rs56850311	FOXP1	3	71247572	56	0.276315789473684	58	0	63	1	0	2.22884626458782e-07	4.22960529074647e-05	0.000627899824706527	0.0328771963350727	1.62777985025662	1.90882189680024e-12	3.44850848840613e-10
kgp7215005	rs79700435	PPARA	22	46638211	40	0.142857142857143	1373	435	1808	0.759402654867257	1.29034326378621e-107	0.0195696150269022	0.279077222740307	1.61152110118695e-09	3.93039008935625e-07	1.32889346378637	1.92663999591167e-12	3.47777153711134e-10
rs10508637	rs10508637	NEBL	10	21273438	50	0.227272727272727	45	1	46	0.978260869565217	2.29759026037632e-10	1.13841205220871e-05	0.00095405242138753	0.408694783805357	0.582166780273976	1.60852533465528	1.97389980262583e-12	3.56008587427203e-10
rs2076181	NA	NA	6	29691744	36	0.121621621621622	115	746	863	0.133565621370499	2.9483715947304e-102	9.4339316870463e-05	0.00516135331597951	1.5816256309781e-12	5.80270055853513e-10	-1.92320447380616	1.97855842902553e-12	3.56549186723789e-10
kgp6222608	rs2243416	FN3K	17	80706928	62	0.37012987012987	51	263	314	0.162420382165605	1.08277291471402e-32	0.000643787391587338	0.0222113849609177	9.72457792144392e-12	3.1864843678898e-09	-1.86944106722729	1.9915930401387e-12	3.58597019993968e-10
kgp4243054	rs2618673	NA	1	237704210	70	0.422077922077922	422	77	499	0.845691382765531	1.64799669053338e-53	0.000800226637747195	0.0253804407201314	4.49897104944498e-09	1.03648433409849e-06	2.07811204051512	2.11356827046847e-12	3.80240321557054e-10
kgp22789538	rs200739241	NA	2	240001541	54	0.331168831168831	189	11	202	0.945	6.11959487993724e-36	9.17429127203155e-07	0.000126058990944369	3.03826781674527e-07	4.89558009336915e-05	1.99614228269554	2.16239861420579e-12	3.88699300647012e-10
rs10169718	rs10169718	ARPC2	2	219103580	80	0.467532467532468	49	215	44652	0.185606060606061	3.14655290131453e-24	0.00196007243332676	0.0512527419682247	2.6352329307042e-10	7.33579121900545e-08	-1.8412086027172	2.19928839403155e-12	3.94999557202857e-10
kgp11123366	rs10103490	EXT1	8	118881866	58	0.331168831168831	39	0	40	1	0	4.27844093612288e-06	0.00042571379895981	0.668845737684809	0.783621842329493	1.53372941978667	2.20562246024111e-12	3.95805958320827e-10
kgp3039540	rs2281575	SLC4A11	20	3209371	88	0.415584415584416	56	0	60	1	0	2.97358095395732e-07	5.26139971825263e-05	0.000378273948613899	0.0233364255519421	1.62821522772105	2.24173759768582e-12	4.01950855172028e-10
rs2272289	rs2272289	PHLDB2	3	111658514	32	0.12987012987013	174	8	185	0.956043956043956	2.13320769785789e-34	3.07141684423711e-07	5.40775973430052e-05	1.87427711266779e-05	0.0019442658268895	1.87410502198849	2.24709700681941e-12	4.02259784898119e-10
kgp3269023	rs16661	NA	14	75128316	66	0.466216216216216	397	689	1086	0.365561694290976	1.04345669174637e-18	0.185370237179096	0.874306880877455	4.56282031220109e-09	1.04962472918164e-06	-0.848697099618519	2.24720901518383e-12	4.02259784898119e-10
rs6460052	rs6460052	ABHD11	7	73151644	74	0.414473684210526	1240	1852	3094	0.401034928848642	4.36146646210112e-28	0.313502971378625	1	3.53791242442876e-10	9.69767550453955e-08	-0.637608346848862	2.38269376102059e-12	4.26156692627337e-10
kgp869524	rs201496303	NA	1	237662977	48	0.324675324675325	113	4	117	0.965811965811966	1.78011279931188e-23	4.14940975089784e-07	6.84002470964824e-05	0.000177087597978671	0.0128684231452618	1.82841539485263	2.40737864751808e-12	4.30213197004343e-10
exm161740	rs1041935	NA	1	236700857	56	0.272727272727273	1646	904	2550	0.645490196078431	9.46186322161508e-49	0.238591694311413	0.970118911236746	2.85702497442685e-09	6.74578484225893e-07	0.839188761065899	2.43072437854447e-12	4.34023835665129e-10
kgp7990953	rs201447908	AKAP13	15	85944539	10	0.0328947368421053	41	0	41	1	0	2.94064672173027e-06	0.000314468980218277	0.184155483144436	0.379525597024809	1.53320551996461	2.44134750661583e-12	4.35558312514488e-10
rs7205980	rs7205980	SRL	16	4252261	56	0.220779220779221	139	9	148	0.939189189189189	2.86313187265393e-26	3.73714976205963e-06	0.000385991099534077	1.17345838818726e-05	0.00129621554309356	1.90231710211807	2.52562983139103e-12	4.50220787534993e-10
rs2305686	rs2305686	ATG7	3	11350553	50	0.201298701298701	260	15	277	0.945454545454545	5.26065691926981e-49	6.51290538796069e-07	9.67385784179178e-05	2.15594384241918e-09	5.18165289051578e-07	2.12616919228247	2.54679803741775e-12	4.53617490106907e-10
kgp5759228	rs4426564	ADRA2B	2	96780986	54	0.269736842105263	441	83	524	0.841603053435115	7.79659874054483e-55	0.00103513931182422	0.0299215905642538	3.60576958031957e-10	9.85849556618685e-08	1.85972571871745	2.60248847803553e-12	4.63152315163229e-10
kgp5637211	rs1040861	NA	6	3023956	86	0.435064935064935	74	276	353	0.211428571428571	6.3310775910573e-27	0.00495245470167366	0.104732046783073	1.25317242026688e-10	3.62973527492846e-08	-1.75121195465356	2.61682912168766e-12	4.65318613977908e-10
kgp7349716	rs2076674	SLC25A17	22	41170063	72	0.298701298701299	8	97	109	0.0761904761904762	8.85574006399514e-18	2.13110880412059e-05	0.00157503911223549	5.63117218588142e-08	1.05462125791185e-05	-1.85439247048399	2.62275775682827e-12	4.65986760196212e-10
kgp2088386	rs11135480	ERAP1	5	96110582	42	0.136363636363636	270	30	301	0.9	2.59592755555676e-43	4.08704296146552e-05	0.00263419123918168	1.06221600065978e-06	0.000153261829176295	1.97913864493785	2.64495962168287e-12	4.69542683013489e-10
rs3737055	rs3737055	NA	10	27368126	78	0.348684210526316	140	15	155	0.903225806451613	2.28247044111228e-23	9.12797218497111e-05	0.0050492272117825	1.17419157544336e-07	2.08202714698285e-05	1.89505371543032	2.79169588996492e-12	4.9518224965257e-10
rs2644129	rs2644129	NAV1	1	201792500	84	0.467532467532468	2111	1248	3361	0.628460851443882	4.9258397413939e-50	0.307508859233546	1	2.71033832113511e-10	7.52534375823989e-08	0.665811630031982	2.79456175435976e-12	4.95281264319751e-10
kgp9184469	rs34494368	SDK2	17	71452208	52	0.207792207792208	72	0	72	1	0	3.63333999034768e-08	1.13840763323848e-05	0.000435241253231048	0.0259411522399242	1.64404660794228	2.79854053264614e-12	4.95577195016263e-10
kgp17081953	rs201446518	AKIRIN2	6	88385892	80	0.38961038961039	56	0	56	1	0	2.97358095395732e-07	5.26139971825263e-05	0.000434715483453262	0.0259314189415341	1.61777344688823	2.95099604377664e-12	5.22143839152189e-10
kgp11321542	rs116555608	PPFIBP1	12	27802454	34	0.113333333333333	79	0	79	1	0	1.63791848031934e-08	6.6453665738567e-06	0.00135124313543082	0.053507732321951	1.64676101441949	2.97898071530096e-12	5.26661214993561e-10
kgp4010998	rs62063787	NA	17	44061036	66	0.290540540540541	1656	394	2054	0.807804878048781	1.05246636776442e-170	0.00360202665773574	0.0822872350658	2.27892440661543e-13	9.55305526746568e-11	1.62524482799938	3.00190632846351e-12	5.29841404319745e-10
exm1331000	rs62063787	NA	17	44061036	66	0.279220779220779	1656	394	2054	0.807804878048781	1.05246636776442e-170	0.00360202665773574	0.0822872350658	2.27892440661543e-13	9.55305526746568e-11	1.62524482799938	3.00190632846351e-12	5.29841404319745e-10
kgp3678572	rs824115	RNF144B	6	18467240	30	0.0974025974025974	143	9	152	0.940789473684211	3.93409786262363e-27	2.95221091860224e-06	0.000315548416641397	5.68157184099157e-05	0.00502850737296766	1.87531818087733	3.15398579417218e-12	5.56226257239112e-10
rs9262290	rs9262290	VARS2	6	30885821	70	0.344155844155844	168	12	181	0.933333333333333	7.12729612806534e-31	4.15033211106127e-06	0.000422476332751122	1.90240859357009e-06	0.00025728188204384	2.02480959949708	3.16698584343308e-12	5.58060347810072e-10
kgp2149769	rs585741	ALPK3	15	85394112	78	0.435064935064935	274	45	319	0.858934169278997	2.55343137731557e-37	0.000489971402513169	0.0182824412788233	1.36018380255689e-08	2.90189670782877e-06	1.94111108068866	3.17832543185993e-12	5.59599076405552e-10
kgp1622644	rs3744160	TBCD	17	80828303	74	0.344155844155844	42	199	242	0.174273858921162	9.29519624403311e-24	0.00141889107237374	0.0386367045998754	9.043038201046e-11	2.64423857893419e-08	-1.8476009059368	3.19149487528349e-12	5.61457195985732e-10
kgp2378936	rs7004054	MYOM2	8	2050974	72	0.428571428571429	5963	14144	20166	0.296563385885513	0	0.0451593745755294	0.460500970982174	1.1357474954995e-16	6.90540912093696e-14	-1.08829235619768	3.25963286262419e-12	5.72713905745936e-10
kgp4575157	rs205795	NA	20	56373484	70	0.318181818181818	38	0	38	1	0	5.18874751827668e-06	0.00049473128603183	0.679260899731537	0.790928201784796	1.51937371595925	3.26081832034112e-12	5.72713905745936e-10
kgp9553579	rs202144799	RPS23	5	81571267	84	0.298701298701299	1122	354	4767	0.760162601626016	1.12791467576539e-88	0.0194903848074426	0.278839043439687	1.56393187746096e-16	9.3759900316183e-14	1.45613149446498	3.37017009947162e-12	5.91435918045131e-10
rs16960052	rs16960052	CDH13	16	83304230	92	0.376623376623377	517	189	1080	0.732294617563739	8.3251735976206e-35	0.0441982495999576	0.458531202563829	4.5291371512265e-08	8.64062746861457e-06	2.07237728875431	3.44896072699804e-12	6.04768500811014e-10
kgp14084144	rs200555112	CDRT4,FAM18B2-CDRT4	17	15340330	34	0.123376623376623	142	8	151	0.946666666666667	1.79918569357708e-27	1.66410177603045e-06	0.000204558710070052	1.36942013426859e-05	0.00148440992796733	1.88211975061982	3.48200385826304e-12	6.1006413068046e-10
rs10083368	rs10083368	KHNYN	14	24908184	22	0.0714285714285714	804	129	934	0.861736334405145	6.74120601225558e-108	0.000284704271146387	0.0123584599446977	1.37885377282884e-06	0.000194440124735323	1.92649384366788	3.51878705653073e-12	6.16005865248748e-10
kgp5050656	rs1551358	RAB11FIP4	17	29863955	72	0.328947368421053	169	17	186	0.908602150537634	1.71802692162566e-28	4.52107337850996e-05	0.00282289093354323	5.36500615179074e-07	8.23066340481943e-05	2.04317908632219	3.60124730520962e-12	6.29927713225689e-10
rs3117583	rs3117583	BAG6	6	31619576	46	0.188311688311688	683	173	2864	0.797897196261682	8.65420387122387e-68	0.00573856955038274	0.116154336371182	2.83659912638167e-10	7.84546293941743e-08	1.77187168811017	3.62137803561055e-12	6.32418130407607e-10
exm-rs3117583	rs3117583	NA	6	31619576	46	0.188311688311688	683	173	2864	0.797897196261682	8.65420387122387e-68	0.00573856955038274	0.116154336371182	2.83659912638167e-10	7.84546293941743e-08	1.77187168811017	3.62137803561055e-12	6.32418130407607e-10
rs9277550	rs9277550	HLA-DPB1	6	33055487	58	0.282894736842105	66	0	66	1	0	7.59583703895684e-08	1.88296534950982e-05	0.000464743166519589	0.0272002101697868	1.68264395544403	3.71218837915164e-12	6.47749709807967e-10
kgp5253491	rs4235464	NA	5	65858406	70	0.305194805194805	0	32	32	0	0	1.16786167600443e-05	0.00095852191232936	0.00052621218835665	0.0293652670666236	-1.49107861998409	3.77400756877286e-12	6.58001745292805e-10
exm44942	rs200892098	NA	1	36643703	8	0.025974025974026	240	11	252	0.956175298804781	5.8739806043354e-47	1.22937390693042e-07	2.69240412396784e-05	0.0511530138924747	0.21785599562819	1.75445580716046	3.830008493282e-12	6.67223541298005e-10
kgp10590302	rs13058993	KALRN	3	124321134	74	0.461038961038961	82	3	87	0.964705882352941	2.66718335822751e-17	1.87088301580579e-06	0.000222090784375185	0.000131398949785461	0.010097254205748	1.79258344594563	3.85755350678456e-12	6.71477111879273e-10
rs12506959	rs12506959	ANAPC4	4	25402066	76	0.415584415584416	89	1	90	0.988888888888889	4.70370709682715e-20	5.29605018255851e-08	1.46101550961671e-05	6.80812563007342e-06	0.000806847471827795	1.85275216129393	3.86238689699121e-12	6.7177362249079e-10
kgp10424115	rs3813502	TMEM63B	6	44121216	54	0.266233766233766	171	19	192	0.9	6.30930645601113e-28	7.84684538764341e-05	0.00440535991912916	2.32226617466935e-07	3.84534677458447e-05	1.91985685900945	3.93579701410544e-12	6.83987344088578e-10
rs9277381	rs9277381	NA	6	33050394	38	0.149350649350649	177	3	180	0.983333333333333	4.82394241051077e-38	2.802804241353e-09	2.39663212392283e-06	3.46597949335188e-05	0.00329446109273755	1.81155958563076	4.08579154194648e-12	7.09479850713434e-10
kgp22804939	rs199516121	SLC25A24	1	108696842	74	0.439189189189189	62	0	62	1	0	1.28242165867606e-07	2.74144453102599e-05	0.000354544332484996	0.0222889372887887	1.6260998172249	4.10128868309483e-12	7.11595137346735e-10
kgp5717569	rs6555985	STK10	5	171469601	28	0.103896103896104	96	2	99	0.979591836734694	5.75346556885385e-21	1.51980399613941e-07	3.12143016722887e-05	0.00061816431305151	0.0325102018752741	1.75401921123914	4.10489925424527e-12	7.11646290259811e-10
kgp6374083	rs188477252	KCNQ1	11	2701554	68	0.493333333333333	82	1	83	0.987951807228916	1.61824815318182e-18	1.06731771875554e-07	2.41384755221946e-05	1.6177489253251e-05	0.00171239300298172	1.83858622940919	4.13892899179003e-12	7.16966726224316e-10
kgp10739883	rs61040607	LARGE	22	34272509	76	0.428571428571429	173	15	188	0.920212765957447	2.34057986278792e-30	1.8321173369624e-05	0.00137923541060292	2.40655893413303e-05	0.00240797257714329	1.95017205243876	4.18901743008758e-12	7.24864321471064e-10
kgp15404994	rs199989536	CAMTA1	1	6913047	80	0.480519480519481	80	0	81	1	0	1.46906090502869e-08	6.20666664965921e-06	0.000291656856023071	0.0190961392253837	1.70116589609604	4.19127516212197e-12	7.24864321471064e-10
kgp2402741	rs201571847	DIRC2	3	122562128	70	0.344155844155844	97	1	98	0.989795918367347	8.27459976515267e-22	2.7512032680501e-08	9.71183803632435e-06	2.38426237823796e-05	0.00238677563988666	1.83301176629386	4.31147271574738e-12	7.45051644999998e-10
kgp311472	rs62440913	ECT2L	6	139146349	28	0.0909090909090909	35	330	365	0.0958904109589041	1.95019415411509e-53	9.9108634560075e-06	0.000843429413207401	9.05823496747181e-07	0.000132795952057965	-1.82079403380817	4.37010611990867e-12	7.54348654947347e-10
rs630133	NA	NA	19	15794769	16	0.0533333333333333	75	0	75	1	0	2.56225983074686e-08	9.21151722669808e-06	0.0121280384974632	0.141329770337438	1.53517886162318	4.37230217566604e-12	7.54348654947347e-10
kgp12187221	rs1009545	NA	20	18131620	28	0.0909090909090909	0	67	67	0	0	4.09325644482208e-08	1.23041912846832e-05	2.26750916089616e-06	0.000302465146778433	-1.5464090255993	4.47317787919136e-12	7.7113275140508e-10
kgp77754	rs3803614	SNX29	16	12667366	44	0.168831168831169	144	7	151	0.95364238410596	1.80315791009042e-28	7.37293363963839e-07	0.000105961787877319	2.70919106659636e-05	0.00267585293078376	1.86855770087492	4.52186664193515e-12	7.78900601839465e-10
kgp1607222	rs3824143	NA	8	1948888	84	0.467532467532468	137	7	144	0.951388888888889	5.92616175618874e-27	1.1270722354593e-06	0.000148495399390846	4.9505959787228e-07	7.67377424897029e-05	1.94547010487866	4.65722976352985e-12	8.01573853430118e-10
rs6557782	NA	EPB49	8	21939435	54	0.227272727272727	2593	3615	6211	0.417686855670103	2.10716732617326e-38	0.389727839077529	1	1.79683512394601e-11	5.77316669628798e-09	-0.562778240733278	4.71528049990795e-12	8.10914897895228e-10
exm1504957	rs115301361	NA	19	54973991	62	0.396103896103896	114	4	121	0.966101694915254	1.07760755922286e-23	3.84877599919101e-07	6.47880311844996e-05	6.07414910589172e-05	0.00533853532350989	1.82795731367685	4.84513586493544e-12	8.32579767932453e-10
kgp1967279	rs11695641	PREB	2	27354419	28	0.103896103896104	202	22	225	0.901785714285714	5.76031279859941e-33	5.36169692996935e-05	0.00328976433759749	1.51416795488108e-05	0.00162045835477454	1.89967159254708	4.87069645976393e-12	8.36302478698635e-10
kgp9371431	rs201524549	NA	19	24052224	66	0.435064935064935	89	1	90	0.988888888888889	4.70370709682715e-20	5.29605018255851e-08	1.46101550961671e-05	1.03639985399636e-05	0.00116095174876735	1.78156396993608	4.92241855232742e-12	8.44507597291626e-10
kgp22775807	rs200821967	MRPL10	17	45900830	62	0.331168831168831	229	24	262	0.905138339920949	1.18220684347336e-37	3.53322281403199e-05	0.00233688207174846	6.04659136237161e-08	1.12554702319199e-05	2.08453436120853	5.00517208581033e-12	8.58019220518473e-10
rs6517463	rs6517463	NA	21	39752673	66	0.266233766233766	139	20	160	0.874213836477987	8.12535491564649e-21	0.00046446973225805	0.0175043513179308	1.49673272646089e-07	2.60956749105927e-05	1.86792980278044	5.01329272735368e-12	8.5872543088668e-10
kgp12361747	rs723334	NA	1	47099721	60	0.272727272727273	894	1334	2234	0.401256732495512	1.39769025419368e-20	0.315730941327931	1	1.50000051914011e-09	3.70044955656281e-07	-0.656618282257142	5.06398930231923e-12	8.66717518340962e-10
kgp5798451	rs874584	RBFOX1	16	7760166	66	0.279220779220779	107	4	143	0.963963963963964	3.61687276149959e-22	6.59576566495445e-07	9.7360577827133e-05	8.042765137248e-06	0.000932569697648293	1.89219209942042	5.1079102523887e-12	8.73538124166674e-10
kgp22812108	rs200544181	NA	16	28868029	50	0.217105263157895	170	3	173	0.982658959537572	1.62276096386258e-36	4.06136583203188e-09	2.86735099692656e-06	9.18942450028753e-07	0.000134352140517623	1.93810957490449	5.20689569267551e-12	8.89757320809055e-10
rs12603646	rs12603646	CTC1	17	8138643	56	0.285714285714286	222	19	242	0.921161825726141	1.04618454388646e-38	1.02588054555465e-05	0.000868220181270557	3.09023230783538e-09	7.23276117013606e-07	2.08335699846677	5.41353519443975e-12	9.24332064154197e-10
rs6426825	rs6426825	TMCO4	1	20066490	38	0.136363636363636	6	122	128	0.046875	2.85115083264636e-24	8.20605936842018e-07	0.000115415052294007	3.90895870143743e-08	7.55143267555995e-06	-1.85105374952609	5.60919939389113e-12	9.56979355415961e-10
kgp7489618	rs1065586	FAHD1	16	1878641	34	0.111842105263158	364	810	1174	0.310051107325383	1.44033613788174e-38	0.0643632299088108	0.554668644144084	6.59137474455734e-10	1.72943813682807e-07	-1.19182712134752	5.76397386702321e-12	9.82604174093506e-10
kgp8426538	rs2272716	NA	8	22424244	48	0.186666666666667	268	2932	3225	0.08375	0	1.09160495266652e-06	0.000144354161781272	1.20158957289966e-29	4.02956818239316e-26	-2.30420558175203	5.83786641258882e-12	9.94411044974831e-10
kgp8283470	rs202085578	PDE4D	5	58270143	34	0.123376623376623	110	3	113	0.973451327433628	2.02848786305567e-23	1.7325946797619e-07	3.46884203114344e-05	0.000150809070791675	0.0112661147329391	1.74280376329713	5.9339548670134e-12	1.00997700022809e-09
rs574774	rs574774	ASAH1	8	17914883	14	0.0454545454545455	2585	1085	3850	0.704359673024523	3.60406750918885e-135	0.0790231487272066	0.623384508351727	6.61146043900615e-05	0.00573561563533603	1.01126313644472	5.96135705068232e-12	1.01383694006319e-09
rs2073465	rs2073465	EEF1A1	6	74229792	56	0.246753246753247	27	199	233	0.119469026548673	5.58621842575036e-30	8.33975890009959e-05	0.00466491814879535	1.34427053055765e-09	3.33543822995915e-07	-1.8639673626417	5.98116454733522e-12	1.01640017587994e-09
kgp246600	rs425485	AES	19	3053802	50	0.292207792207792	9428	5102	14559	0.648864418444597	6.24928961435467e-282	0.223978979175921	0.947919048821361	1.31771128480169e-09	3.28091765907015e-07	0.826628044492973	6.11468521368128e-12	1.03826774420218e-09
kgp12019203	rs201861066	MAGI1	3	65709225	74	0.344155844155844	80	0	80	1	0	1.46906090502869e-08	6.20666664965921e-06	0.000836316069167069	0.0398523917986348	1.6186110012596	6.27220324630759e-12	1.0641722481755e-09
rs2071035	rs2071035	NA	11	62623017	16	0.0649350649350649	62	0	62	1	0	1.28242165867606e-07	2.74144453102599e-05	0.0112886151198404	0.137895862761005	1.52209171179739	6.42315281602068e-12	1.08892227195202e-09
exm1331255	.	NA	17	44249199	70	0.227272727272727	1318	443	1761	0.748438387279955	2.45181242974693e-96	0.02690450075446	0.340703413915772	2.03104519594536e-15	1.0736825276477e-12	1.42021827600851	6.53280925387825e-12	1.10663829433534e-09
exm2273037	rs2076674	NA	22	41170063	70	0.296052631578947	8	95	107	0.0776699029126214	2.37450230464772e-17	2.48508187831973e-05	0.00176551864685948	8.23961025031551e-08	1.49361029525694e-05	-1.81808515917217	6.57231961553959e-12	1.11245320962524e-09
rs2276407	rs2276407	TAF4B	18	23901198	54	0.279220779220779	0	91	91	0	0	2.97568474912439e-09	2.45194215909811e-06	4.34843893947185e-09	1.0046157759129e-06	-1.73475681894436	6.71194314258889e-12	1.13519110238084e-09
rs2269475	rs2269475	AIF1	6	31583931	30	0.11038961038961	13	313	327	0.0398773006134969	1.35417504422034e-61	2.05360447933408e-08	7.75980484122457e-06	2.17819336284448e-07	3.64377964687342e-05	-1.89496306261664	6.9220605326644e-12	1.1688860455418e-09
exm531199	rs2269475	NA	6	31583931	30	0.11038961038961	13	313	327	0.0398773006134969	1.35417504422034e-61	2.05360447933408e-08	7.75980484122457e-06	2.17819336284448e-07	3.64377964687342e-05	-1.89496306261664	6.9220605326644e-12	1.1688860455418e-09
rs11758339	rs11758339	DST	6	56327849	54	0.309210526315789	1511	2477	3994	0.37888665997994	1.02470541446945e-52	0.225937665719966	0.947919048821361	9.05073295049053e-12	2.98849632343382e-09	-0.68928045134194	7.06061739283344e-12	1.19041010884075e-09
exm557057	rs11758339	NA	6	56327849	54	0.309210526315789	1511	2477	3994	0.37888665997994	1.02470541446945e-52	0.225937665719966	0.947919048821361	9.05073295049053e-12	2.98849632343382e-09	-0.68928045134194	7.06061739283344e-12	1.19041010884075e-09
rs1914821	rs1914821	ATOH8	2	86017065	76	0.415584415584416	176	30	206	0.854368932038835	5.37808899101543e-24	0.000900177436163969	0.0282996165832911	1.7237889729177e-07	2.96450266106919e-05	1.99783199514075	7.1248736596759e-12	1.20030073318807e-09
rs4587307	rs4587307	NA	8	143738529	60	0.311688311688312	163	9	172	0.947674418604651	1.89841619696856e-31	1.03254026470269e-06	0.000137988783843138	5.92253952697323e-07	9.02151148698479e-05	2.00155598583024	7.38239218814234e-12	1.24270847511548e-09
rs7536178	rs7536178	CAMTA1	1	7128056	66	0.279220779220779	47	2	50	0.959183673469388	3.26349665362186e-10	3.59784514253068e-05	0.0023517014245065	0.71288231861734	0.814667964095735	1.58715656398164	7.4001129753659e-12	1.24471524094897e-09
rs2072950	rs2072950	CLCN7	16	1510567	64	0.246753246753247	784	226	1013	0.776237623762376	8.99819855625441e-69	0.0121273548709877	0.199009531809818	7.71624311129007e-13	3.01110253455226e-10	1.64985003011207	7.5448857054661e-12	1.26744532763362e-09
rs891187	rs891187	DNAAF3	19	55671374	46	0.188311688311688	579	89	704	0.866766467065868	7.80870341950898e-80	0.000237971458409928	0.0105461206344599	7.43507567060382e-09	1.66052086459835e-06	1.91462922368894	7.54705920399099e-12	1.26744532763362e-09
kgp15611047	rs201948631	ODF2L	1	86821914	50	0.24025974025974	93	0	93	1	0	4.33351474893039e-09	2.98104146315364e-06	0.000627279966381036	0.0328607737526229	1.66624715795592	7.61913626256495e-12	1.27854944447949e-09
rs4742904	rs4742904	SMC2	9	106856952	86	0.461038961038961	511	114	626	0.8176	1.64820836468621e-56	0.00289672004396107	0.0695193375998197	1.09781978759361e-12	4.17027734039056e-10	1.8433965876341	7.91431071575235e-12	1.32704441537427e-09
kgp10737372	rs12662216	RNGTT	6	89321243	24	0.116883116883117	118	3	121	0.975206611570248	3.62897512618452e-25	9.42384221155801e-08	2.21346984842192e-05	0.00123621508594914	0.0507699768536011	1.7230438611834	8.01529761266619e-12	1.34292838830296e-09
kgp6207097	rs75443592	REXO1	19	1825930	58	0.266233766233766	291	51	344	0.850877192982456	3.31099871009223e-38	0.000785672584104161	0.0253039861998709	1.7315112244124e-09	4.20392905034769e-07	1.91885323511971	8.06959140062964e-12	1.35097045550042e-09
kgp22806196	rs201313692	PPP2R5E	14	63984181	66	0.318181818181818	82	0	85	1	0	1.18590857639505e-08	5.42701096199068e-06	0.000383808172654468	0.0236032128550538	1.70017310104567	8.23164438636152e-12	1.37702642873517e-09
kgp12191592	rs1041940	LGALS8	1	236711882	58	0.279220779220779	4118	2431	6554	0.628798289815239	2.13466945763841e-96	0.304979820068096	1	1.07694571763495e-10	3.12774765349282e-08	0.651272787569841	8.24763408442078e-12	1.3786267235225e-09
rs13268676	rs13268676	TAF2	8	120795607	66	0.409090909090909	36	0	37	1	0	7.72045524458559e-06	0.000685564926489212	0.738114681048243	0.831956757679284	1.48384560661567	8.33988834574696e-12	1.39296254948972e-09
kgp9229788	rs201749000	NA	12	79981691	64	0.306666666666667	147	13	160	0.91875	7.40151442839235e-26	1.86929690826679e-05	0.0014037778804537	3.50106582129132e-05	0.00332633799451293	1.87197413760217	8.40173286532958e-12	1.40220086932677e-09
rs2070410	rs2070410	TIAM1	21	32499473	78	0.448051948051948	1	112	114	0.00884955752212389	4.27633473514978e-25	4.82283013220015e-09	3.12720465242776e-06	6.25601820800313e-07	9.49578616627214e-05	-1.80911619180505	8.44747920730021e-12	1.40812558557311e-09
kgp21821227	rs201768560	KIAA1217	10	24604693	78	0.46	169	9	179	0.949438202247191	9.58824930276141e-33	7.57100404069162e-07	0.00010739817007518	3.67366212958539e-08	7.16133885762392e-06	2.04332366698119	8.45035435696592e-12	1.40812558557311e-09
kgp11989677	NA	NA	19	41904741	68	0.342105263157895	58	0	58	1	0	2.22884626458782e-07	4.22960529074647e-05	0.000257818634067657	0.0173454147682929	1.59492770664079	8.51072818144316e-12	1.41708576157519e-09
rs7256947	rs7256947	NA	19	58570697	54	0.37012987012987	121	3	124	0.975806451612903	8.02808016826071e-26	7.56913211760753e-08	1.88296534950982e-05	1.3061912773579e-05	0.00142305892941227	1.85998916244764	8.74332637715521e-12	1.45468617598706e-09
kgp22793381	rs201791028	WNT2B	1	113013506	62	0.266233766233766	68	0	68	1	0	5.90432711011353e-08	1.58843581820755e-05	0.00052393078814337	0.0292760138859825	1.61169789466988	8.76027107501669e-12	1.45637640569057e-09
kgp4096856	rs75191116	PHLDB2,PLCXD2	3	111451389	16	0.0649350649350649	13	275	288	0.0451388888888889	2.24424557484812e-53	6.43013678104177e-08	1.69128181478413e-05	6.52142378224171e-06	0.000778457786811684	-1.73685945456039	8.871496343112e-12	1.4737258313752e-09
kgp8121033	rs200575174	RARB	3	25508995	90	0.461038961038961	78	0	86	1	0	1.82837411756578e-08	7.22682547618182e-06	0.000193160209972969	0.0138254685076278	1.72191072752817	9.10738772904666e-12	1.51174183970176e-09
kgp12038305	rs6505095	FLOT2	17	27210253	62	0.24025974025974	359	64	4220	0.848699763593381	2.35886639623356e-46	0.000756027794037599	0.0243821519644048	1.72375601915315e-11	5.54666955572359e-09	1.98099308075326	9.13230841937372e-12	1.51470697590147e-09
kgp22807112	rs199985808	SVIL	10	29751863	62	0.344155844155844	99	8	107	0.925233644859813	3.30051370542979e-18	2.90464564641377e-05	0.00199939857763695	1.41622999593453e-05	0.00152590726956809	1.81303960213035	9.18288595026064e-12	1.52191975286536e-09
kgp16818888	rs200181561	FOXO1	13	41182171	54	0.253246753246753	106	1	109	0.990654205607477	8.81591906746178e-24	1.25662408105571e-08	5.66605462228285e-06	1.23192519069508e-05	0.00135106375052694	1.79167306902544	9.59368897353515e-12	1.58877707533484e-09
rs3746548	rs3746548	PLCB4	20	9438172	28	0.0909090909090909	23	206	230	0.100436681222707	2.56620745988107e-33	2.2033985371534e-05	0.00161651518616259	7.7477106832421e-09	1.72192178668991e-06	-1.84501070481712	9.73281952468048e-12	1.61057526854593e-09
rs6558605	rs6558605	MYOM2	8	2045725	78	0.448051948051948	257	39	298	0.868243243243243	1.79343812959499e-36	0.000310146375265269	0.0130418252229004	1.88078198294268e-08	3.8851271787397e-06	2.02657266056921	1.03321012299364e-11	1.70842647039779e-09
kgp6914284	rs489947	THOC1	18	214959	64	0.25974025974026	183	29	261	0.863207547169811	7.92887140582359e-26	0.000562441365118584	0.0198217636173959	1.390965046499e-06	0.000195557291741197	1.87758334499054	1.07182224006531e-11	1.7709077759527e-09
kgp4392441	rs34602875	MTHFSD	16	86566115	22	0.0714285714285714	163	5	168	0.970238095238095	9.03418452011716e-34	5.07684846553813e-08	1.43371536679551e-05	0.00045574225992396	0.0268565752765816	1.76752453164706	1.13520121656608e-11	1.8741822792824e-09
rs6887999	rs6887999	HMGXB3	5	149417138	28	0.106666666666667	1	122	123	0.00813008130081301	2.76669844021686e-27	2.15843344708027e-09	2.29020057005824e-06	1.65171853445236e-07	2.85658132292805e-05	-1.66628075048167	1.13920483758613e-11	1.87934648325719e-09
kgp9619802	rs72765452	NID1	1	236208147	80	0.415584415584416	65	0	65	1	0	8.63636266073176e-08	2.05559730660745e-05	0.00073172413813379	0.0363787409940011	1.56918966334039	1.16091683324713e-11	1.91369382682411e-09
rs980876	rs980876	NA	9	26674986	52	0.220779220779221	0	32	32	0	0	1.16786167600443e-05	0.00095852191232936	0.000434103334879431	0.0259093054371059	-1.44489082740604	1.20242714910856e-11	1.98059961093303e-09
kgp4837338	rs76621775	PNPLA6	19	7623629	66	0.344155844155844	80	0	81	1	0	1.46906090502869e-08	6.20666664965921e-06	0.000488850053034945	0.0280234859729375	1.67284029527356	1.20404295338857e-11	1.98174020639552e-09
kgp4222735	rs56328578	LDB2	4	16507644	28	0.0909090909090909	38	246	284	0.133802816901408	1.11512702301579e-34	0.000171613411427112	0.00809865876010452	5.52625598642297e-07	8.4719872667287e-05	-1.75361487094407	1.20966524770202e-11	1.9894683023241e-09
kgp12204196	rs112396503	BRWD1	21	40557441	66	0.344155844155844	150	10	163	0.9375	4.32089650934278e-28	3.54896454578303e-06	0.00036779336774661	8.88115328638528e-07	0.000130360487795651	2.01165089521853	1.21266681059289e-11	1.99287769441278e-09
rs3736286	rs3736286	ZFYVE19	15	41105658	76	0.324675324675325	55	258	313	0.175718849840256	3.41083699620256e-30	0.00119638315388592	0.0340595477896166	2.13963282484847e-11	6.80327162468042e-09	-1.7771488824281	1.21540364817295e-11	1.9958471567924e-09
kgp566249	rs113884301	NA	6	88090038	44	0.285714285714286	81	0	81	1	0	1.31915673104617e-08	5.80174861798189e-06	0.00183010507109248	0.0627442352984405	1.57107894528859	1.23530269373454e-11	2.02697305768707e-09
kgp6813453	rs2550303	AMFR	16	56395610	64	0.454545454545455	115	293	409	0.281862745098039	1.9044967050721e-18	0.0375330852829715	0.413066073214793	1.48474335872206e-08	3.13955200107469e-06	-1.64093526273012	1.26319337452505e-11	2.07115463102225e-09
rs10758511	rs10758511	NA	9	38650244	78	0.487012987012987	210	606	817	0.257352941176471	1.73320428845867e-43	0.0177954444166787	0.259186010679565	6.34290562913947e-12	2.1472436333749e-09	-1.60389574548442	1.28418669691411e-11	2.10396835123578e-09
rs9277421	rs9277421	NA	6	33051820	56	0.276315789473684	96	1	97	0.989690721649485	1.37090741447565e-21	3.01324193527839e-08	1.01525912653228e-05	0.000100817422803347	0.00816838059138964	1.77699060363449	1.28525232361593e-11	2.10410804888171e-09
kgp1932947	rs72832725	KCNIP1	5	169944579	64	0.402597402597403	90	0	90	1	0	5.80017778437832e-09	3.43886452251376e-06	0.000531813655481519	0.0295702170003566	1.62243831009368	1.31566446861333e-11	2.15225459024851e-09
kgp22833348	rs200735948	BCL2L11	2	111925738	22	0.0986842105263158	212	16	228	0.929824561403509	3.74360412869343e-38	5.28420471234591e-06	0.000502836419157956	2.37254935245446e-05	0.00237948961364435	1.8535984904278	1.33017840605103e-11	2.17434021764743e-09
kgp6253440	rs62365148	NA	5	76129965	78	0.480263157894737	286	30	316	0.905063291139241	1.14713813462293e-46	2.5800589972246e-05	0.00183057104905232	2.91955952182343e-07	4.71137881151035e-05	2.04816477839495	1.34516365678801e-11	2.19716206241845e-09
kgp7030094	rs8486	HLA-DPA1	6	33032968	44	0.168831168831169	2667	218	2885	0.924436741767764	0	1.21295071125822e-06	0.000156945545424811	3.05726517166158e-22	4.00102801666487e-19	2.30096590272368	1.38133194722164e-11	2.25452281752389e-09
kgp11838314	rs2431351	IQGAP2	5	75923285	74	0.37012987012987	80	0	80	1	0	1.46906090502869e-08	6.20666664965921e-06	0.000483939332597691	0.0278088254881157	1.6304145178128	1.41305574737927e-11	2.30454789389836e-09
kgp7152067	rs5004249	NA	5	117601210	58	0.253246753246753	74	0	74	1	0	2.87473054181356e-08	9.85610091481273e-06	0.0012943979690459	0.052190768082744	1.57481744605842	1.47668370773967e-11	2.40648988198431e-09
rs2295682	rs2295682	RBM23	14	23374862	76	0.38961038961039	2280	1359	3645	0.626545754328112	1.62263627835424e-52	0.315858515527199	1	7.45729191500361e-10	1.94474937369328e-07	0.678992701081702	1.50842385865485e-11	2.45635037244049e-09
kgp8884639	rs1708617	FLCN	17	17132618	58	0.279220779220779	547	1311	1860	0.294402583423036	4.10771990268308e-70	0.0443513668111368	0.459653119571541	1.2915642432889e-13	5.61140217166242e-11	-1.23223647434089	1.51662919225443e-11	2.46783970444882e-09
kgp10348412	rs11635628	NA	15	26510593	82	0.435064935064935	393	100	493	0.797160243407708	1.67897296545315e-39	0.00651387733268645	0.127663906164292	3.74450455002786e-10	1.02247841419119e-07	1.67822686881815	1.51905418540806e-11	2.46991305755598e-09
rs7223911	rs7223911	RBFOX3	17	77232086	76	0.337662337662338	37	0	39	1	0	6.3167361092064e-06	0.000581860860160744	0.473361378138746	0.634647612751005	1.4585933538415	1.55918174720975e-11	2.53323952821075e-09
kgp7248508	rs71314033	NA	3	160828884	38	0.123376623376623	111	2	114	0.982300884955752	2.99735521193642e-24	4.29802418036898e-08	1.27981144425354e-05	4.47129157524445e-05	0.00409933970793855	1.7264154583108	1.6073287905074e-11	2.60948978057066e-09
kgp12280926	rs8075324	ARHGAP23	17	36622482	70	0.331168831168831	2574	1309	3883	0.662889518413598	1.76401223800397e-91	0.178049730731933	0.874306880877455	1.70509784940063e-11	5.49486983521711e-09	0.792921854109515	1.63089598938921e-11	2.64574967965721e-09
kgp10563843	rs201986845	NA	12	1021693	66	0.453947368421053	313	40	447	0.886685552407932	1.69083613779285e-47	8.67496254703045e-05	0.00481352769291354	5.44695088932057e-10	1.43972571622083e-07	2.00878326589893	1.63484597455624e-11	2.65015447231955e-09
rs9273012	rs9273012	NA	6	32611641	52	0.285714285714286	84	0	84	1	0	9.61642697096576e-09	4.78871288879466e-06	0.00100527448491076	0.0449155752552295	1.58930215219372	1.67703760623544e-11	2.71649715679915e-09
kgp4828484	rs12442377	THSD4	15	72057578	30	0.0974025974025974	18	373	391	0.0460358056265985	1.12645055744448e-71	2.60346467549071e-08	9.31285349069782e-06	7.90240958237881e-10	2.04838473312516e-07	-1.95481743796898	1.68125577030578e-11	2.72127602532163e-09
rs7195	rs7195	HLA-DRA	6	32412539	82	0.318181818181818	8931	1840	10818	0.82917092191997	0	0.00131858176599387	0.0373528138869543	2.33115826855905e-20	2.25372601147637e-17	1.36223026213883	1.70794073574598e-11	2.76238499133547e-09
kgp14781931	rs76186642	ITGA6	2	173334161	80	0.337662337662338	80	6	86	0.930232558139535	3.49595814055138e-15	3.56110677921271e-05	0.00233688207174846	4.48947360083107e-05	0.00411249577913773	1.76911314120159	1.7101497497518e-11	2.76264154729918e-09
rs9277409	rs9277409	HLA-DPB1	6	33051624	58	0.279220779220779	159	17	176	0.903409090909091	2.20146870783919e-26	7.26348287708767e-05	0.00419674162685264	1.08694265303238e-06	0.000156044250066707	1.90946801127171	1.71067373773942e-11	2.76264154729918e-09
rs7732198	rs7732198	MCC	5	112379659	76	0.480519480519481	1	68	69	0.0144927536231884	1.93461640394755e-15	3.18926510263852e-07	5.57409781692911e-05	8.74173395461506e-07	0.000128595160503304	-1.64903248167841	1.76132326196102e-11	2.84229899565147e-09
kgp12171486	rs2847333	ENOSF1	18	692066	18	0.0584415584415584	44	2	46	0.956521739130435	1.492986507527e-09	5.77951239982508e-05	0.00342584309534435	0.14486342409108	0.339096917394366	1.55817022751236	1.7924887738429e-11	2.89041844909697e-09
kgp7855534	rs79642987	ARHGEF37	5	148980828	16	0.051948051948052	0	86	86	0	0	5.2581050942495e-09	3.27109004045911e-06	1.78079606326121e-05	0.0018580706654035	-1.44360027768606	1.83409293130065e-11	2.95383704201272e-09
kgp11692594	rs74294395	GUCA1B	6	42161127	64	0.421052631578947	105	12	117	0.897435897435897	1.80965856552151e-17	0.00014987706243535	0.00742384361925902	1.58644917803233e-06	0.000219956874214708	1.8597883231106	1.83457026502052e-11	2.95383704201272e-09
rs3764533	rs3764533	ZNF584	19	58929194	92	0.493506493506494	939	518	1458	0.644474948524365	3.68754781943393e-28	0.244587452806545	0.977137690046998	1.1289414787202e-09	2.85059051543297e-07	1.67080863742886	1.85471523733637e-11	2.98403382705064e-09
kgp4842272	rs200709188	MEIS2	15	37311305	80	0.428571428571429	62	0	65	1	0	1.28242165867606e-07	2.74144453102599e-05	0.000504499468019981	0.0285018959787461	1.58209559207763	1.90104836701162e-11	3.05628769152237e-09
exm66887	rs3816989	NA	1	67242087	38	0.123376623376623	198	15	213	0.929577464788732	1.08234242904903e-35	6.35870037859854e-06	0.00058522402549618	1.51315568909907e-05	0.00162045835477454	1.88034449601482	1.90884984151817e-11	3.06653297968322e-09
kgp10117316	rs11730062	IGFBP7	4	57918757	72	0.36	23	152	175	0.131428571428571	3.81753500636739e-22	0.000220189983983232	0.00984757147372059	1.6903155620723e-09	4.10855795951676e-07	-1.82143375000398	1.96225019785044e-11	3.14996193690237e-09
kgp3793830	rs76821161	PHF11	13	50102076	80	0.441558441558442	164	30	194	0.845360824742268	1.31152120970258e-21	0.00146089950673847	0.0397146317331539	1.4263674854895e-06	0.000200219455814696	1.84356083801259	1.97606959487968e-11	3.16977513356238e-09
exm977528	rs2041387	NA	12	6562823	70	0.292207792207792	838	392	1233	0.68130081300813	6.85571310135071e-37	0.129849957935274	0.774889630381513	1.86782802067788e-08	3.86386864483835e-06	0.941977822374702	2.01320836100147e-11	3.22693695062212e-09
kgp169634	rs6986171	CSMD1	8	3135698	60	0.376623376623377	45	2	48	0.957446808510638	8.99293948873039e-10	4.92269387411129e-05	0.00303341399777494	0.440664983836959	0.608568008834581	1.55235930249436	2.0147128741466e-11	3.22693854721334e-09
exm2253037	.	NA	17	44249096	70	0.230263157894737	1292	426	1720	0.752037252619325	1.02157520273035e-96	0.0244494698038149	0.312499517991518	1.4076314144581e-16	8.48635674043493e-14	1.42479475454311	2.09096954233705e-11	3.34408665419995e-09
exm1331251	.	NA	17	44249096	70	0.227272727272727	1292	426	1720	0.752037252619325	1.02157520273035e-96	0.0244494698038149	0.312499517991518	1.4076314144581e-16	8.48635674043493e-14	1.42479475454311	2.09096954233705e-11	3.34408665419995e-09
exm388381	rs62286463	NA	4	8235241	2	0.00649350649350649	22	107	129	0.170542635658915	1.40572537287699e-13	0.00181837053451772	0.0478623490730194	0.00191324644774169	0.0643120488790928	-1.51468088959785	2.09496172494895e-11	3.34797658361052e-09
rs2072107	rs2072107	TRIM26	6	30166935	44	0.181818181818182	87	692	782	0.111681643132221	7.46148578787487e-104	1.99673851188587e-05	0.00148185338814667	1.30179691502276e-14	6.27863965581293e-12	-2.0730767638712	2.10811668328229e-11	3.36649294096834e-09
rs1332027	rs1332027	LACE1	6	108798498	30	0.0974025974025974	145	1	146	0.993150684931507	2.58067718126988e-32	7.9277338805061e-10	1.52694416906786e-06	2.17295084029148e-05	0.00220611044015326	1.72422960194468	2.12218043659684e-11	3.38643195825303e-09
kgp15064738	rs201915780	LIMK2	22	31624948	58	0.24025974025974	140	4	145	0.972222222222222	2.31592063713729e-29	6.90695313911837e-08	1.76267743690419e-05	4.37588463107811e-06	0.000546669740878796	1.86998452001147	2.22144152098773e-11	3.54219248056102e-09
rs16916507	rs16916507	GABBR2	9	101258803	66	0.253246753246753	65	0	65	1	0	8.63636266073176e-08	2.05559730660745e-05	0.00195968418259268	0.0652192863037893	1.55943650985464	2.24864743244374e-11	3.58291168400647e-09
kgp2630804	rs16940799	MAPT	17	44102933	66	0.279220779220779	2202	799	3009	0.733755414861713	1.84251887288334e-144	0.0392977992000394	0.424048740628842	8.01074647549734e-11	2.36494425453933e-08	1.19437580518134	2.27033456509463e-11	3.61478357839763e-09
rs4686496	rs4686496	LPP	3	188599369	84	0.493506493506494	709	1444	2154	0.329307942405945	2.30782619616753e-56	0.0946510618152086	0.668220742513436	3.33566152925141e-13	1.37942137066881e-10	-1.19685796788525	2.3100957109988e-11	3.67148756421429e-09
kgp8008093	rs12408203	ATP1A2	1	160108621	68	0.407894736842105	337	74	411	0.819951338199513	3.31672595845537e-38	0.00282113782182991	0.0681167202326547	2.9279241934959e-09	6.90558964783793e-07	1.79701149397457	2.31098284497009e-11	3.67148756421429e-09
kgp514819	rs12542183	EXT1	8	118980652	62	0.227272727272727	219	18	237	0.924050632911392	1.36906706446496e-38	8.23501614732462e-06	0.000724067421399301	3.91189877419375e-06	0.000495298115503279	1.89037085852704	2.31108053043597e-11	3.67148756421429e-09
kgp1915414	rs1435679	NA	15	36399245	72	0.428571428571429	28	215	257	0.11522633744856	8.07046347609482e-33	6.03383180931076e-05	0.00355969539830987	8.0039303552713e-10	2.0721972936435e-07	-2.03042345046034	2.44080627380501e-11	3.87298700867094e-09
kgp12519758	rs576550	NA	1	28566608	50	0.292207792207792	347	65	414	0.842233009708738	1.38530031234735e-43	0.00105764109397957	0.030547339178638	6.85227193087246e-09	1.53997457113658e-06	1.86893902471592	2.44152685263285e-11	3.87298700867094e-09
kgp22796093	rs202216658	HIP1	7	75324234	72	0.376623376623377	138	9	147	0.938775510204082	4.70175874887982e-26	3.96748349592502e-06	0.000405681330536639	8.07474717508506e-06	0.000935772509287153	1.92836565923424	2.48929324991232e-11	3.94584234162247e-09
kgp6131486	rs76815905	PKD1L2	16	81201872	70	0.383116883116883	91	6	97	0.938144329896907	1.47735888394309e-17	1.43463453534145e-05	0.0011380010271059	0.000210240267125735	0.0147702217912039	1.7571610757554	2.696337466218e-11	4.27087915147236e-09
kgp1909216	NA	NA	5	96125189	84	0.418918918918919	92	1	94	0.989247311827957	1.03338961591018e-20	4.37291033755704e-08	1.29453828152899e-05	8.71762052903481e-05	0.00722683670785873	1.73746994828644	2.71533330916276e-11	4.29779592044518e-09
rs9626814	rs9626814	PPARA	22	46637254	38	0.149350649350649	1697	538	2240	0.759284116331096	1.687728237059e-132	0.019480676920167	0.278718736395424	2.92614595985153e-11	9.12829945899847e-09	1.42499228249259	2.73211611340669e-11	4.32117282944749e-09
exm1513768	rs61731281	NA	19	58017753	44	0.173333333333333	69	0	69	1	0	5.21777744614682e-08	1.46006610450679e-05	0.00304150692189364	0.0830222033053758	1.52149863253525	2.7392735482225e-11	4.32930283181739e-09
kgp5360069	rs56310285	RAB2B	14	21928398	46	0.175324675324675	342	36	379	0.904761904761905	1.8414611039218e-55	2.16937066154173e-05	0.00160276539622739	1.02582185636993e-08	2.23520854563708e-06	1.99963660406968	2.81542786570009e-11	4.44638720458975e-09
rs1507860	rs1507860	NA	1	69520596	76	0.454545454545455	35	0	37	1	0	9.47510416380966e-06	0.000812791249505121	0.732812220761584	0.828364318233796	1.43482302084864	2.8669178250607e-11	4.52437577295204e-09
rs1031326	rs1031326	QDPR	4	17488064	92	0.415584415584416	1463	827	2293	0.638864628820961	3.47692107557223e-40	0.264853835498496	1	4.5226579225362e-10	1.21639095148152e-07	0.839980552722094	2.97315889089574e-11	4.68859074296391e-09
rs1883797	rs1883797	C20orf26	20	20079500	36	0.155844155844156	4	100	107	0.0384615384615385	1.21360705096225e-20	7.14053978169202e-07	0.0001048252729949	2.88684828510519e-07	4.66560768101647e-05	-1.700965989486	2.98898860216633e-11	4.71009300828598e-09
kgp3372260	rs73189656	CHRD	3	184100338	38	0.123376623376623	293	18	311	0.942122186495177	1.94547656571101e-54	7.46473630834492e-07	0.000106030873257104	1.33514501498025e-08	2.85131178094678e-06	2.01444096781802	3.0029528307959e-11	4.72862622349524e-09
kgp5991533	rs9911245	NA	17	77327398	88	0.467532467532468	34	0	34	1	0	1.16786167600443e-05	0.00095852191232936	0.525718647805839	0.675605595497132	1.43320460334116	3.01546302300672e-11	4.74484433120117e-09
rs3129063	rs3129063	NA	6	29645613	60	0.246753246753247	1	81	82	0.0121951219512195	2.68328308944003e-18	7.85680207005344e-08	1.93380045996249e-05	1.28178088165603e-06	0.000181706409185143	-1.68102867653449	3.03917333676046e-11	4.77864920568169e-09
kgp7030794	rs201925708	NA	16	25269369	58	0.318181818181818	45	0	45	1	0	1.44560260597931e-06	0.000179967462245311	0.00159675733016821	0.0585921762257963	1.49821234909223	3.05762620681787e-11	4.80414408685573e-09
kgp6343575	rs13374188	RYR2	1	237262237	8	0.025974025974026	216	47	326	0.821292775665399	3.79636387256832e-25	0.00307631202481399	0.0721040236581551	0.155279717866421	0.349997004093618	1.48935942302165	3.07274738066776e-11	4.82437073389318e-09
kgp11854869	rs6676302	SEC16B	1	177906657	46	0.227272727272727	255	33	288	0.885416666666667	9.10778779761013e-39	0.000114337040857427	0.00600009171282179	3.24616397322659e-08	6.40948655858077e-06	1.93182590172239	3.09604645023499e-11	4.85739813909455e-09
kgp9333983	rs13146483	UGDH	4	39528939	68	0.337662337662338	206	39	246	0.840816326530612	2.81405405729406e-26	0.00144122916168983	0.0391848555937221	2.41982442429041e-07	3.97670166070256e-05	1.95917289184836	3.11562579944228e-11	4.88454567444192e-09
kgp7466458	rs6811440	SPARCL1	4	88428602	70	0.409090909090909	59	0	61	1	0	1.93557701924733e-07	3.79383701673951e-05	0.00306569957919016	0.0832779189828208	1.50252738305754	3.13824388565405e-11	4.91641410366705e-09
rs6908294	rs6908294	MRPL18	6	160218006	82	0.396103896103896	94	5	99	0.94949494949495	9.20768304968608e-19	4.92728577583137e-06	0.000482744461688463	2.35323010737734e-05	0.00236232163248817	1.81367281556369	3.22081124169701e-11	5.04208485456208e-09
rs10807614	rs9256	CAP2	6	17543302	74	0.422077922077922	1396	2448	3845	0.363163371488033	1.8724568305858e-64	0.175076018373754	0.874306880877455	1.15621983107395e-12	4.36892319479008e-10	-0.795668552662744	3.2939319583032e-11	5.15279475570541e-09
kgp5052419	rs56047678	ACPL2	3	141012435	40	0.181818181818182	268	12	281	0.957142857142857	1.94338767435807e-52	8.11645399498545e-08	1.98631933309891e-05	1.22625001616526e-07	2.16791710024287e-05	1.98877691777693	3.30193772714766e-11	5.1615563483379e-09
rs4128740	rs4128740	ZNF619	3	40519532	58	0.24025974025974	103	2	117	0.980952380952381	1.68810296114526e-22	8.26414528218194e-08	2.01328086871008e-05	6.15338120199844e-05	0.00539712134801846	1.78995342389076	3.3875566816981e-11	5.29154105069968e-09
kgp5980907	rs201604880	CDA	1	20915590	66	0.414473684210526	86	1	88	0.988505747126437	2.14205872829484e-19	7.10862774480722e-08	1.79493686865529e-05	9.1437720206401e-05	0.00749901113374819	1.68779066628384	3.42329037783236e-11	5.34118958018836e-09
kgp5010066	rs12465380	NA	2	40624522	78	0.396103896103896	290	51	342	0.850439882697947	5.23026652541868e-38	0.000804989556968871	0.0255239605043582	1.1267726361591e-06	0.000161546228328847	1.86845782948727	3.424318052025e-11	5.34118958018836e-09
kgp4870408	rs1757064	NA	10	12873925	60	0.207792207792208	263	51	316	0.837579617834395	1.08277291471402e-32	0.00158457781795761	0.0428542841175618	8.21087432973765e-07	0.000121535663027191	1.93579143035661	3.54969785171668e-11	5.53273384983691e-09
rs13379756	rs13379756	NUSAP1	15	41663896	54	0.266233766233766	5	127	132	0.0378787878787879	6.17109985832846e-26	2.52169285748959e-07	4.71446734522265e-05	3.61838114401541e-08	7.05998792195864e-06	-1.82411183918587	3.57880322206688e-11	5.57405094585868e-09
exm812897	rs2478577	NA	10	17891714	46	0.188311688311688	51	0	51	1	0	5.43348143287882e-07	8.36561252520122e-05	0.00717968880045445	0.120021221353051	1.46244300443185	3.70709281328297e-11	5.76967731793815e-09
rs10085683	rs10085683	NA	7	32796927	46	0.175324675324675	594	69	666	0.895927601809955	4.59809870276352e-92	3.04368977338546e-05	0.00208640996902787	1.26367449903398e-09	3.16842760548677e-07	1.95715868958203	3.85764004051862e-11	5.99963660388659e-09
rs2243540	rs2243540	NA	10	73104056	38	0.138157894736842	2	85	87	0.0229885057471264	1.47809230230939e-18	2.6430862067692e-07	4.8485044462739e-05	1.5783468685848e-06	0.000218974967690291	-1.6283795039781	3.87952737010375e-11	6.02930804732721e-09
rs2295435	rs2295435	FERMT1	20	6096695	78	0.487012987012987	14	154	173	0.0833333333333333	7.8461596685207e-27	1.26120642593182e-05	0.00102923076187089	1.07234902781307e-08	2.32949374942721e-06	-1.92653735855663	3.92113934393637e-11	6.08956912323941e-09
kgp3160828	rs2271483	RASSF8	12	26223668	68	0.415584415584416	249	34	285	0.879858657243816	4.52155899565467e-37	0.000165546928233101	0.00784168506266994	5.13668019258512e-11	1.55058385796593e-08	1.8775427460407	3.95818892743469e-11	6.1426627385365e-09
kgp6136788	rs11658048	PCGF2	17	36898828	42	0.227272727272727	61	0	61	1	0	1.46827987007839e-07	3.04474430333764e-05	0.000787399920031127	0.0381999311113473	1.56432150768487	3.97776140616235e-11	6.16857673091764e-09
kgp12941124	rs201119675	MADD	11	47347689	46	0.188311688311688	109	4	113	0.964601769911504	1.32549889030278e-22	5.63816372299351e-07	8.64972499793571e-05	7.06561244378016e-05	0.00606100773924365	1.6991789895388	4.07498702497061e-11	6.31478819654399e-09
kgp8770287	rs62230486	NA	3	24719195	50	0.227272727272727	1	35	36	0.0277777777777778	3.79791249317754e-08	4.6924325382676e-05	0.00290570694159903	0.00161388012724024	0.058939859128099	-1.47877461752235	4.09789007988663e-11	6.34569809729977e-09
kgp6391978	rs201799201	NA	4	26202293	78	0.396103896103896	149	9	158	0.943037974683544	1.99969155750689e-28	2.09358549901909e-06	0.000240159209680636	4.6281304607001e-05	0.00423228431298772	1.78431348593737	4.2374170745246e-11	6.55702867366198e-09
rs1874883	rs1874883	NA	3	134205071	58	0.34	18	128	148	0.123287671232877	1.86543187535993e-19	0.000161183411940636	0.00781315185136161	4.82394496255523e-08	9.1380760064729e-06	-1.78323731902055	4.25361278290931e-11	6.57734796213756e-09
rs9963622	rs9963622	RAB31	18	9728453	64	0.376623376623377	34	0	34	1	0	1.16786167600443e-05	0.00095852191232936	0.308340613337545	0.496411438582818	1.41886012128019	4.28461247243498e-11	6.62051286183463e-09
kgp6266179	rs3818525	ITPR3	6	33660779	78	0.474025974025974	28	158	186	0.150537634408602	3.11679336612325e-21	0.000549447500314761	0.0193924879464818	2.16164367577632e-08	4.3975823275561e-06	-1.77107933929344	4.37520935263497e-11	6.75563800373118e-09
kgp16054260	rs199618185	POLI	18	51797620	64	0.324675324675325	107	5	113	0.955357142857143	1.37954376345267e-21	1.69839271034939e-06	0.000206035901859257	5.6374557766429e-06	0.000684745095369416	1.78532584004788	4.45901769281757e-11	6.88009440214712e-09
rs4713693	rs4713693	NA	6	33817929	68	0.454545454545455	0	30	30	0	0	1.79858836513575e-05	0.00135685000511644	0.000417108027212743	0.0251524607130493	-1.39228363078068	4.47781111496816e-11	6.90412850834165e-09
kgp8272910	rs111992236	NA	15	35575215	86	0.357142857142857	53	0	57	1	0	4.00131630670756e-07	6.64181371727313e-05	0.000775395464158825	0.0377712271653545	1.52433095725291	4.49755060138665e-11	6.92958575285866e-09
kgp8605168	rs500547	PACRG	6	163551784	84	0.441558441558442	5	71	76	0.0657894736842105	8.91810657687656e-14	2.6649392854519e-05	0.00188208377452912	4.44554372007912e-07	6.95429494508528e-05	-1.71522634553236	4.5365993581652e-11	6.98473582385628e-09
kgp8949311	rs1950381	MDGA2	14	47953121	80	0.441558441558442	34	0	34	1	0	1.16786167600443e-05	0.00095852191232936	0.501909058103449	0.657272498286563	1.41612004088191	4.57209720853004e-11	7.03434362349798e-09
rs2498380	rs2498380	NA	6	26643996	78	0.409090909090909	0	57	57	0	0	1.46827987007839e-07	3.04474430333764e-05	7.29963330708458e-07	0.000109329455559409	-1.51925777103792	4.62395279685938e-11	7.10902931933195e-09
kgp9625162	rs2527019	NA	7	45236340	70	0.37012987012987	247	45	294	0.845890410958904	6.08062638659339e-32	0.000995476545063677	0.0294601185307171	1.33963952953739e-05	0.00145506818657131	1.89758427961641	4.68745603734527e-11	7.20150278791171e-09
exm73092	rs17433780	NA	1	89474818	50	0.286666666666667	370	69	440	0.842824601366743	1.68383800834443e-46	0.000996673470204059	0.0294601185307171	5.12530435495616e-09	1.17023784307109e-06	1.76365101163573	4.73921900397872e-11	7.27581987087222e-09
kgp2743161	rs201379893	NA	6	116570339	66	0.422077922077922	126	6	132	0.954545454545455	3.86456217023845e-25	1.0704562051762e-06	0.000142700455585184	1.56739905386786e-07	2.72392380028699e-05	1.87732287034068	4.95186969302022e-11	7.59685478723486e-09
kgp6587883	rs200520824	PTPRK	6	128801548	56	0.246753246753247	71	0	71	1	0	4.09325644482208e-08	1.23041912846832e-05	0.00201968588091236	0.0661756825718044	1.60331803985775	4.96200113406818e-11	7.60696039571797e-09
kgp11265421	rs181614717	NA	7	27901226	54	0.263513513513513	50	0	50	1	0	6.35441048929898e-07	9.49075647652249e-05	0.000925010664780557	0.0425576289258718	1.49286831387857	4.99391575699839e-11	7.65042229308734e-09
kgp11473845	rs6707277	LIMS2	2	128411934	34	0.188311688311688	1606	405	2013	0.798607657881651	9.617151140618e-158	0.00516415006509697	0.108940522102566	2.03371723522353e-10	5.71320150951681e-08	1.46656109478344	5.11114123440064e-11	7.82442081722163e-09
kgp6674796	rs78425073	NA	8	142430457	34	0.125	466	1379	1848	0.252574525745257	4.80718235924117e-100	0.0144403095292947	0.222520525059908	5.87447595314579e-12	1.99496087962004e-09	-1.41156188579182	5.13684376988085e-11	7.8581627295399e-09
rs5760102	rs5760102	NA	22	24248761	84	0.38961038961039	10	101	111	0.0900900900900901	1.31437461890723e-17	4.96806698629752e-05	0.00305873879805247	1.04423479783644e-07	1.86766614767036e-05	-1.77217309228356	5.4681172167653e-11	8.3589752547398e-09
kgp9954366	rs16956504	CDH5	16	66432381	22	0.0855263157894737	462	38	500	0.924	8.24142124654634e-80	2.74876573919696e-06	0.000300998263031065	3.21588582004993e-05	0.00308470239819592	1.7997717645281	5.53262375163167e-11	8.44555409187552e-09
exm1246527	rs16956504	NA	16	66432381	22	0.0844155844155844	462	38	500	0.924	8.24142124654634e-80	2.74876573919696e-06	0.000300998263031065	3.21588582004993e-05	0.00308470239819592	1.7997717645281	5.53262375163167e-11	8.44555409187552e-09
kgp4157722	rs6889694	NSUN2	5	6604931	66	0.331168831168831	264	57	321	0.822429906542056	1.35322550299797e-30	0.00294495234017421	0.070582170961723	1.3132720559558e-08	2.80739370798376e-06	1.76881806333822	5.70940653459144e-11	8.70921881231857e-09
exm537239	rs200978040	NA	6	32945701	14	0.0454545454545455	1033	187	1223	0.84672131147541	2.68251282860062e-129	0.000632525929440317	0.021843364462117	1.41635850063568e-05	0.00152590726956809	1.66381617783623	5.74469434875284e-11	8.75682364556411e-09
rs11568429	rs11568429	SLC7A7	14	23249292	44	0.207792207792208	136	5	142	0.964539007092199	6.79497109297585e-28	2.36500059263708e-07	4.46037449205031e-05	0.000148740388135843	0.0111617248974835	1.7490188823412	5.78654628295529e-11	8.81435970564629e-09
kgp416990	rs2074039	ACCS	11	44092880	36	0.12987012987013	153	7	241	0.95625	2.01782305636947e-30	4.38046127423846e-07	7.16586037686512e-05	2.26688111408033e-06	0.000302465146778433	1.85449234897174	5.8471613857632e-11	8.8986594994484e-09
kgp12383844	rs2859420	SRPK1	6	35803283	54	0.309210526315789	57	405	462	0.123376623376623	1.25361370947246e-58	5.99653205459682e-05	0.00353963610767298	3.49397461443324e-12	1.22934064852024e-09	-1.96161387148018	5.85018057165567e-11	8.8986594994484e-09
kgp12576303	rs11892119	NA	2	201736112	46	0.149350649350649	1453	606	2060	0.705682370082564	1.40920724550622e-77	0.0773745141933629	0.61988011167876	1.9912567586176e-12	7.24365208601798e-10	1.16136570261855	5.88227049105733e-11	8.94113446468606e-09
kgp11909818	rs73958708	WDR7	18	54591354	24	0.0779220779220779	1	110	111	0.00900900900900901	1.17238976010504e-24	5.62229926733168e-09	3.41838980892444e-06	4.6740103566706e-07	7.29043711345047e-05	-1.57704478380806	5.99090670512958e-11	9.09981841822464e-09
rs1130663	rs1130663	NA	11	837582	70	0.409090909090909	15724	23102	38888	0.404986349353526	9.24164906758492e-307	0.328828856835623	1	1.1866036334079e-05	0.00130808161294935	-0.636383643595984	6.01649029931875e-11	9.13221532518801e-09
rs9267143	rs9267143	NA	6	31439837	28	0.0921052631578947	78	0	78	1	0	1.82837411756578e-08	7.22682547618182e-06	0.00645207282337925	0.115708781427323	1.44867778879901	6.03700909552198e-11	9.15688419883747e-09
kgp10114936	rs9428376	RYR2	1	237508562	28	0.0909090909090909	208	14	222	0.936936936936937	2.25032115795841e-38	2.81027905531782e-06	0.000306951120878699	0.000139801041432745	0.0105968225604885	1.74872250141952	6.16244005327298e-11	9.34053572650965e-09
kgp10809426	rs80097654	BET3L	6	116845340	60	0.298701298701299	107	7	114	0.93859649122807	1.82346145032013e-20	8.13690242893301e-06	0.00072045825936971	3.44924288668627e-06	0.000441968479879359	1.78286928236195	6.19354778756145e-11	9.38106130877321e-09
kgp11893880	rs3169494	USP31	16	23076172	54	0.214285714285714	598	114	713	0.839887640449438	3.11855180630236e-73	0.00101599527275077	0.0297201363305364	8.77561847078391e-12	2.92011765877592e-09	1.79362563546038	6.33166057373834e-11	9.58349070732838e-09
kgp11560938	rs12682807	NA	9	4574022	28	0.133333333333333	87	0	87	1	0	7.07850644080379e-09	3.93583296208278e-06	0.00330830230319799	0.0868559865597764	1.47853633973725	6.50523497695997e-11	9.83927105119811e-09
kgp9508450	rs200141019	BLOC1S4	4	6719096	70	0.305194805194805	96	1	97	0.989690721649485	1.37090741447565e-21	3.01324193527839e-08	1.01525912653228e-05	0.000182784962977964	0.013208890728656	1.70607754871316	6.77178668814114e-11	1.02352217586548e-08
kgp8685199	rs56263923	NA	17	68188144	74	0.357142857142857	154	23	177	0.870056497175141	1.49375901437986e-22	0.000486560564839206	0.0182169349250997	4.21502970486655e-06	0.000529347551455054	1.80058037249409	6.88548353756676e-11	1.03997451775778e-08
rs1789679	rs1789679	NA	11	74935046	66	0.292207792207792	39	1	40	0.975	4.90941919279471e-09	3.23096056900313e-05	0.00218615429723476	0.558797545834964	0.701261121669327	1.47858278540319	7.00109652896037e-11	1.05669292800608e-08
kgp22801206	rs201056631	ADCY7	16	50346748	22	0.0714285714285714	62	0	62	1	0	1.28242165867606e-07	2.74144453102599e-05	0.00738230397302226	0.121217532898315	1.43950253076888	7.12898515477879e-11	1.07523933087108e-08
kgp5711139	rs4689822	SORCS2	4	7684662	60	0.454545454545455	54	0	54	1	0	3.44557793077595e-07	5.87379355814709e-05	0.00288288621995976	0.0806073915900316	1.45565788917521	7.20925304998904e-11	1.08658226482229e-08
kgp9689763	rs6071154	NA	20	58779942	70	0.331168831168831	100	4	104	0.961538461538462	1.21360705096225e-20	1.16527469925165e-06	0.000152778404154908	0.000335047019902743	0.0213192415338411	1.70845019858403	7.24776366324211e-11	1.09162001683298e-08
kgp2705163	rs9864242	NEK11	3	130748733	76	0.467532467532468	65	0	65	1	0	8.63636266073176e-08	2.05559730660745e-05	0.000946966078872487	0.0432525093943576	1.51018402968909	7.28183031368115e-11	1.09598184635633e-08
kgp10002165	rs755066	NA	3	55195833	76	0.428571428571429	0	31	31	0	0	1.44592397981502e-05	0.0011380010271059	0.000121771196542567	0.00948992913186092	-1.37117205720397	7.32466782094353e-11	1.10165673142104e-08
kgp14428350	rs200271003	BAZ2B	2	160452506	72	0.454545454545455	136	8	144	0.944444444444444	3.56060830977176e-26	2.39096722407001e-06	0.000271228187861126	2.12280878654255e-06	0.000284046108865636	1.95622454459503	7.42500288924835e-11	1.11596545525757e-08
exm1864917	rs184748865	NA	16	67964836	14	0.0454545454545455	66	0	66	1	0	7.59583703895684e-08	1.88296534950982e-05	0.030690682948277	0.180973256291153	1.40022679369377	7.43516612831015e-11	1.11671096252953e-08
kgp593178	rs667091	NA	9	2535832	58	0.227272727272727	95	466	561	0.169340463458111	5.20400871223883e-55	0.000731939137936007	0.0237336711616035	8.03317233439242e-10	2.07726222342326e-07	-1.73105189489995	7.6272070371554e-11	1.14475310318637e-08
kgp22742925	rs190153714	ERMP1	9	5784808	20	0.0657894736842105	294	14	309	0.954545454545455	6.59438764801657e-57	1.49017254626648e-07	3.0782461300769e-05	0.000131478515486996	0.0100997522780644	1.73377515087225	7.6934746271321e-11	1.15389216304882e-08
kgp22775858	rs202123502	ZNF879	5	178461251	80	0.376623376623377	91	6	97	0.938144329896907	1.47735888394309e-17	1.43463453534145e-05	0.0011380010271059	8.22074641470821e-06	0.000951151439354806	1.8078923962392	7.93812086061616e-11	1.18975358088729e-08
rs13439459	rs13439459	EPHX2	8	27394366	32	0.103896103896104	797	1457	2260	0.353593611357586	8.30377301219017e-44	0.149603188353479	0.800891068809333	1.32822117675205e-09	3.30325374602069e-07	-0.847589244497968	8.04393943302263e-11	1.20477218754495e-08
rs7196	rs7196	NA	6	32412571	42	0.175324675324675	7243	4474	11735	0.61816164547239	3.15863694546803e-144	0.353370233926923	1	3.18965624733068e-09	7.44112132325646e-07	0.600411243558569	8.2893772381184e-11	1.2406665823629e-08
kgp1351404	rs369006106	CBX7	22	39527583	72	0.381578947368421	3828	5964	9804	0.39093137254902	3.04735186314267e-103	0.270009910276488	1	1.90129547640871e-08	3.91675885986549e-06	-0.662452166667234	8.34920025325901e-11	1.24874944498674e-08
rs10277	rs10277	SQSTM1,C5orf45	5	179264731	88	0.467532467532468	2249	3217	5468	0.411452616172704	4.31179087660124e-39	0.359731025811581	1	2.4506835135511e-08	4.93415009173938e-06	-0.562748574313483	8.43601890297487e-11	1.25997842245643e-08
exm510285	rs10277	NA	5	179264731	88	0.467532467532468	2249	3217	5468	0.411452616172704	4.31179087660124e-39	0.359731025811581	1	2.4506835135511e-08	4.93415009173938e-06	-0.562748574313483	8.43601890297487e-11	1.25997842245643e-08
rs4747806	rs4747806	NA	10	8638235	88	0.407894736842105	1	34	36	0.0285714285714286	6.3382148460645e-08	5.68506249828575e-05	0.00342584309534435	0.00164065035473771	0.0593000700119416	-1.45077984964569	8.54091354761429e-11	1.27475807445776e-08
kgp3166414	rs201250283	RAB11FIP1	8	37724198	64	0.351351351351351	60	0	60	1	0	1.68420338038404e-07	3.38142034348274e-05	0.00273840636848529	0.0785193612437739	1.50584925207907	8.5786447555111e-11	1.27949979798216e-08
exm558390	rs61753605	NA	6	57499035	16	0.0526315789473684	76	0	76	1	0	2.28674802098914e-08	8.37535120738591e-06	0.0197204119501128	0.161441000142702	1.39822519970724	8.60593838257902e-11	1.28267925784681e-08
rs17828941	rs17828941	NA	16	24435068	28	0.0909090909090909	33	0	33	1	0	1.44592397981502e-05	0.0011380010271059	0.757501037659901	0.845211678185874	1.3897324656879	8.73914213965883e-11	1.30162881392534e-08
rs2297616	rs2297616	PARP2	14	20813289	56	0.311688311688312	0	63	694	0	0	6.69157072479532e-08	1.71382465200468e-05	2.54781512344141e-06	0.000336302194762445	-1.56645731161679	8.83447116150374e-11	1.31491484570659e-08
kgp4601731	rs34837770	MICAL3	22	18309658	82	0.371621621621622	308	58	376	0.841530054644809	9.99667885809919e-39	0.00118185135572592	0.0336592395268087	1.09191239085263e-09	2.77340578460517e-07	1.77830706635134	8.94590373026817e-11	1.33057763964833e-08
kgp22766746	rs201094208	NA	7	43687079	56	0.233766233766234	94	4	98	0.959183673469388	2.46427212960601e-19	1.94977626446503e-06	0.000230436498093101	2.44562348920084e-05	0.0024393716476187	1.71649511137139	9.12704093986544e-11	1.35657914734042e-08
kgp2397023	rs74790008	UGGT1	2	128890878	68	0.428571428571429	54	0	54	1	0	3.44557793077595e-07	5.87379355814709e-05	0.0026830633640663	0.0775458062989621	1.42470257932042	9.19338907657424e-11	1.36549503387462e-08
rs10504830	rs10504830	CNBD1	8	88379205	18	0.0714285714285714	33	0	33	1	0	1.44592397981502e-05	0.0011380010271059	0.522165671499672	0.67279253019445	1.38657282113135	9.40034167510613e-11	1.39526814132872e-08
rs1465933	rs1465933	PTPRB	12	70984042	54	0.188311688311688	176	489	665	0.264661654135338	1.071126697038e-33	0.0222331613278412	0.298854793207819	1.68592849420487e-08	3.52674550679546e-06	-1.47522548485076	9.45548945918023e-11	1.40248367703249e-08
kgp8098752	rs618733	NA	13	28195049	72	0.38961038961039	159	19	182	0.893258426966292	2.04167849486875e-25	0.000136606124642913	0.00680734295509864	3.87549107444225e-06	0.000491306052772146	1.84868946446188	9.52988016057574e-11	1.41254147744733e-08
kgp22764321	rs201567919	ADAR	1	154556764	76	0.350649350649351	2887	2022	4912	0.588103483397841	6.12664674902876e-35	0.514537686703394	1	2.66048925466961e-09	6.30254047210507e-07	0.439121198223397	9.53741258064985e-11	1.41268234129369e-08
kgp5280791	rs6004758	NA	22	26157299	56	0.220779220779221	236	18	254	0.929133858267717	3.22633648061458e-42	4.58903323817737e-06	0.000453673812886714	3.86822293122176e-06	0.00049096464508362	1.89661543250565	9.80024184478902e-11	1.45061152150323e-08
rs6922753	rs6922753	GRIK2	6	102247673	38	0.123376623376623	72	0	73	1	0	3.63333999034768e-08	1.13840763323848e-05	0.00239070618268926	0.0727709126600292	1.50984139487405	9.82818700293601e-11	1.45374532301319e-08
kgp22751410	rs200198999	GNAL,MPPE1	18	11884077	18	0.0723684210526316	284	8	292	0.972602739726027	2.84926838433022e-58	4.15678147814591e-09	2.90266846318789e-06	0.000744541606308725	0.0368113307522729	1.63179152669247	9.95184505573692e-11	1.47102251854862e-08
kgp4244081	rs11552304	C17orf70	17	79514129	74	0.383116883116883	426	859	1293	0.331517509727626	1.91025147861581e-33	0.0997211135863695	0.688368188749136	4.64955437909655e-11	1.40551444812391e-08	-1.07186730989318	1.09532868449227e-10	1.61682265638127e-08
exm1906153	rs11552304	NA	17	79514129	74	0.383116883116883	426	859	1293	0.331517509727626	1.91025147861581e-33	0.0997211135863695	0.688368188749136	4.64955437909655e-11	1.40551444812391e-08	-1.07186730989318	1.09532868449227e-10	1.61682265638127e-08
kgp5003091	NA	NA	12	63007273	82	0.318181818181818	141	8	151	0.946308724832215	2.95944825304834e-27	1.76613444909619e-06	0.000211528109526629	4.84843203976309e-07	7.5405766301898e-05	1.83640186695639	1.09837711977056e-10	1.62020816294073e-08
kgp8717510	rs77376069	ECH1	19	39309572	78	0.357142857142857	211	49	262	0.811538461538462	1.77665917874118e-23	0.00505208960076847	0.106691900290715	3.51656968919991e-06	0.000450058011994168	1.90301680896045	1.12002006026319e-10	1.65099880119538e-08
rs762408	rs762408	NA	21	45223997	74	0.361842105263158	23	157	180	0.127777777777778	3.64645293234905e-23	0.00016767019462452	0.00793700555612754	2.64795901288937e-07	4.32183156730338e-05	-1.75116990862102	1.12874751231316e-10	1.66272178159043e-08
kgp4817205	rs115248450	ATP1A1	1	116945252	6	0.0197368421052632	31	0	31	1	0	2.24823545641969e-05	0.00161651518616259	0.607226457305273	0.738176772993801	1.3787666975765	1.14566057712128e-10	1.68647837465865e-08
kgp6236624	rs199747073	LATS2	13	21594664	66	0.331168831168831	61	0	61	1	0	1.46827987007839e-07	3.04474430333764e-05	0.00212522205836135	0.0681918461622046	1.49036236763991	1.15012032951447e-10	1.69188297355978e-08
rs7211	rs7211	TXNIP	1	145441620	14	0.0454545454545455	5528	4461	10018	0.553408749624587	1.47020058952279e-26	0.732780945306376	1	0.54892850701654	0.693666090135783	0.221238128402076	1.15339182689464e-10	1.69553338519924e-08
rs7944548	rs7944548	RNH1	11	502217	60	0.337662337662338	2212	1028	4759	0.682716049382716	6.14357267677755e-96	0.123823251954798	0.758925432571643	5.01879330354361e-10	1.33312318263162e-07	0.987350839541857	1.16128690137975e-10	1.70597099586263e-08
kgp476950	rs11154850	PDE7B	6	136367577	62	0.357142857142857	26	209	235	0.11063829787234	1.64731885894799e-32	4.51918321730447e-05	0.00282289093354323	1.02145890055537e-08	2.22796380071746e-06	-1.84811627326792	1.1677463358645e-10	1.71428676526166e-08
kgp5687168	rs3746567	NA	20	42738513	52	0.272727272727273	484	1132	1618	0.299504950495049	2.7779608233349e-58	0.0502817705621727	0.484414008828301	4.83296128105725e-12	1.66765136319645e-09	-1.20470009209377	1.17525401424913e-10	1.72412896829961e-08
kgp5032941	rs3730931	LIG1	19	48647241	26	0.0974025974025974	129	1	130	0.992307692307692	8.13550145930765e-29	2.31604309660628e-09	2.29449660128303e-06	6.2126722971184e-05	0.00543579700139149	1.61085110601215	1.18385124148821e-10	1.73555503111782e-08
kgp2204057	rs7801956	EGFR	7	55214443	28	0.116883116883117	91	0	91	1	0	5.2581050942495e-09	3.27109004045911e-06	0.0044424568428847	0.0999003254404091	1.45407204073516	1.21159317561975e-10	1.77501294819498e-08
kgp22480560	rs200383357	TBC1D9B	5	179307800	80	0.402597402597403	54	0	54	1	0	3.44557793077595e-07	5.87379355814709e-05	0.000777871123390548	0.0378574529997324	1.48479779036374	1.29466188178169e-10	1.89541678744391e-08
rs3817681	rs3817681	SLC52A2	8	145582839	74	0.422077922077922	48	219	267	0.179775280898876	2.38161106472129e-25	0.00169371664385715	0.0456047708448734	7.71016773746984e-09	1.71660006309357e-06	-1.74105238427925	1.29952654341563e-10	1.90124188075748e-08
kgp7649556	rs79781252	NA	19	35513566	40	0.142857142857143	197	25	222	0.887387387387387	1.72611869677189e-30	0.000140932424736696	0.0070131608141753	1.52209063363924e-06	0.000211854879594978	1.77813123690136	1.31951907265653e-10	1.92917643384182e-08
kgp12301479	rs17603568	FLYWCH1	16	2985684	68	0.285714285714286	540	956	1506	0.36096256684492	7.39397786798193e-27	0.170704140148	0.874306880877455	3.67852818323063e-11	1.12948181667247e-08	-0.93897155347529	1.35848748652219e-10	1.9847973810913e-08
rs7709243	rs7709243	NA	5	67534039	74	0.448051948051948	482	132	614	0.785016286644951	4.73036460837061e-45	0.00961327166931581	0.168037645191409	3.13916324680699e-08	6.21536947425458e-06	1.80349240571756	1.37885639214325e-10	2.01318661238189e-08
rs7941782	rs7941782	NA	11	8013450	38	0.123376623376623	58	0	58	1	0	2.22884626458782e-07	4.22960529074647e-05	0.00495297113601964	0.104860172461728	1.44567119115329	1.38183443405194e-10	2.0161631355733e-08
rs2818940	rs2818940	FREM1	9	14851617	68	0.25974025974026	94	3	101	0.969072164948454	6.35500489345377e-20	6.6250711481415e-07	9.76588269396304e-05	2.10338210091059e-05	0.0021466499609607	1.71015379587958	1.3876860115438e-10	2.02332539343478e-08
rs17429731	rs17429731	MYO10	5	16755049	20	0.0779220779220779	0	47	52	0	0	7.44999850469536e-07	0.000105961787877319	1.11751604595046e-05	0.0012382447025202	-1.37031684775047	1.39763922184935e-10	2.03511809390953e-08
kgp8717687	rs3735817	GATA4	8	11607352	98	0.461038961038961	136	18	154	0.883116883116883	4.17470203496343e-21	0.000305680914583748	0.0128571647206516	3.34017593807881e-06	0.000431340915093925	1.92891009685706	1.39767039893706e-10	2.03511809390953e-08
kgp1010538	rs34518898	HPCAL1	2	10524139	110	0.487012987012987	121	13	134	0.902985074626866	2.38803876131691e-20	8.01377078585339e-05	0.00449546149682323	1.40886249833129e-05	0.00152114398148304	1.82884410719854	1.41306406343219e-10	2.056137543581e-08
rs1253684	rs1253684	C14orf166	14	52469647	86	0.396103896103896	64	0	66	1	0	9.83585747472227e-08	2.25056582768629e-05	0.00131039061704866	0.052608285928673	1.52615354522276	1.42968168318973e-10	2.07890827192601e-08
rs17541818	rs17541818	PTGES3	12	57058609	22	0.11038961038961	82	2305	2389	0.0343527440301634	0	3.48554876485406e-10	1.35770742679212e-06	4.94527472117849e-13	1.99134058594307e-10	-1.81512722281383	1.45745698988444e-10	2.11786163785333e-08
rs917479	rs917479	ARVCF	22	19973205	76	0.350649350649351	341	91	432	0.789351851851852	4.52225024099025e-33	0.00906154207439896	0.161426575038891	1.21383671291091e-08	2.61304832843748e-06	1.72655213798354	1.51592756653884e-10	2.20133606154239e-08
exm1869441	rs12597040	NA	16	81199555	64	0.25974025974026	603	121	724	0.832872928176796	1.80665550080285e-71	0.00141304935858245	0.0386367045998754	8.83327541116419e-12	2.93021726181843e-09	1.76984946515903	1.52724758235607e-10	2.21608338408481e-08
rs7127229	rs7127229	NA	11	33097360	64	0.350649350649351	240	45	287	0.842105263157895	1.45447270088854e-30	0.00121475790746737	0.0345597336490048	8.16190381588628e-07	0.000121061283233477	1.72285792420546	1.52814822456064e-10	2.21608338408481e-08
kgp320548	rs199911871	NA	1	65305104	72	0.376623376623377	76	4	141	0.95	2.05398919389697e-15	9.84581471968413e-06	0.000838226033330792	0.00112798518302596	0.048146981535846	1.65593354428605	1.53736072515779e-10	2.22793776500821e-08
kgp3895600	rs72794085	PCDH1	5	141245424	44	0.194805194805195	88	2	91	0.977777777777778	3.25307060982313e-19	2.90727135533336e-07	5.2611806231853e-05	0.00067986534837367	0.034676040936323	1.59489221333776	1.54149765733626e-10	2.23242561540791e-08
kgp12094664	rs9875078	ST6GAL1	3	186794732	20	0.103896103896104	397	59	456	0.870614035087719	4.17347656237889e-56	0.000223294413382923	0.00998225094078802	3.68384884273599e-05	0.00347644951464521	1.74932966904282	1.56287882814961e-10	2.26186400114928e-08
kgp6776997	NA	RASA3	13	114748384	80	0.311688311688312	1042	1615	2658	0.392171622130222	1.29923365618342e-28	0.276830317860382	1	1.15751407188839e-09	2.91930217618235e-07	-0.745422449416534	1.57800930911199e-10	2.28222254701799e-08
kgp7903690	rs1042032	EPHX2	8	27402074	64	0.28	2204	3097	5313	0.415770609318996	1.65107198152506e-34	0.380509549372387	1	1.258699167232e-11	4.09938645624182e-09	-0.526608051270875	1.59135762577796e-10	2.29997792451326e-08
rs895415	rs895415	PAX8	2	114023217	90	0.448051948051948	579	225	806	0.720149253731343	1.40988480382024e-35	0.0585921567868897	0.529512831805254	8.14655215840764e-09	1.80288223979169e-06	1.49029793374447	1.60304696882331e-10	2.31531331581878e-08
kgp22763513	rs201221585	NA	7	10272738	74	0.409090909090909	165	14	179	0.921787709497207	3.57966325464796e-29	1.81438356323938e-05	0.00136732404018194	7.70321890969421e-08	1.40348986562991e-05	1.91933766006417	1.6368386581369e-10	2.36252948111156e-08
kgp19451122	rs199584761	LGALS3	14	55599302	66	0.409090909090909	81	1	83	0.98780487804878	2.68328308944003e-18	1.18457609484853e-07	2.59959947784214e-05	3.27301285442556e-05	0.00313045301646141	1.64831314206456	1.64022506982011e-10	2.36582624889255e-08
kgp22734919	rs202064450	NAA50	3	113450363	76	0.441558441558442	64	0	64	1	0	9.83585747472227e-08	2.25056582768629e-05	0.00104127778743996	0.0461269940984703	1.51386193593788	1.64609974353093e-10	2.37270519513143e-08
kgp11111650	rs8100360	ZNF626	19	20822283	74	0.305194805194805	124	18	142	0.873239436619718	1.23587805592455e-18	0.000591763335095336	0.0207902762413114	7.26065960094915e-06	0.000856693967846791	1.72526062312159	1.65474798718614e-10	2.38357007716653e-08
rs880179	rs880179	NA	5	79096053	10	0.0324675324675325	98	482	580	0.168965517241379	6.02000401987623e-57	0.000720980513998124	0.0235806676700905	2.32779512552493e-06	0.000308588855226013	-1.56494785478267	1.69176631368501e-10	2.43525846305137e-08
rs3748415	rs3748415	APCDD1	18	10471732	36	0.118421052631579	454	91	548	0.83302752293578	3.14113002140839e-54	0.00149799781290011	0.0406664910942952	1.46382784578649e-06	0.000205343474006386	1.82435694616748	1.72249795864876e-10	2.47783409432272e-08
rs11650469	rs11650469	NA	17	80330676	68	0.337662337662338	139	17	156	0.891025641025641	3.3992371243454e-22	0.000190704736420202	0.00894453556794632	9.90271004691196e-05	0.00804458382486194	1.75456425060131	1.73615663396255e-10	2.49580946899429e-08
kgp4361660	rs7976352	CACNA1C	12	2611020	42	0.149350649350649	423	64	488	0.868583162217659	3.49505188858042e-59	0.000236911961705495	0.010501335541719	2.78775886042797e-08	5.57100124002062e-06	1.86526856172127	1.78216133709842e-10	2.56022864214248e-08
rs12652661	rs12652661	PIK3R1	5	67534057	64	0.25974025974026	376	55	431	0.872389791183295	1.32085936195925e-53	0.000208195182916644	0.00964682627993687	3.58378867418111e-08	7.01801302905835e-06	1.79939844338078	1.79049450343873e-10	2.57047942003372e-08
rs774857	rs774857	PHLDB2	3	111685572	22	0.0974025974025974	296	22	801	0.930817610062893	6.64980809648748e-53	2.59020746841436e-06	0.000285676191220914	1.75960011590723e-05	0.00184402311756204	1.78581699775875	1.80223090707902e-10	2.58559900175629e-08
kgp2275879	rs111568119	MAP3K6	1	27683615	6	0.0194805194805195	166	10	176	0.943181818181818	1.5467042140208e-31	1.59784572259367e-06	0.000197659502050368	0.108523052042616	0.29701817885587	1.58659085251007	1.84773648857885e-10	2.64911350432681e-08
kgp9160969	rs736702	FAM118A	22	45725600	56	0.298701298701299	315	21	339	0.9375	1.63980535875204e-57	1.11751876936367e-06	0.000147417691083864	5.19109238034896e-07	8.01542009514226e-05	1.85187621999651	1.92196355396265e-10	2.75369392344985e-08
kgp614431	rs201236159	KCNIP1	5	170090929	74	0.435064935064935	72	0	73	1	0	3.63333999034768e-08	1.13840763323848e-05	0.00163929259992088	0.0593000700119416	1.53404386643103	1.96483444511647e-10	2.81323921025728e-08
kgp9688723	rs11062198	CACNA1C	12	2465612	20	0.0649350649350649	169	14	183	0.923497267759563	5.02369075298016e-30	1.49582234659991e-05	0.00117382949528831	0.00431105883493798	0.0986472622378463	1.65976837984936	2.02694455332994e-10	2.89969872342814e-08
rs4437	rs4437	TBC1D22A	22	47370343	58	0.279220779220779	119	13	133	0.901515151515151	6.29876467475793e-20	9.08836659148069e-05	0.00502861502465361	6.46161866264301e-05	0.00562609073869541	1.76162377658038	2.0279219590663e-10	2.89969872342814e-08
kgp7800530	rs4801861	CAPN12	19	39224413	78	0.305194805194805	26	170	196	0.13265306122449	1.71134896561957e-24	0.000208926019621857	0.0096765118444887	7.9681422571851e-08	1.44806985613091e-05	-1.7203049488815	2.04708760822631e-10	2.92515462718495e-08
kgp2902213	rs2993010	TRPM3	9	73483921	94	0.461038961038961	32	0	32	1	0	1.79858836513575e-05	0.00135685000511644	0.529307599186624	0.678479035720854	1.35311728769737	2.08865398138625e-10	2.98256453365939e-08
kgp22743128	rs200406501	RABGAP1L	1	174964195	42	0.188311688311688	377	44	421	0.895486935866983	6.90167039769999e-59	3.98976859580803e-05	0.00257768836437054	4.61734674001816e-08	8.76993505684194e-06	1.86574645146071	2.10354905622567e-10	3.00183723232375e-08
rs11784175	NA	KLHL38	8	124664113	32	0.146666666666667	3370	670	4041	0.834158415841584	0	0.00106568750069109	0.0307590432387473	1.45716437348187e-13	6.28002732576143e-11	1.67113880682119	2.12896226413929e-10	3.03608408573527e-08
kgp1916715	rs38479	NA	7	30601758	14	0.0466666666666667	6	184	217	0.0315789473684211	9.67061867833091e-38	2.57424726679213e-08	9.23913702144695e-06	8.63943018138203e-06	0.000992637228109903	-1.56103346552165	2.17679662899273e-10	3.10223873369318e-08
kgp14326717	rs75049657	SNED1	2	241993558	68	0.467532467532468	122	3	125	0.976	4.85548547112867e-26	7.04328170693131e-08	1.7868456024017e-05	4.22869723072079e-06	0.000530753433824959	1.80263645747451	2.19900222582076e-10	3.13180525360986e-08
kgp1336727	NA	MRAS	3	138122477	34	0.123376623376623	868	1805	2679	0.324728769173214	2.95934314257777e-73	0.0861624496611384	0.640683963448292	3.08498489684498e-10	8.52146677567889e-08	-0.957794610336185	2.24108237273033e-10	3.18961900085955e-08
kgp8955426	rs201537082	RNF122	8	33415317	78	0.5	56	0	56	1	0	2.97358095395732e-07	5.26139971825263e-05	0.000730864134458523	0.0363758430390539	1.44139388422126	2.36410577310617e-10	3.36240225210781e-08
kgp4461806	rs58507505	KIAA0226	3	197432063	48	0.168831168831169	46	268	340	0.146496815286624	1.06459971192145e-35	0.000327392900429643	0.0137428180417783	2.36571489218833e-11	7.48884844322734e-09	-1.86269442688398	2.365616188478e-10	3.36240225210781e-08
rs1188880	rs1188880	REPS1	6	139248639	72	0.486842105263158	31	0	34	1	0	2.24823545641969e-05	0.00161651518616259	0.29877263266052	0.488044063791905	1.34788635954763	2.38129101101833e-10	3.38244185659047e-08
kgp15983047	rs202036875	PPP4R1	18	9613640	94	0.461038961038961	52	0	52	1	0	4.65726979961044e-07	7.43175604469286e-05	0.00162940811338176	0.0592099877354611	1.47221208344483	2.39705882615462e-10	3.40258695517369e-08
rs2461106	rs2461106	ADCY1	7	45724696	40	0.181818181818182	3	108	111	0.027027027027027	5.54727912050709e-23	1.27191527027523e-07	2.74144453102599e-05	1.11796393435963e-07	1.98958646248649e-05	-1.66004382108281	2.42903269498291e-10	3.44569445600398e-08
kgp4087158	rs199929587	MAGI1	3	65707514	74	0.344155844155844	109	6	115	0.947826086956522	1.87844214887669e-21	3.34433384966119e-06	0.000353064927111354	1.24481707678321e-05	0.00136311280572282	1.77182123379502	2.43946846084294e-10	3.45821240341398e-08
kgp761165	rs1065585	FAHD1	16	1878597	34	0.11038961038961	317	657	975	0.325462012320329	1.74378079571288e-27	0.0902147964660997	0.655288416202185	1.28151899495201e-08	2.74772523287284e-06	-1.08311288605334	2.4486289649711e-10	3.46890719627648e-08
rs7953534	rs7953534	NCKAP5L	12	50197880	62	0.322368421052632	473	754	1230	0.385493072534637	1.31184966386971e-15	0.253198202028838	0.988466400651935	3.44680440077829e-09	8.01488452135906e-07	-0.742113666981916	2.48860960579328e-10	3.52322114282974e-08
kgp10581598	rs2034666	ASB18	2	237103821	34	0.149350649350649	156	13	170	0.923076923076923	8.94143688337367e-28	1.15987940919722e-05	0.00095852191232936	6.41256853054387e-05	0.00559245807979077	1.73549043364345	2.50623749715362e-10	3.54583868862289e-08
kgp706112	rs62454607	HERPUD2	7	35734243	92	0.467532467532468	135	447	584	0.231958762886598	5.03449144016009e-38	0.00859221012841388	0.154215729304312	2.40841924296246e-11	7.61280395346188e-09	-1.64933042035468	2.52214628421226e-10	3.56599583923149e-08
kgp8682977	rs2246269	NA	21	21070200	60	0.337662337662338	0	28	34	0	0	2.8247060862709e-05	0.00194812136398451	0.000450670807410503	0.0266544315834729	-1.31994065993957	2.54974473500163e-10	3.60264327514457e-08
kgp6966434	rs495916	PRRC1	5	126888661	74	0.344155844155844	366	46	413	0.888349514563107	1.17508630103399e-55	6.82975121715562e-05	0.0039941203943685	9.91789143140341e-10	2.53107891362234e-07	1.87624950025581	2.55602329495633e-10	3.6091385243638e-08
kgp10700863	rs7616240	CEP19	3	196433623	64	0.233766233766234	72	1	73	0.986301369863014	2.55047787436495e-16	3.18926510263852e-07	5.57409781692911e-05	0.000264946454415109	0.0176947489409816	1.60472367371835	2.6183046748615e-10	3.69464996151758e-08
kgp9525578	rs202192328	CACNB2	10	18803035	68	0.486842105263158	84	4	92	0.954545454545455	3.71921926647788e-17	4.44892455761035e-06	0.000440837895707147	2.9164928626742e-05	0.00283929383530902	1.63677377821561	2.64691912422368e-10	3.73257335056263e-08
rs2596452	rs2596452	NA	6	31437158	62	0.230263157894737	192	30	222	0.864864864864865	3.23788855776357e-27	0.00050589736089014	0.0187543122436918	6.21736777462384e-07	9.44379883932354e-05	1.77691497172329	2.65724347531396e-10	3.74467195097002e-08
kgp2591137	rs2296726	GALNTL1	14	69819926	76	0.298701298701299	3030	1415	4448	0.681664791901012	1.81096785392832e-129	0.1259416477221	0.762559689887066	6.83028082010322e-15	3.3855793332459e-12	1.09160613173178	2.67181733018787e-10	3.76273928024213e-08
kgp1970969	rs200233785	KPNA5	6	117054445	52	0.233766233766234	141	18	160	0.886792452830189	3.84229175114255e-22	0.00023487112642992	0.0104130242472935	2.19479270048675e-05	0.00222512790805228	1.72768766095163	2.73074012773442e-10	3.84319888954182e-08
rs11679132	rs11679132	LBH	2	30479992	74	0.331168831168831	88	6	94	0.936170212765957	6.5703716312202e-17	1.70980515833095e-05	0.00132049369632534	7.48929570885231e-06	0.000879320339610577	1.69845748892656	2.73718873369144e-10	3.84746372481795e-08
rs2886232	rs2886232	NA	17	67150176	32	0.133333333333333	45	343	388	0.115979381443299	2.26387031344469e-51	4.50938599132749e-05	0.00282289093354323	7.39134476699526e-09	1.65247371037617e-06	-1.7553255829329	2.73735572940697e-10	3.84746372481795e-08
rs4791765	rs4791765	PIK3R5	17	8784361	76	0.350649350649351	94	5	99	0.94949494949495	9.20768304968608e-19	4.92728577583137e-06	0.000482744461688463	1.20895544673573e-05	0.00132926880999541	1.68371879029105	2.81044929192111e-10	3.94761446156977e-08
kgp9109580	rs7950201	NA	11	32073436	68	0.337662337662338	31	0	36	1	0	2.24823545641969e-05	0.00161651518616259	0.555721847334425	0.698880578019702	1.3388919904703	2.93743922976284e-10	4.12328863392465e-08
rs5767743	rs5767743	NA	22	46621994	58	0.214285714285714	1273	743	2016	0.631448412698413	4.8466602208232e-32	0.295178137560032	1	1.66325076660645e-07	2.87189749825965e-05	0.663196316449194	2.99875965236581e-10	4.20661300097166e-08
kgp3492471	rs4687715	TKT	3	53269904	74	0.396103896103896	24	163	190	0.128342245989305	6.02053524597799e-24	0.000168638832004306	0.00796529004352027	3.66381370798241e-09	8.51027793170382e-07	-1.82007785134	3.00172168950212e-10	4.20801776179675e-08
rs226039	rs226039	CRYM	16	21288101	68	0.285714285714286	53	262	315	0.168253968253968	1.01300991907852e-31	0.000850446807810352	0.026878303916766	1.3350833448159e-07	2.34487396042928e-05	-1.68285751202744	3.02689988306218e-10	4.2383643622217e-08
rs2523604	rs2523604	HLA-B	6	31323766	30	0.149350649350649	551	68	620	0.890145395799677	1.29886380994744e-83	4.94359033355863e-05	0.00304541624262444	6.81104632642441e-08	1.25586566052849e-05	1.77596216554638	3.02731848298243e-10	4.2383643622217e-08
kgp7529298	rs112571364	OBSCN	1	228454418	58	0.396103896103896	406	70	477	0.852941176470588	3.29430820376563e-53	0.000574187513997035	0.0201860064503075	1.54186962554252e-09	3.79937210392294e-07	1.82194562726541	3.06590408651842e-10	4.2895875519759e-08
rs3129058	rs3129058	NA	6	29648199	60	0.246753246753247	4	91	95	0.0421052631578947	1.11022132391371e-18	1.50238442698936e-06	0.00018638772255897	1.36018903538286e-06	0.000192060481518475	-1.7027176753685	3.14735484797277e-10	4.4006787074984e-08
rs11905919	rs11905919	NA	20	48928971	80	0.459459459459459	238	47	304	0.835087719298246	2.1974967251046e-29	0.00166534585274573	0.0448802761164495	9.11987617390859e-08	1.64346141368707e-05	1.7055746031376	3.15309720845893e-10	4.40583750952282e-08
kgp14426115	NA	41340	2	160621717	62	0.292207792207792	106	8	114	0.929824561403509	1.03810871660019e-19	1.69960152345172e-05	0.00131641528896553	1.28604991689397e-05	0.00140325241211635	1.71654476853065	3.16209369700157e-10	4.4155336487486e-08
rs9956878	rs9956878	NA	18	73536711	86	0.474025974025974	0	27	28	0	0	3.56804979318428e-05	0.00233688207174846	0.000151347172809458	0.0113023793707038	-1.3107928381185	3.20234977968878e-10	4.46883955666764e-08
kgp22792381	rs200859644	ANKRD26	10	27294451	22	0.0844155844155844	67	0	68	1	0	6.69157072479532e-08	1.71382465200468e-05	0.0121061997417778	0.141323736124525	1.37279640368759	3.21178567090686e-10	4.47909494089705e-08
rs4385415	rs4385415	NA	7	75369103	66	0.357142857142857	0	27	27	0	0	3.56804979318428e-05	0.00233688207174846	0.000464856871501021	0.0272002101697868	-1.31184366137081	3.22503805433371e-10	4.49465595746381e-08
kgp9932297	rs200084429	NA	18	33292592	62	0.383116883116883	81	1	124	0.98780487804878	2.68328308944003e-18	1.18457609484853e-07	2.59959947784214e-05	2.73712557679228e-05	0.00269723743822139	1.60544148376726	3.25525671584627e-10	4.53382691690605e-08
kgp5426736	rs7600666	HDLBP	2	242171304	66	0.253246753246753	74	0	74	1	0	2.87473054181356e-08	9.85610091481273e-06	0.00049746791710692	0.0283208353254615	1.55768397598553	3.27382957372691e-10	4.55673765298776e-08
kgp6703532	rs78129833	SPG20	13	36876379	38	0.175324675324675	196	16	212	0.924528301886792	9.7834043604264e-35	1.01067070683679e-05	0.000857376328559497	6.37330345588936e-07	9.64652064544224e-05	1.85376758253669	3.33148477081708e-10	4.63398088413083e-08
rs9549948	rs9549948	NA	13	112931650	70	0.5	0	27	28	0	0	3.56804979318428e-05	0.00233688207174846	0.00151767872068699	0.0570961109739118	-1.31028213185058	3.33881072119034e-10	4.64116314667227e-08
kgp9343369	rs73097148	NA	3	73028762	78	0.331168831168831	117	16	135	0.879699248120301	4.27966789184268e-18	0.000453700709086134	0.0171406386883156	2.42871368656914e-05	0.00242561704836476	1.70189630075955	3.34842867804982e-10	4.65152008708816e-08
kgp9342993	NA	HLA-DQB1	6	32629680	68	0.402597402597403	58	0	58	1	0	2.22884626458782e-07	4.22960529074647e-05	0.0127074673980838	0.142821238073467	1.37596007104604	3.42030319969719e-10	4.74829233207121e-08
exm941169	rs4944960	NA	11	74559446	76	0.276315789473684	154	537	692	0.222865412445731	7.60085253817262e-48	0.00602781005177563	0.119259288363975	6.58004028083206e-12	2.220515291374e-09	-1.58481453932872	3.43749643069715e-10	4.76907633442021e-08
kgp4161456	rs1130161	HLA-DQA1	6	32610994	54	0.318181818181818	79	0	79	1	0	1.63791848031934e-08	6.6453665738567e-06	0.00717014820916648	0.119926763524046	1.37469416075093	3.44819283558706e-10	4.78082581092189e-08
rs10047085	rs10047085	SERINC2	1	31902418	70	0.448051948051948	8	125	133	0.0601503759398496	8.42933699547554e-24	2.8802843740032e-06	0.000313321801345571	3.88497107303247e-08	7.51185406775376e-06	-1.81230661233821	3.45456770452851e-10	4.78657229278331e-08
kgp307686	rs57677983	CELSR2	1	109818158	44	0.168831168831169	151	11	162	0.932098765432099	9.16125949396918e-28	5.75592809461107e-06	0.000542305453570674	2.56178878968225e-05	0.002543138208947	1.74546986700848	3.49546463878374e-10	4.83479404596115e-08
rs4909945	rs4909945	NA	11	10673739	52	0.285714285714286	6	71	79	0.0779220779220779	3.02056543686535e-13	5.79417705035737e-05	0.00342584309534435	1.01910860932386e-07	1.82729494055758e-05	-1.613852051211	3.49612831592244e-10	4.83479404596115e-08
exm890669	rs4909945	NA	11	10673739	52	0.285714285714286	6	71	79	0.0779220779220779	3.02056543686535e-13	5.79417705035737e-05	0.00342584309534435	1.01910860932386e-07	1.82729494055758e-05	-1.613852051211	3.49612831592244e-10	4.83479404596115e-08
rs9990742	rs9990742	KLHL5	4	39121414	72	0.428571428571429	108	12	121	0.9	4.23575543532158e-18	0.000121623524385617	0.00635582002356047	1.72428064912298e-05	0.00181054529647098	1.74001427951917	3.51374170824732e-10	4.85602271651184e-08
kgp7126187	rs201627478	NDUFS4	5	52977813	54	0.214285714285714	85	1	86	0.988372093023256	3.55095556365865e-19	7.85680207005344e-08	1.93380045996249e-05	0.000438691857425469	0.0261033209292483	1.62343144886649	3.5534904043997e-10	4.90654649997288e-08
kgp7418582	rs201031580	NCALD	8	102706240	82	0.383116883116883	46	0	46	1	0	1.21972719879504e-06	0.000156945545424811	0.00264629264786964	0.0769163744044557	1.41997337672192	3.55487210657508e-10	4.90654649997288e-08
rs5996763	rs5996763	SGSM1	22	25209724	62	0.227272727272727	52	0	53	1	0	4.65726979961044e-07	7.43175604469286e-05	0.00108922362779224	0.0472043336964558	1.47319417693249	3.59905384346838e-10	4.96433502704528e-08
rs737866	rs737866	COMT	22	19930109	48	0.272727272727273	75	3	79	0.961538461538462	9.04512809998104e-16	3.84753445569731e-06	0.000394355745027933	0.000605116649346141	0.0320596805683942	1.5940551591471	3.73986591159156e-10	5.15525023212107e-08
kgp2856070	rs10421861	ZNF283	19	44351107	74	0.422077922077922	51	0	53	1	0	5.43348143287882e-07	8.36561252520122e-05	0.00194413575572485	0.0648728359310014	1.45385630840384	3.76461939222406e-10	5.18604108905958e-08
rs12823621	rs12823621	FGD4	12	32755259	34	0.123376623376623	2	116	118	0.0169491525423729	2.41529513373352e-25	1.8656776633504e-08	7.30698784989494e-06	1.82628277536418e-06	0.000248710512021137	-1.554803943937	3.84661191886312e-10	5.29559287811363e-08
kgp740295	rs200468779	ZNF879	5	178461252	80	0.376623376623377	91	7	98	0.928571428571429	5.10431987034573e-17	2.93101924481316e-05	0.00201432256303961	1.40937792887456e-05	0.00152114398148304	1.76586261223653	3.91193556318697e-10	5.38207103964466e-08
kgp8272172	rs2241526	OBSL1	2	220427680	84	0.402597402597403	417	74	495	0.84928716904277	9.63225457995979e-54	0.000676191853775197	0.0232838685718523	1.58612259663122e-08	3.33748184729973e-06	1.65160962693595	4.06951162800973e-10	5.59527868464584e-08
kgp3588352	rs201779250	TULP4	6	158871428	68	0.363636363636364	107	7	114	0.93859649122807	1.82346145032013e-20	8.13690242893301e-06	0.00072045825936971	6.88877838206938e-05	0.00593302949048966	1.70883061836045	4.12578805067379e-10	5.66902295879585e-08
rs2697964	rs2697964	NA	1	14150709	42	0.188311688311688	178	18	197	0.908163265306122	6.83433782455944e-30	4.19277796683059e-05	0.00269909767219251	5.37677266362232e-05	0.00479271199241454	1.74890110356401	4.15622249797463e-10	5.70718752303456e-08
kgp7915625	rs12602146	C17orf28	17	72956536	68	0.337662337662338	166	23	191	0.878306878306878	5.21116817632424e-25	0.000296191680557477	0.012553403560689	7.67429696127791e-06	0.000897115283012654	1.72512750976936	4.16131453389893e-10	5.71052617105238e-08
kgp12537268	rs71629079	ZFR	5	32434445	60	0.337662337662338	66	2	69	0.970588235294118	2.17437477213248e-14	3.08876096063128e-06	0.000328833536674826	0.00250521071355164	0.0746160636423446	1.52445047439168	4.21781569940199e-10	5.78436365686806e-08
kgp2071794	rs201053910	IMMT	2	86376003	76	0.493506493506494	53	0	53	1	0	4.00131630670756e-07	6.64181371727313e-05	0.00315956902119206	0.0846843460879411	1.40806061917978	4.22367632865559e-10	5.78870214376779e-08
rs4795473	rs4795473	DHRS13	17	27225937	44	0.194805194805195	113	6	119	0.949579831932773	2.5517901608483e-22	2.48486002850835e-06	0.000275188631825921	0.000118761446995234	0.00932990275358675	1.67998655300016	4.27297318882171e-10	5.85252803844319e-08
kgp401886	rs11646547	RBFOX1	16	6695704	76	0.38961038961039	1	31	41	0.03125	2.95140192511569e-07	0.000103439177017536	0.00547355443948858	0.000483509267061472	0.0278088254881157	-1.38721269195392	4.33248050739021e-10	5.93024847818324e-08
kgp6967304	rs79203215	NA	1	214451097	64	0.285714285714286	109	6	115	0.947826086956522	1.87844214887669e-21	3.34433384966119e-06	0.000353064927111354	0.000103576378129758	0.00834153235740243	1.67584964041561	4.33767641997407e-10	5.93357641372437e-08
kgp11127595	rs536695	COL23A1	5	177935682	84	0.376623376623377	49	0	49	1	0	7.44999850469536e-07	0.000105961787877319	0.00738541330821852	0.12124964304983	1.37684545707806	4.48862679476621e-10	6.1361529583025e-08
kgp14354993	rs201702871	NA	2	241405402	72	0.342105263157895	61	0	61	1	0	1.46827987007839e-07	3.04474430333764e-05	0.00119289567585361	0.0497698062264685	1.45599290558095	4.52797462146654e-10	6.18600306242442e-08
kgp12183419	rs200571893	CDCA7L	7	21942321	76	0.38961038961039	47	0	50	1	0	1.03207686051889e-06	0.000137988783843138	0.00113466151923772	0.0483296053815329	1.4198654367568	4.57859280518651e-10	6.24790510983224e-08
kgp7758724	rs80354428	IQSEC1	3	13053454	78	0.474025974025974	88	3	92	0.967032967032967	1.30162987802208e-18	1.04805789475062e-06	0.000139975403683103	8.67205125702835e-05	0.00719183799494191	1.71127875705183	4.57910725530277e-10	6.24790510983224e-08
rs2289888	rs2289888	ENPP2	8	120613747	70	0.461038961038961	0	85	85	0	0	5.80017778437832e-09	3.43886452251376e-06	1.88882419030648e-07	3.21228827788209e-05	-1.55047543094644	4.67619444368009e-10	6.37632089370574e-08
rs2903267	rs2903267	LRRC55	11	56956516	62	0.357142857142857	3	76	79	0.0379746835443038	5.46740053975841e-16	2.28693807827732e-06	0.000259701784120819	5.35026515208629e-07	8.21391994657848e-05	-1.58319550524311	4.69556923615353e-10	6.39867455795992e-08
kgp2992402	rs7435312	KIAA0232	4	6884329	6	0.0194805194805195	447	146	593	0.753794266441821	7.11132841770281e-35	0.0249590619789561	0.318500721582463	0.0801063385702172	0.260648601042592	1.27003843166173	4.72695144362743e-10	6.43735203388313e-08
kgp3742387	rs10929378	DDX1	2	15747393	80	0.38961038961039	5664	6881	12564	0.451494619370267	1.85305251681937e-27	0.575861018346843	1	1.36958034861963e-07	2.39761461584696e-05	-0.382344125303141	4.77609169000613e-10	6.50014873214494e-08
kgp7554607	rs11647750	PKD1L2	16	81202874	66	0.433333333333333	118	15	133	0.887218045112782	9.19211967799133e-19	0.000305372988718013	0.0128571647206516	4.36809636996921e-05	0.00401846142949427	1.69693037438949	4.81342814869145e-10	6.54681134246546e-08
kgp1219802	rs504781	NA	15	50648339	76	0.337662337662338	152	44	199	0.775510204081633	2.12453672528031e-14	0.0169794492358115	0.249076021576467	1.38078843413413e-06	0.000194585094198602	1.86209289884849	4.89420419982421e-10	6.65246023173825e-08
kgp5265815	rs4521607	NA	6	141767562	60	0.246753246753247	482	139	622	0.776167471819646	7.29412167632691e-43	0.0127422692816995	0.203227537390106	8.88603401475302e-07	0.000130360487795651	1.62037987816816	4.95548627966458e-10	6.73149492569171e-08
kgp8662103	rs4637303	CADM2	3	85552787	84	0.415584415584416	154	8	162	0.950617283950617	4.56897326657743e-30	8.36314313827907e-07	0.000117547345068519	1.86448723984431e-05	0.00193504563993629	1.775094087362	5.22360073778567e-10	7.09121146077158e-08
kgp7206592	rs3132528	TCF19	6	31131569	48	0.246753246753247	85	4	89	0.955056179775281	2.25226769481853e-17	4.04550525841454e-06	0.00041228424102207	0.000106922576946559	0.00856601903685408	1.59939197862063	5.29364782496929e-10	7.17722336122463e-08
rs3132528	rs3132528	TCF19	6	31131569	48	0.246753246753247	85	4	89	0.955056179775281	2.25226769481853e-17	4.04550525841454e-06	0.00041228424102207	0.000106922576946559	0.00856601903685408	1.59939197862063	5.29364782496929e-10	7.17722336122463e-08
kgp2151464	rs201080256	LAMA2	6	129837685	38	0.182432432432432	61	0	61	1	0	1.46827987007839e-07	3.04474430333764e-05	0.0119578411428162	0.14062956928492	1.34553379458353	5.33943793232188e-10	7.23473614685932e-08
kgp2709	rs200316014	NA	19	12351932	70	0.292207792207792	90	2	92	0.978260869565217	1.18605908123652e-19	2.6430862067692e-07	4.8485044462739e-05	0.000119929050665067	0.00937700999200021	1.65069150534311	5.39405471811977e-10	7.30412863048059e-08
rs2000467	rs2000467	NA	22	24241533	82	0.318181818181818	5	83	90	0.0568181818181818	2.24477435522926e-16	8.38877242589005e-06	0.000735777961045802	5.00267853837921e-08	9.4350165551685e-06	-1.68265422332566	5.41705469533942e-10	7.33064805196669e-08
rs2248162	rs2248162	NA	6	29915061	58	0.296052631578947	160	13	173	0.92485549132948	1.25199274377822e-28	9.94083551928217e-06	0.000845644773746118	1.25918225197367e-05	0.00137603487786202	1.75434647966458	5.4251237004383e-10	7.33694139464569e-08
kgp12192156	rs9889593	TTYH2	17	72247863	94	0.448051948051948	199	27	226	0.880530973451327	5.58621842575036e-30	0.000207649806483136	0.00962363363555378	4.53031212917331e-07	7.07658494203748e-05	1.85807628405578	5.47559044207544e-10	7.40052943464032e-08
rs4773191	rs4773191	COL4A2	13	111126501	70	0.461038961038961	114	25	139	0.820143884892086	8.38947236995364e-14	0.00529952331824388	0.111576956219483	7.37135431967967e-05	0.00628060457409912	1.45644949754982	5.53426026138615e-10	7.47511732448247e-08
kgp5169730	rs7009857	MTMR9	8	11167233	34	0.175324675324675	105	1	106	0.990566037735849	1.46001991873052e-23	1.36687645714264e-08	5.93860782369829e-06	0.000147270862350375	0.0110750371768786	1.54329866562863	5.54358567976647e-10	7.48300390003496e-08
exm936011	NA	NA	11	68840399	32	0.12987012987013	83	4	87	0.954022988505747	6.14145590625469e-17	4.89698493949257e-06	0.000481016150857452	0.00105645377083299	0.0464731393766756	1.58548285319386	5.66971685027672e-10	7.64845159464168e-08
rs720651	rs720651	ATP8A2	13	26231946	68	0.454545454545455	0	81	81	0	0	8.67364001302795e-09	4.48575581068949e-06	7.83408279681039e-05	0.00660407641142273	-1.18862592732097	5.74457587229015e-10	7.744568725918e-08
kgp1708976	rs201815266	RGL1	1	183836489	60	0.285714285714286	135	9	144	0.9375	2.0811985058194e-25	4.75740890487305e-06	0.000469670489244381	6.51768115592578e-05	0.00566571014893368	1.70938408893989	5.76871738519605e-10	7.77223312941047e-08
kgp22836626	rs78004731	NA	3	195954079	78	0.474025974025974	67	0	67	1	0	6.69157072479532e-08	1.71382465200468e-05	0.00132357373129678	0.0528705258986231	1.49165951833876	5.8008289055348e-10	7.8105941322416e-08
kgp1426333	rs2304177	NA	19	38795159	44	0.171052631578947	119	3	123	0.975409836065574	2.19476152983828e-25	8.75526407960811e-08	2.07865852693581e-05	0.000288725957857723	0.0189273358067109	1.58800323632329	5.86626867944095e-10	7.89375411657488e-08
kgp22832938	rs199686668	CENPK	5	64814189	44	0.194805194805195	29	0	29	1	0	3.56804979318428e-05	0.00233688207174846	0.188132943821619	0.383567982824711	1.30819880000029	5.9408613039537e-10	7.98911840991457e-08
rs3843561	rs3843561	NA	8	133714487	54	0.253246753246753	19	153	173	0.11046511627907	3.62784772682698e-24	6.28601911981559e-05	0.00370135292073948	9.59845858873266e-08	1.72535910641988e-05	-1.67155567647866	6.04444185349598e-10	8.12332108483675e-08
kgp1263347	rs252589	RASGRF2	5	80356276	68	0.233766233766234	127	8	215	0.940740740740741	3.12165174183402e-24	4.22432888648468e-06	0.00042571379895981	1.70749784421407e-05	0.00179562999953151	1.77702107551029	6.13438783997349e-10	8.23904333255414e-08
rs9948045	NA	ALPK2	18	56149893	58	0.214285714285714	165	17	182	0.906593406593407	1.19954254244938e-27	5.45094791061494e-05	0.00333784635167944	1.61188466446875e-06	0.000222907447162545	1.79120034359812	6.18015845505099e-10	8.29532638257519e-08
kgp7050861	rs760923	NA	1	22357217	60	0.272727272727273	1128	532	1660	0.679518072289157	2.66005500706751e-48	0.133255096548458	0.786319376218226	7.61429587680711e-10	1.97848167900194e-07	0.942010692639508	6.32686294588018e-10	8.4869330413905e-08
kgp11968341	rs9508647	NA	13	30708574	74	0.383116883116883	0	29	29	0	0	2.24823545641969e-05	0.00161651518616259	0.0003362331372215	0.0213757029944614	-1.27414708249497	6.37726307705186e-10	8.54919715912138e-08
kgp3612621	rs201369787	FLCN	17	17132820	80	0.480519480519481	741	1221	2171	0.377675840978593	2.95526061872402e-27	0.222924769438922	0.947919048821361	1.10356239321442e-09	2.79637759393198e-07	-0.801894923649699	6.40015777293504e-10	8.57453347174754e-08
rs34482796	rs34482796	SPINK5	5	147477551	82	0.461038961038961	284	57	341	0.832844574780059	1.93371698595189e-34	0.00181236550912698	0.047710138570083	3.8463944984871e-08	7.4439699335644e-06	1.64305338712821	6.437249552641e-10	8.61347333220155e-08
exm492691	rs34482796	NA	5	147477551	82	0.461038961038961	284	57	341	0.832844574780059	1.93371698595189e-34	0.00181236550912698	0.047710138570083	3.8463944984871e-08	7.4439699335644e-06	1.64305338712821	6.437249552641e-10	8.61347333220155e-08
kgp7521735	rs199663515	ZNF385A	12	54765009	42	0.149350649350649	81	3	86	0.964285714285714	4.41228975643188e-17	2.06744274677309e-06	0.000237355992036167	0.00142906360892966	0.0551644255629742	1.55617420963265	6.51478198259429e-10	8.71178565605161e-08
kgp10143612	rs201765253	NA	3	119146341	44	0.210526315789474	89	1	90	0.988888888888889	4.70370709682715e-20	5.29605018255851e-08	1.46101550961671e-05	0.00245834879593132	0.0738971384699657	1.50169245698925	6.69400938730561e-10	8.94588081419585e-08
kgp12134772	rs28661096	NA	16	74203833	78	0.461038961038961	1	31	32	0.03125	2.95140192511569e-07	0.000103439177017536	0.00547355443948858	0.00182864704213146	0.062725779137687	-1.3692136298528	6.70632617793265e-10	8.95676392199734e-08
rs3130981	rs3130981	CDSN,PSORS1C1	6	31083813	50	0.253246753246753	192	24	216	0.888888888888889	6.39768366850715e-30	0.000134020248275133	0.00669463126170237	2.23587412981303e-05	0.00225930165438226	1.74132340527716	6.72450530957125e-10	8.96987990411459e-08
exm529718	rs3130981	NA	6	31083813	50	0.253246753246753	192	24	216	0.888888888888889	6.39768366850715e-30	0.000134020248275133	0.00669463126170237	2.23587412981303e-05	0.00225930165438226	1.74132340527716	6.72450530957125e-10	8.96987990411459e-08
kgp5176597	rs72851375	CYB5R2	11	7686332	66	0.383116883116883	102	8	110	0.927272727272727	7.5006717944451e-19	2.30063563264416e-05	0.00164372910549895	3.90120427817836e-05	0.00365633130745986	1.65924557096667	6.73087573342778e-10	8.9728008395197e-08
kgp5182735	rs2294598	PLCB1	20	8770932	70	0.279220779220779	42	0	106	1	0	2.45053893477523e-06	0.000273522713658675	0.00696344277030752	0.118953825853233	1.36283384443704	6.8166219489706e-10	9.08146680583342e-08
kgp9587686	rs76074825	NA	1	17284498	96	0.454545454545455	132	9	211	0.936170212765957	9.20543706284866e-25	5.72350252735889e-06	0.000540198968090118	6.75189518963767e-06	0.000801945323790124	1.83924782613993	6.84998463429502e-10	9.12025311488959e-08
kgp5481926	rs2042913	NA	19	52887904	64	0.373333333333333	118	483	607	0.196339434276206	7.18146878963223e-50	0.00230677839806533	0.0571306970301372	1.74812548653503e-14	8.28241016938341e-12	-1.79010522503707	6.9877408191412e-10	9.29789746465592e-08
rs3779230	rs3779230	KIAA0895	7	36374799	34	0.123376623376623	1	79	80	0.0125	7.3789597898984e-18	9.62699447313163e-08	2.23857347322898e-05	6.86153108172416e-07	0.000103199927816828	-1.49887485727422	7.003431581049e-10	9.3130018990968e-08
kgp1023851	rs200611314	CTTNBP2NL	1	113000950	44	0.171052631578947	355	46	401	0.885286783042394	2.20257447573149e-53	8.48247405337285e-05	0.00471647532688912	4.37584483395906e-07	6.85958598169946e-05	1.86603723720318	7.12492351536852e-10	9.46869247312374e-08
kgp7445254	rs17860640	C6orf70	6	170169819	12	0.038961038961039	3	109	117	0.0267857142857143	3.35446425303438e-23	1.17905542418818e-07	2.59959947784214e-05	3.22081453339031e-05	0.00308740750354368	-1.41000139775305	7.13857311438155e-10	9.48096159187658e-08
rs3817349	rs3817349	NA	18	2571196	48	0.233766233766234	105	8	113	0.929203539823009	1.70233986171411e-19	1.83171860148867e-05	0.00137923541060292	1.17820135182315e-05	0.00130011641818198	1.7138631373526	7.22762265249083e-10	9.59329461603895e-08
kgp22732122	rs77169018	ALS2CL	3	46725903	58	0.227272727272727	66	0	66	1	0	7.59583703895684e-08	1.88296534950982e-05	0.00849548965678141	0.126796345006619	1.3883864644457	7.52949639847876e-10	9.98779786168049e-08
kgp2288611	rs649540	KCNN4	19	44278779	60	0.246753246753247	81	1	83	0.98780487804878	2.68328308944003e-18	1.18457609484853e-07	2.59959947784214e-05	5.18187546493933e-05	0.00464369604817565	1.55148420109275	7.62396041479052e-10	1.01068568745203e-07
kgp9852401	rs402514	ELP5	17	7158203	68	0.415584415584416	166	12	179	0.932584269662921	1.9138803970593e-30	4.58524862586796e-06	0.000453508558329741	1.57366206937275e-05	0.00166820356347669	1.80124010432637	7.83390267320496e-10	1.03787604638228e-07
kgp11034163	rs12680816	NA	8	31477431	68	0.272727272727273	1	30	31	0.032258064516129	4.93176926807834e-07	0.000127311843100785	0.00638570498652704	0.00168847160372657	0.0600940184109653	-1.36264827593692	7.92017975652673e-10	1.04847521198358e-07
kgp5066772	rs1548977	CERK	22	47130651	68	0.402597402597403	66	228	295	0.224489795918367	6.01652933405343e-21	0.0079322605714973	0.143656177319904	2.67601089050557e-08	5.36234705500972e-06	-1.62871256060672	7.92367557442882e-10	1.04847521198358e-07
kgp8978338	rs200715919	NA	6	122286930	48	0.272727272727273	157	10	167	0.940119760479042	1.34517038368014e-29	2.42643011985468e-06	0.000273522713658675	7.94997955126046e-06	0.000924808840741912	1.80577028290989	7.94532795881582e-10	1.05009379556292e-07
kgp14697814	rs201545555	ITGA6	2	173364669	90	0.422077922077922	78	2	80	0.975	5.06159478684291e-17	7.94989318309112e-07	0.00011210602984981	0.000487487885552833	0.027982769436925	1.61899808389144	7.94569308468767e-10	1.05009379556292e-07
rs29225	rs29225	GABBR1	6	29581041	28	0.116883116883117	185	18	203	0.911330049261084	2.27005649782394e-31	3.09331271346444e-05	0.0021123300491251	0.000153425389908214	0.0114257729821098	1.68453472911339	7.97336182524465e-10	1.05310200314151e-07
kgp278122	rs10006115	KDR	4	55946354	10	0.0324675324675325	15	226	243	0.0622406639004149	1.07930825742881e-41	5.52747384289174e-07	8.50422653049809e-05	3.76114146761011e-05	0.00354052082731266	-1.53320497261339	8.04607807822328e-10	1.06205261600046e-07
rs3818528	rs3818528	ITPR3	6	33661091	78	0.331168831168831	16	112	128	0.125	4.58447343623439e-17	0.000213571804180139	0.00974986671647918	1.88187312027855e-07	3.20300476060986e-05	-1.66279535483948	8.07084283964247e-10	1.06466669655876e-07
kgp22803418	rs201659498	C5orf38	5	2754339	64	0.311688311688312	66	3	70	0.956521739130435	8.39837614771483e-14	1.05607963953182e-05	0.000893073872002194	0.00274967295771361	0.0786796372690318	1.54224456175355	8.12842420917425e-10	1.07160391542889e-07
rs4233264	rs4233264	NA	1	4240178	58	0.296052631578947	29	0	30	1	0	3.56804979318428e-05	0.00233688207174846	0.839150394234998	0.899361782674667	1.29327561040285	8.25730387708154e-10	1.08792639774248e-07
rs737154	rs737154	NA	5	1065399	68	0.467532467532468	461	741	1202	0.383527454242928	8.46177611634482e-16	0.245966066517105	0.981385949440442	1.90156958242703e-08	3.91675885986549e-06	-0.721056000164612	8.2944918987739e-10	1.09148597073344e-07
[truncated: 7,012 more rows]
